# Supplementary material for: Characterization of the Temporal Dynamics of the Endothelial–Mesenchymal-like Transition Induced by Soluble Factors from Dengue Virus Infection in Microvascular Endothelial Cells
Source: Int J Mol Sci. 2025 Feb 27;26(5):2139. doi: 10.3390/ijms26052139 (PMC11900998; doi:10.3390/ijms26052139)
Supplement: Supplementary file 1 [file ijms-26-02139-s001.zip]

Archive with 4 entries (4 files):
- manuscript.v11_MV Figure S1.pdf
- Table S1.xlsx
- Table S2.xlsx
- Table S3.xlsx
