# Supplementary material for: Characterization of the Temporal Dynamics of the Endothelial–Mesenchymal-like Transition Induced by Soluble Factors from Dengue Virus Infection in Microvascular Endothelial Cells
Source: Int J Mol Sci. 2025 Feb 27;26(5):2139. doi: 10.3390/ijms26052139 (PMC11900998; doi:10.3390/ijms26052139)
Supplement: Supplementary file 1 [file ijms-26-02139-s001.zip › Table S1.xlsx]

## Sheet: ANG2
Symbols	logFC	t	adj.P.Val	B
SNORA66	14.89	83.603	1.05e-08	11.292
MIR4435-1	14.384	65.878	3.24e-08	10.259
MIR1271	14.28	65.397	3.35e-08	10.225
MIR6736	14.151	37.704	4.56e-07	7.4772
MIR573	14.137	19.801	9.54e-06	3.9645
MIR545	14.045	251.72	5.59e-11	14.163
SNORA101A	13.854	249.71	5.8e-11	14.153
SNORA1	13.704	43.219	2.39e-07	8.1913
SNORD116-16	13.633	245.28	6.32e-11	14.13
MIR5093	13.633	27.887	1.9e-06	5.853
MIR4513	13.608	36.242	5.5e-07	7.2675
SNORD24	13.477	61.754	4.4e-08	9.9587
SNORD151	13.313	60.973	4.68e-08	9.8988
MIR6776	13.305	239.31	7.1e-11	14.098
MIR5194	13.281	239.01	7.14e-11	14.097
SNORA59B	13.221	22.876	4.84e-06	4.764
SNORD121A	13.219	41.701	2.83e-07	8.0059
MIR6738	13.188	237.28	7.4e-11	14.087
MIR4323	13.079	235.24	7.71e-11	14.075
MIR320E	12.998	233.78	7.94e-11	14.067
SNORA14B	12.987	27.289	2.11e-06	5.7344
MIR219A1	12.945	40.828	3.13e-07	7.8957
MIR4784	12.921	232.52	8.14e-11	14.059
MIR933	12.921	232.52	8.14e-11	14.059
RNU1-3	12.348	56.539	6.69e-08	9.5382
MIR1256	12.293	221.15	1.03e-10	13.987
CRABP1	11.85	22.12	5.67e-06	4.5784
RNU1-1	11.83	212.9	1.24e-10	13.929
MLN	11.582	53.06	9.04e-08	9.2281
SCARNA9L	11.263	51.568	1.04e-07	9.087
NAT8	10.95	29.17	1.54e-06	6.0984
CCL21	10.729	98.043	4.91e-09	11.911
GZMA	10.662	18.452	1.33e-05	3.5725
OASL	10.629	126.59	1.46e-09	12.762
GPR142	10.611	71.177	2.24e-08	10.607
ALOX5AP	10.552	65.391	3.36e-08	10.224
CYP3A7-CYP3A51P	10.408	24.228	3.69e-06	5.0809
TMCO2	10.283	32.443	9.29e-07	6.6745
OR6M1	10.154	27.051	2.19e-06	5.6866
CYP3A7	10.143	41.118	3.03e-07	7.9326
LKAAEAR1	10.089	21.187	6.94e-06	4.3396
IL17C	10.015	21.029	7.19e-06	4.2983
MIR4514	9.964	2.1753	0.084486	-6.7039
EDDM3A	9.9458	178.97	2.82e-10	13.619
MEOX1	9.8933	16.742	2.1e-05	3.0318
SNORD157	9.8859	2.1753	0.084492	-6.704
MIR4265	9.8482	2.1752	0.084495	-6.7041
HLA-DOB	9.8149	176.52	3.01e-10	13.591
VSTM1	9.8133	16.986	1.96e-05	3.1123
NCF1	9.7653	19.981	9.14e-06	4.0147
MIR6880	9.7604	2.1752	0.084502	-6.7041
ZNF835	9.7103	88.715	7.89e-09	11.53
SNORD116-26	9.7099	2.1751	0.084506	-6.7042
RDH12	9.6212	46.673	1.66e-07	8.5856
IRF8	9.6186	25.623	2.83e-06	5.3891
MIR3944	9.6164	2.1751	0.084514	-6.7043
MIR10526	9.6164	2.1751	0.084514	-6.7043
MIR381	9.5773	2.175	0.084518	-6.7043
SNORD143	9.5644	2.175	0.084519	-6.7044
MIR12122	9.4727	2.1749	0.084527	-6.7045
TEKT2	9.4435	15.98	2.61e-05	2.7728
GPR35	9.443	169.9	3.61e-10	13.512
RAB7B	9.4394	43.222	2.39e-07	8.1917
SNORD113-4	9.4366	2.1749	0.08453	-6.7045
SNORD8	9.4324	2.1749	0.08453	-6.7045
MIR6791	9.4089	2.1749	0.084532	-6.7045
MIR5582	9.3947	2.1749	0.084534	-6.7045
CSRP3	9.3805	42.965	2.46e-07	8.1609
FGF18	9.3487	15.818	2.73e-05	2.7164
CGB3	9.3439	168.15	3.79e-10	13.489
SNORD5	9.3264	2.1748	0.08454	-6.7046
MIR3923	9.3258	2.1748	0.08454	-6.7046
KCNK7	9.269	42.441	2.61e-07	8.0972
MIR6870	9.2478	2.1747	0.084547	-6.7047
GLIPR1L2	9.219	165.94	4.04e-10	13.46
MIR645	9.2066	2.1747	0.084551	-6.7048
ASPN	9.1988	15.921	2.65e-05	2.7522
MIRLET7C	9.1918	2.1747	0.084553	-6.7048
MIR6781	9.1864	2.1747	0.084553	-6.7048
SNORD37	9.1566	2.1747	0.084556	-6.7048
MIR6730	9.1417	2.1746	0.084558	-6.7049
MIR4463	9.1417	2.1746	0.084558	-6.7049
MIR5585	9.141	2.1746	0.084558	-6.7049
MIR6732	9.1251	2.1746	0.084559	-6.7049
MIR4504	9.1038	2.1746	0.084562	-6.7049
SNORD114-1	9.0865	2.1746	0.084563	-6.7049
GPR52	9.0783	41.564	2.88e-07	7.9887
MIR374A	9.0728	2.1746	0.084565	-6.7049
MIR4487	9.0597	2.1746	0.084566	-6.705
SNORD1A	9.0464	2.1745	0.084567	-6.705
GUCA1B	9.0393	162.64	4.44e-10	13.416
MIR4650-1	9.0208	2.1745	0.08457	-6.705
SNORD112	9.0086	2.1745	0.084571	-6.705
PIWIL3	8.992	29.538	1.45e-06	6.1665
MIR6782	8.9903	2.1745	0.084573	-6.705
TBC1D10C	8.9886	161.6	4.58e-10	13.401
MIR32	8.9769	2.1745	0.084575	-6.7051
TMEM125	8.9725	18.358	1.36e-05	3.5441
MIR4786	8.9717	2.1745	0.084575	-6.7051
ACKR2	8.9379	81.691	1.17e-08	11.197
SNORD114-31	8.9237	2.1744	0.08458	-6.7051
FOXD4L4	8.8989	160.33	4.76e-10	13.383
MIR1273C	8.8853	2.1744	0.084584	-6.7052
ADORA3	8.8752	40.646	3.2e-07	7.8723
TMPRSS11D	8.8567	12.403	8.47e-05	1.3678
MIR4723	8.8365	2.1743	0.08459	-6.7053
GCM1	8.836	29.028	1.57e-06	6.0719
HIGD2B	8.8336	158.82	4.97e-10	13.361
SNORD116-14	8.8163	2.1743	0.084592	-6.7053
LEFTY2	8.8096	18.504	1.31e-05	3.5882
SNORD7	8.7861	2.1743	0.084595	-6.7053
SNORA79B	8.7697	2.1743	0.084597	-6.7054
C9orf153	8.7609	40.112	3.4e-07	7.8031
PPFIA4	8.759	42.47	2.6e-07	8.1009
SNORA10B	8.7495	2.1742	0.084599	-6.7054
MIR661	8.7459	2.1742	0.0846	-6.7054
MIR6088	8.7378	2.1742	0.084601	-6.7054
MIR8064	8.7351	2.1742	0.084601	-6.7054
MIR562	8.6832	2.1742	0.084607	-6.7055
MIR127	8.6632	2.1741	0.084609	-6.7055
HAS1	8.6628	39.681	3.58e-07	7.7465
BTC	8.6623	27.322	2.09e-06	5.7412
MIR657	8.6532	2.1741	0.08461	-6.7055
MIR6813	8.6478	2.1741	0.084611	-6.7055
P2RX1	8.6394	14.951	3.56e-05	2.4031
SNORD132	8.6338	2.1741	0.084613	-6.7055
SNORA74A	8.6338	2.1741	0.084613	-6.7055
MIR7847	8.6054	2.1741	0.084616	-6.7056
MIR10525	8.5976	2.1741	0.084617	-6.7056
LRRN4CL	8.5947	39.346	3.73e-07	7.702
NOTUM	8.5875	39.321	3.74e-07	7.6986
MIR6770-3	8.5814	2.1741	0.084619	-6.7056
MIR4434	8.5778	2.174	0.084619	-6.7056
VTRNA2-1	8.5598	2.174	0.084622	-6.7057
LGI4	8.5582	22.803	4.91e-06	4.7465
MIR103B2	8.5499	2.174	0.084623	-6.7057
MIR1302-8	8.5194	2.174	0.084626	-6.7057
MIR6825	8.4898	2.1739	0.08463	-6.7058
HRC	8.4826	26.762	2.31e-06	5.6278
SNORA15	8.4826	2.1739	0.084631	-6.7058
MIR376A1	8.4611	2.1739	0.084634	-6.7058
SCG2	8.4565	38.726	4.02e-07	7.6184
TRIM55	8.4476	40.986	3.07e-07	7.9158
MIR6854	8.447	2.1739	0.084635	-6.7058
MIR1180	8.447	2.1739	0.084635	-6.7058
MIR6866	8.447	2.1739	0.084635	-6.7058
MIR33A	8.447	2.1739	0.084635	-6.7058
MIR6787	8.4426	2.1739	0.084636	-6.7058
MIR6886	8.4426	2.1739	0.084636	-6.7058
MIR3187	8.4333	2.1739	0.084637	-6.7059
MIR4304	8.427	2.1739	0.084638	-6.7059
SNORD56B	8.4196	2.1739	0.084639	-6.7059
RNU6ATAC	8.4191	2.1739	0.084639	-6.7059
MIR4681	8.4062	2.1738	0.084641	-6.7059
MIR320C2	8.4062	2.1738	0.084641	-6.7059
MIR486-2	8.3964	2.1738	0.084642	-6.7059
MIR1228	8.3929	2.1738	0.084642	-6.7059
MIR134	8.3929	2.1738	0.084642	-6.7059
MIR3714	8.3814	2.1738	0.084644	-6.7059
MIR6773	8.3797	2.1738	0.084644	-6.7059
SNORD107	8.3668	2.1738	0.084646	-6.706
MIR8077	8.3668	2.1738	0.084646	-6.706
CORIN	8.3489	26.336	2.49e-06	5.5397
MIR5687	8.3416	2.1738	0.084649	-6.706
MIR486-1	8.3381	2.1738	0.084649	-6.706
MIR539	8.3292	2.1738	0.084651	-6.706
C9orf152	8.328	38.136	4.32e-07	7.5375
RAB39B	8.3279	17.493	1.71e-05	3.2759
CHRM1	8.3212	38.103	4.34e-07	7.5329
MIR6069	8.3168	2.1737	0.084652	-6.7061
MIR6737	8.3102	2.1737	0.084653	-6.7061
SNORD38D	8.3102	2.1737	0.084653	-6.7061
SNORA79	8.3102	2.1737	0.084653	-6.7061
MIR3975	8.3102	2.1737	0.084653	-6.7061
MIR1908	8.3047	2.1737	0.084654	-6.7061
MIR100	8.3047	2.1737	0.084654	-6.7061
MIR6505	8.2965	2.1737	0.084655	-6.7061
SNORD114-28	8.2965	2.1737	0.084655	-6.7061
TPTE	8.2931	26.144	2.58e-06	5.4997
MIR16-2	8.2927	2.1737	0.084655	-6.7061
MIR99A	8.2927	2.1737	0.084655	-6.7061
MIR6832	8.2832	2.1737	0.084657	-6.7061
MIR3145	8.2811	2.1737	0.084657	-6.7061
MIR675	8.2698	2.1737	0.084658	-6.7061
MIR4484	8.2693	2.1737	0.084658	-6.7061
MIR154	8.2579	2.1737	0.08466	-6.7061
MIR12115	8.2568	2.1737	0.08466	-6.7062
SNORD114-12	8.2568	2.1737	0.08466	-6.7062
MIR6509	8.2464	2.1736	0.084662	-6.7062
MIR3188	8.2464	2.1736	0.084662	-6.7062
MIR3200	8.2464	2.1736	0.084662	-6.7062
CPB2	8.2431	148.59	6.82e-10	13.2
MIR144	8.2352	2.1736	0.084663	-6.7062
PATE4	8.2323	148.38	6.87e-10	13.197
ETDB	8.2249	21.907	5.93e-06	4.5248
MIR2355	8.224	2.1736	0.084665	-6.7062
MIR365A	8.224	2.1736	0.084665	-6.7062
MIR3161	8.2186	2.1736	0.084665	-6.7062
MIR3176	8.1915	2.1736	0.084669	-6.7063
MIR29B2	8.1698	2.1735	0.084672	-6.7063
MIR3158-2	8.1698	2.1735	0.084672	-6.7063
MIR3158-1	8.1698	2.1735	0.084672	-6.7063
INSRR	8.152	39.568	3.63e-07	7.7315
SNORD116-18	8.1496	2.1735	0.084675	-6.7063
SNORD111	8.1496	2.1735	0.084675	-6.7063
CALHM1	8.149	25.709	2.79e-06	5.4074
TCHH	8.1385	20.141	8.81e-06	4.059
MIR92B	8.1293	2.1735	0.084678	-6.7064
MIR548AO	8.1293	2.1735	0.084678	-6.7064
MIR629	8.1194	2.1735	0.084679	-6.7064
MIR15B	8.1097	2.1735	0.084681	-6.7064
MIR7108	8.1011	2.1735	0.084682	-6.7064
SNORD126	8.0998	2.1734	0.084682	-6.7064
SNORA90	8.0956	2.1734	0.084683	-6.7064
MIR593	8.09	2.1734	0.084683	-6.7064
MIR12124	8.0806	2.1734	0.084685	-6.7065
LEKR1	8.0701	9.8537	0.000244	0.10427
B4GALNT3	8.0605	73.58	1.92e-08	10.753
RAB44	8.0572	25.422	2.94e-06	5.3457
IGFALS	8.0391	144.39	7.82e-10	13.127
RNU6-7	8.025	2.1733	0.084693	-6.7066
MIR613	8.0165	2.1733	0.084694	-6.7066
MIR3942	8.0072	2.1733	0.084695	-6.7066
MIR181A2	7.9984	2.1733	0.084697	-6.7066
MIR210	7.9984	2.1733	0.084697	-6.7066
MIR10A	7.9984	2.1733	0.084697	-6.7066
MIR598	7.9965	2.1733	0.084697	-6.7066
SNORD116-7	7.9965	2.1733	0.084697	-6.7066
MIR643	7.9965	2.1733	0.084697	-6.7066
LRRN2	7.9951	11.738	0.00010932	1.0636
MIR936	7.9866	2.1733	0.084698	-6.7066
TTLL6	7.9499	142.63	8.29e-10	13.095
KLHL14	7.9464	119.52	1.92e-09	12.586
SLC35F1	7.9455	16.256	2.41e-05	2.8682
PKD2L1	7.9302	16.657	2.15e-05	3.0035
SNORD13E	7.9293	2.1732	0.084707	-6.7067
TRPC3	7.9239	119.08	1.95e-09	12.575
PRDM12	7.9129	142.62	8.29e-10	13.095
RNA5S9	7.9069	2.1732	0.08471	-6.7068
MIR3973	7.902	2.1732	0.084711	-6.7068
SNORD11B	7.8582	2.1731	0.084718	-6.7069
SNORA19	7.8528	2.1731	0.084719	-6.7069
ZMAT4	7.8394	140.85	8.8e-10	13.062
SCARNA23	7.8379	2.1731	0.084721	-6.7069
TTC29	7.8242	140.49	8.9e-10	13.055
PCDHB4	7.8118	35.756	5.87e-07	7.1957
RNU11	7.8015	2.173	0.084727	-6.707
CCDC60	7.7941	35.717	5.9e-07	7.1898
ENPP5	7.7846	35.64	5.96e-07	7.1784
MIR1302-3	7.7802	2.173	0.08473	-6.707
MIR1289-1	7.7393	2.1729	0.084737	-6.7071
SNORD136	7.7195	2.1729	0.08474	-6.7072
IL9R	7.7057	35.275	6.25e-07	7.1234
SNORA20	7.7002	2.1729	0.084743	-6.7072
TERC	7.6979	2.1729	0.084744	-6.7072
TTLL2	7.6766	138.4	9.56e-10	13.015
SEBOX	7.6216	2.1727	0.084757	-6.7074
LGALS7	7.6104	2.1727	0.084759	-6.7074
RNVU1-19	7.5969	2.1727	0.084761	-6.7074
LAMA1	7.5777	9.2516	0.00032501	-0.23823
H4C13	7.5141	2.1726	0.084775	-6.7076
VWA5B2	7.4358	23.448	4.31e-06	4.9004
MIR8085	7.4213	1.8869	0.12091	-7.083
RAB27B	7.3954	33.85	7.6e-07	6.9028
CRHR2	7.3719	132.75	1.17e-09	12.899
GRM1	7.3415	132.12	1.19e-09	12.886
HBA1	7.3382	2.1722	0.084808	-6.708
CGA	7.2968	2.1722	0.084816	-6.7081
C1orf116	7.2784	33.344	8.16e-07	6.8219
MYO7B	7.2597	19.335	1.07e-05	3.8322
SCGB3A1	7.252	2.1721	0.084825	-6.7082
SV2C	7.1763	23.581	4.19e-06	4.9316
H1-7	7.1712	2.1719	0.084841	-6.7084
MZB1	7.1607	2.1719	0.084843	-6.7085
ATP5MGL	7.1482	2.1719	0.084846	-6.7085
TRPM6	7.1412	128.78	1.35e-09	12.812
H2AC4	7.1311	2.1718	0.084849	-6.7085
FAM186A	7.1265	18.984	1.16e-05	3.7304
ARMS2	7.1253	2.1718	0.084851	-6.7086
NTS	7.0945	2.1718	0.084857	-6.7086
HKDC1	7.0885	127.45	1.41e-09	12.781
SMIM40	7.0497	2.1717	0.084867	-6.7088
GLIS1	7.0472	126.79	1.45e-09	12.766
H1-1	7.0472	2.1717	0.084867	-6.7088
CST6	7.0465	2.1717	0.084867	-6.7088
FGF8	7.0157	2.1716	0.084874	-6.7089
CAPN9	7.0104	126.12	1.49e-09	12.751
RP1	7.0031	18.652	1.26e-05	3.6323
ZBBX	6.9467	125.02	1.55e-09	12.724
SLC4A10	6.9235	31.689	1.04e-06	6.5476
TNNC1	6.9032	2.1714	0.084899	-6.7092
PTPN3	6.8395	11.575	0.00011663	0.9863
H4C6	6.8373	2.1712	0.084915	-6.7094
RXFP1	6.767	121.79	1.75e-09	12.645
SNORD42B	6.7581	1.7247	0.14828	-7.2929
SPANXC	6.7382	2.171	0.084939	-6.7097
KRT81	6.6688	2.1708	0.084956	-6.7099
MIR874	6.6624	1.7331	0.14672	-7.2822
APOA2	6.5936	2.1706	0.084976	-6.7101
G0S2	6.5466	2.1705	0.084988	-6.7103
LGALS7B	6.5441	2.1705	0.084989	-6.7103
TAS2R19	6.5403	2.1705	0.08499	-6.7103
GALNT9	6.5083	2.1704	0.084999	-6.7104
S100G	6.4931	2.1704	0.085003	-6.7105
TEX38	6.4585	2.1703	0.085013	-6.7106
OR5K1	6.4531	2.1703	0.085014	-6.7106
CRYBA1	6.4479	2.1702	0.085016	-6.7106
GDAP1L1	6.4259	2.1702	0.085022	-6.7107
TAS2R50	6.4192	2.1702	0.085024	-6.7107
TM6SF2	6.4077	2.1701	0.085027	-6.7108
ATOH7	6.4071	2.1701	0.085027	-6.7108
CLRN3	6.4069	2.1701	0.085027	-6.7108
KRTAP5-10	6.3887	2.1701	0.085033	-6.7109
KLHL31	6.3858	114.91	2.31e-09	12.461
GRM7	6.3717	29.179	1.53e-06	6.1
EPHB3	6.3645	2.17	0.08504	-6.7109
MIRLET7I	6.3472	1.5505	0.18477	-7.5134
GNLY	6.339	2.1699	0.085047	-6.711
KCNV2	6.3371	2.1699	0.085048	-6.711
MIR589	6.3366	1.655	0.16193	-7.382
CD2	6.3316	2.1699	0.085049	-6.7111
CACNA1G	6.3105	28.89	1.61e-06	6.0458
HPR	6.3003	2.1698	0.085059	-6.7112
PHOX2A	6.2993	2.1698	0.085059	-6.7112
WFDC2	6.2982	2.1698	0.085059	-6.7112
LRCOL1	6.2936	2.1698	0.085061	-6.7112
PVALEF	6.284	2.1698	0.085064	-6.7113
HBA2	6.2831	2.1698	0.085064	-6.7113
SOSTDC1	6.2665	2.1697	0.085069	-6.7113
MIR27A	6.256	1.6249	0.16819	-7.42
CLDN6	6.2422	2.1697	0.085077	-6.7114
EYA1	6.2131	19.599	1e-05	3.9075
LHB	6.2107	2.1696	0.085086	-6.7115
MORN5	6.2077	2.1696	0.085087	-6.7116
RNASE3	6.1969	2.1695	0.085091	-6.7116
ACTRT1	6.1902	2.1695	0.085093	-6.7116
MIR623	6.1722	1.6419	0.16463	-7.3986
IFITM5	6.1703	2.1694	0.085099	-6.7117
TSKS	6.1629	2.1694	0.085102	-6.7117
SFN	6.161	2.1694	0.085102	-6.7117
C1QTNF12	6.1602	2.1694	0.085103	-6.7117
ALB	6.1374	2.1693	0.08511	-6.7118
AIRE	6.1341	2.1693	0.085111	-6.7118
MIR4737	6.1263	1.603	0.17292	-7.4477
PIPOX	6.103	2.1692	0.085121	-6.712
OR51E2	6.0983	2.1692	0.085123	-6.712
SLC10A4	6.0865	2.1692	0.085127	-6.712
ASCL5	6.0819	2.1692	0.085128	-6.7121
NCCRP1	6.0805	2.1692	0.085129	-6.7121
GBP7	6.0798	2.1692	0.085129	-6.7121
TAS2R13	6.0682	2.1691	0.085133	-6.7121
SLN	6.0658	2.1691	0.085134	-6.7121
GJD4	6.0612	2.1691	0.085135	-6.7122
FEV	6.0521	2.3489	0.068386	-6.4754
MIR4712	6.0292	1.4629	0.20635	-7.6215
GSG1	6.0261	2.169	0.085148	-6.7123
SLC16A10	6.0169	18.977	1.17e-05	3.7284
SPON2	6.011	2.1689	0.085153	-6.7124
TNFRSF17	5.9865	2.1689	0.085161	-6.7125
MIR4292	5.9614	1.2852	0.25783	-7.8327
CDH22	5.954	2.1687	0.085173	-6.7126
AQP10	5.9501	2.1687	0.085174	-6.7126
TPSG1	5.9487	2.1687	0.085175	-6.7127
IL31	5.9485	2.1687	0.085175	-6.7127
MIR4680	5.9481	1.5186	0.19237	-7.5531
KLKB1	5.9431	2.1687	0.085177	-6.7127
KRT36	5.9409	2.1687	0.085178	-6.7127
DBX2	5.9398	2.1687	0.085178	-6.7127
OR10G4	5.9392	2.1687	0.085178	-6.7127
KRT12	5.935	2.1687	0.08518	-6.7127
MIR6729	5.9283	1.4968	0.19773	-7.5799
LHFPL1	5.9267	2.1687	0.085183	-6.7128
MIR3674	5.9216	1.5184	0.19241	-7.5533
MMP21	5.9153	2.1686	0.085187	-6.7128
OR1E2	5.9027	2.1686	0.085192	-6.7129
SPACA4	5.9019	2.1686	0.085192	-6.7129
OR1L3	5.8998	2.1686	0.085193	-6.7129
OR52I1	5.8998	2.1686	0.085193	-6.7129
MCIDAS	5.878	2.1685	0.085201	-6.713
UBD	5.8604	2.1684	0.085207	-6.7131
PLA2G12B	5.8528	2.1684	0.08521	-6.7131
PCSK1N	5.8517	2.1684	0.085211	-6.7131
ISM2	5.8322	2.1683	0.085218	-6.7132
GZMM	5.8284	2.1683	0.085219	-6.7132
TTR	5.8233	2.1683	0.085221	-6.7132
ANP32D	5.8158	2.1683	0.085224	-6.7133
OR52K2	5.8131	2.1682	0.085225	-6.7133
OR2W3	5.8069	2.1682	0.085228	-6.7133
TAC3	5.8023	2.1682	0.085229	-6.7133
AVPR2	5.8023	2.1682	0.085229	-6.7133
RPRML	5.7856	2.1681	0.085236	-6.7134
C1QTNF9	5.7665	2.1681	0.085244	-6.7135
WFIKKN1	5.7641	2.1681	0.085244	-6.7135
RNF225	5.7622	2.1681	0.085245	-6.7135
SOST	5.7428	2.168	0.085253	-6.7136
ADAM12	5.7349	2.6708	0.046695	-6.0555
RIT2	5.7277	2.1679	0.085259	-6.7137
HCAR2	5.7217	2.1679	0.085261	-6.7137
S100A14	5.714	2.1679	0.085265	-6.7138
GDPD4	5.7129	2.1679	0.085265	-6.7138
CA1	5.7097	2.1679	0.085266	-6.7138
RIPPLY1	5.7033	2.1678	0.085269	-6.7138
MIR6849	5.6852	1.3564	0.23589	-7.7495
PRSS55	5.685	2.1678	0.085276	-6.7139
RASSF10	5.6804	2.0784	0.095224	-6.8317
CYP21A2	5.6785	2.1677	0.085279	-6.714
MIR3198-1	5.6733	1.4771	0.2027	-7.6041
DACT2	5.6664	2.1677	0.085284	-6.714
DRC1	5.6651	2.1677	0.085285	-6.714
PRB3	5.66	2.1677	0.085287	-6.7141
SMLR1	5.656	2.1676	0.085288	-6.7141
SORCS2	5.6471	2.1676	0.085292	-6.7141
GPC3	5.6449	2.1676	0.085293	-6.7141
CTXN2	5.6362	2.1676	0.085297	-6.7142
TUBB8	5.6324	2.1675	0.085298	-6.7142
CRISP3	5.6294	2.1675	0.0853	-6.7142
C9orf50	5.6238	2.1675	0.085302	-6.7143
LMOD2	5.6236	2.1675	0.085302	-6.7143
TMEM190	5.6194	2.1675	0.085304	-6.7143
BLACAT1	5.6172	2.1675	0.085305	-6.7143
CCDC194	5.6043	2.1674	0.08531	-6.7144
TKTL1	5.6043	2.1674	0.08531	-6.7144
GATA5	5.5937	2.1674	0.085315	-6.7144
TMIE	5.5863	2.1674	0.085318	-6.7145
CFAP100	5.5811	2.1673	0.08532	-6.7145
CD3E	5.579	2.1673	0.085321	-6.7145
C8orf74	5.5788	2.1673	0.085321	-6.7145
CYP2F1	5.5753	2.1673	0.085323	-6.7145
MIRLET7G	5.5703	1.297	0.25407	-7.819
SLC39A2	5.5685	2.1673	0.085326	-6.7146
DNMT3L	5.5609	2.1673	0.085329	-6.7146
PROK1	5.5567	2.1672	0.085331	-6.7146
KLK9	5.5511	2.1672	0.085334	-6.7146
THY1	5.5506	2.2843	0.073953	-6.5604
SNORA119	5.5364	1.4013	0.22299	-7.6961
HEPN1	5.533	2.1671	0.085342	-6.7147
CMA1	5.5311	2.0129	0.10328	-6.9178
SNORD1C	5.5278	1.2873	0.25715	-7.8303
PLAAT2	5.5235	2.1671	0.085346	-6.7148
GADL1	5.5229	2.1671	0.085346	-6.7148
ADH1A	5.5155	2.1671	0.085349	-6.7148
KCNA5	5.5148	2.1671	0.08535	-6.7149
CYP4F22	5.5108	2.167	0.085352	-6.7149
CNMD	5.5071	2.167	0.085353	-6.7149
TAFA3	5.503	2.167	0.085355	-6.7149
DNAI1	5.5005	2.167	0.085356	-6.7149
AQP9	5.4979	2.167	0.085357	-6.7149
SMIM24	5.4913	2.167	0.08536	-6.715
GZMK	5.4817	2.1669	0.085365	-6.715
MYF6	5.4788	2.1669	0.085366	-6.7151
SNORD62A	5.475	1.2423	0.27195	-7.8818
ERVV-2	5.4749	2.1669	0.085368	-6.7151
NR1I2	5.4727	2.1669	0.085369	-6.7151
MIR656	5.4719	1.3016	0.25264	-7.8138
CRTAM	5.4684	2.1669	0.085371	-6.7151
SPEF1	5.4357	2.1667	0.085386	-6.7153
SNORA52	5.4252	1.5004	0.19683	-7.5755
MIR635	5.4195	1.2174	0.28047	-7.9099
SH2D2A	5.4192	2.2771	0.074599	-6.5698
DSG2	5.409	2.1666	0.085399	-6.7155
GJB5	5.408	2.1666	0.085399	-6.7155
MIR103A2	5.4057	1.4018	0.22284	-7.6954
CXorf58	5.4031	2.1666	0.085402	-6.7155
MESP2	5.3996	2.1665	0.085403	-6.7155
ASIP	5.3986	2.1665	0.085404	-6.7155
MIR193A	5.3783	1.4099	0.22058	-7.6857
GAS2L2	5.3723	2.1664	0.085417	-6.7157
IFNLR1	5.3658	2.1664	0.08542	-6.7157
IQCA1L	5.356	2.1663	0.085425	-6.7158
PRSS1	5.3541	2.1663	0.085426	-6.7158
MIR604	5.3532	1.4247	0.21653	-7.6679
P2RX2	5.3523	2.1663	0.085427	-6.7158
OTUD6A	5.3523	2.1663	0.085427	-6.7158
KLK5	5.3516	2.1663	0.085427	-6.7158
TEX46	5.3509	1.7687	0.14027	-7.2363
SNORD23	5.3437	1.3232	0.24589	-7.7885
IGFL3	5.3394	2.1663	0.085433	-6.7159
SMTNL2	5.3364	2.1663	0.085434	-6.7159
SULT1C3	5.333	2.1662	0.085436	-6.7159
OR2A4	5.333	2.1662	0.085436	-6.7159
MSI1	5.3033	2.1661	0.085451	-6.7161
TEX101	5.3022	2.1661	0.085452	-6.7161
FAM83E	5.3002	2.1661	0.085453	-6.7161
XKRX	5.2936	2.166	0.085456	-6.7162
SERPINI1	5.2893	2.18	0.084004	-6.6978
KCNJ3	5.283	2.166	0.085461	-6.7163
ERVFC1	5.2798	2.166	0.085463	-6.7163
CTXN3	5.2787	2.166	0.085464	-6.7163
HTR7	5.2711	2.1659	0.085468	-6.7163
FAM47C	5.2687	2.1659	0.085469	-6.7163
NLRP6	5.2643	2.1659	0.085471	-6.7164
TNNT3	5.2566	2.1659	0.085475	-6.7164
AVPR1B	5.2562	2.1659	0.085475	-6.7164
OPTC	5.2542	2.1659	0.085476	-6.7164
MIR2682	5.2451	1.312	0.24936	-7.8016
FAM209B	5.2319	2.1657	0.085488	-6.7166
MAGEB10	5.2315	2.1657	0.085488	-6.7166
PLA2G5	5.2244	2.1657	0.085492	-6.7166
SNORD95	5.2217	1.0531	0.3429	-8.0873
WIF1	5.2198	2.1657	0.085494	-6.7167
NOX3	5.2185	2.1657	0.085495	-6.7167
MIR6747	5.2162	1.3176	0.24764	-7.7952
CLEC10A	5.2158	2.1202	0.090422	-6.7766
LGALS9C	5.2088	2.1656	0.0855	-6.7167
PMP2	5.2079	2.1656	0.085501	-6.7167
MIR887	5.2056	1.2511	0.26899	-7.8718
GPR17	5.2049	2.1656	0.085502	-6.7168
ANXA8L1	5.1985	2.1656	0.085506	-6.7168
GJB4	5.198	2.1656	0.085506	-6.7168
CYP2C8	5.1972	2.1656	0.085507	-6.7168
SRD5A2	5.1954	2.1656	0.085508	-6.7168
RAB3C	5.1878	2.9925	0.032391	-5.6457
MIR4256	5.1826	1.1754	0.2954	-7.9567
MIR6741	5.18	1.3154	0.24832	-7.7977
SLC22A11	5.1767	2.1655	0.085518	-6.717
SUSD4	5.1658	2.4619	0.059713	-6.3272
MIR4258	5.1644	1.2709	0.26245	-7.8491
TSLP	5.1611	2.1654	0.085526	-6.7171
MIR4685	5.1565	1.3206	0.24671	-7.7917
AMY1C	5.1553	2.1653	0.085529	-6.7171
ASTL	5.1534	2.1653	0.08553	-6.7171
GPR158	5.1421	2.1653	0.085537	-6.7172
P2RX3	5.1407	2.1653	0.085538	-6.7172
MIR130A	5.1391	1.1687	0.29785	-7.9641
STK31	5.1375	2.1653	0.085539	-6.7172
CLEC4F	5.1347	2.1652	0.085541	-6.7173
AIM2	5.1264	2.1652	0.085546	-6.7173
PPP1R42	5.125	2.1652	0.085546	-6.7173
EQTN	5.1222	2.1652	0.085548	-6.7173
MAPK15	5.1043	2.2835	0.074019	-6.5613
TINAG	5.1024	2.1651	0.085559	-6.7175
MEFV	5.1	2.1651	0.08556	-6.7175
MIR6845	5.0998	1.1917	0.28951	-7.9386
ZIC4	5.0967	2.165	0.085562	-6.7175
GNAT3	5.0943	2.165	0.085564	-6.7175
TSHB	5.0895	2.165	0.085567	-6.7176
RNU1-4	5.0853	1.4472	0.21046	-7.6405
IDO2	5.0768	2.1649	0.085574	-6.7177
TERT	5.0719	2.1649	0.085577	-6.7177
EREG	5.0714	2.1649	0.085577	-6.7177
FAM163A	5.063	2.1648	0.085582	-6.7178
B3GAT1	5.0616	2.7178	0.044218	-5.9949
FCER2	5.0616	2.1648	0.085583	-6.7178
CCDC179	5.0611	2.1648	0.085583	-6.7178
ONECUT1	5.0591	2.1648	0.085584	-6.7178
MIR1244-4	5.0562	1.3259	0.24507	-7.7854
FAM47E	5.0516	2.1648	0.085589	-6.7178
C1QL4	5.048	2.1648	0.085591	-6.7179
CHRND	5.0379	2.1647	0.085597	-6.7179
MIR1244-3	5.0359	1.323	0.24596	-7.7888
PRODH	5.0333	2.1647	0.085599	-6.718
NXF2B	5.0333	2.1647	0.085599	-6.718
RGS16	5.0302	2.1647	0.085601	-6.718
CHGA	5.0287	2.1647	0.085602	-6.718
MYH14	5.0261	2.1646	0.085604	-6.718
VSTM2L	5.023	2.079	0.095152	-6.8309
MOGAT3	5.0209	2.1646	0.085607	-6.7181
PPP4R4	5.0021	2.1645	0.085618	-6.7182
TSGA10IP	5.001	2.1645	0.085619	-6.7182
PON3	4.9958	1.6944	0.15405	-7.3317
OR51B5	4.9947	2.1645	0.085623	-6.7183
HEPACAM2	4.9925	2.1644	0.085624	-6.7183
SH2D1B	4.9823	2.1644	0.08563	-6.7184
SERPINF2	4.9785	2.1644	0.085632	-6.7184
ELOVL3	4.9769	2.1644	0.085633	-6.7184
QPRT	4.9676	2.1643	0.085639	-6.7185
SLC10A5	4.9664	1.8486	0.12686	-7.1328
MIR6765	4.966	1.2091	0.28337	-7.9192
CYP7B1	4.961	22.724	4.99e-06	4.7273
SPINK8	4.9572	2.1642	0.085646	-6.7186
MIR6510	4.9532	1.1507	0.30448	-7.9837
TAS2R4	4.9419	1.6049	0.1725	-7.4453
A4GNT	4.941	2.1641	0.085656	-6.7187
KIAA2012	4.9393	2.1641	0.085657	-6.7187
MUCL3	4.9359	2.1641	0.085659	-6.7187
TRPC4	4.9331	2.1641	0.085661	-6.7188
LHX5	4.9066	2.1639	0.085678	-6.719
TM4SF19	4.9056	1.8135	0.13258	-7.1784
MIR4730	4.905	1.0455	0.34606	-8.0951
GRIN1	4.9013	2.1639	0.085681	-6.719
CD180	4.8948	2.1639	0.085685	-6.7191
CDH3	4.8924	2.1639	0.085687	-6.7191
RGMA	4.8691	3.0253	0.031235	-5.6047
NTRK1	4.866	2.1637	0.085704	-6.7193
SNORD94	4.8643	1.3561	0.23598	-7.7498
GMCL2	4.8623	2.1637	0.085706	-6.7193
MUC13	4.8587	2.1636	0.085709	-6.7194
LENEP	4.8584	1.63	0.16712	-7.4136
SNORD170	4.851	1.1815	0.29319	-7.9499
SNORA70E	4.8508	1.3527	0.237	-7.7539
SYCP2L	4.8488	2.1636	0.085715	-6.7194
PADI1	4.842	2.1635	0.08572	-6.7195
C3orf80	4.842	2.1635	0.08572	-6.7195
KCNA7	4.8372	2.0367	0.10028	-6.8866
ACSM2A	4.8369	2.1635	0.085723	-6.7195
ZNF80	4.8357	2.1635	0.085724	-6.7195
GNG4	4.8313	2.1635	0.085727	-6.7196
KRTAP5-8	4.8299	1.7653	0.14089	-7.2408
CCDC83	4.8281	2.1635	0.085729	-6.7196
TMC5	4.8264	2.4967	0.057293	-6.2817
CAMKV	4.8192	2.1634	0.085735	-6.7197
ODAPH	4.8134	2.1634	0.085739	-6.7197
MIR5572	4.8065	1.3364	0.24188	-7.7731
MIR612	4.8029	1.1041	0.32232	-8.0338
RXRG	4.7972	2.1633	0.08575	-6.7199
SPINK7	4.7803	1.4647	0.20589	-7.6193
RHO	4.7734	2.1631	0.085766	-6.7201
MIR3936	4.7648	1.1987	0.28704	-7.9309
SLC45A2	4.7646	2.163	0.085773	-6.7201
PAK5	4.7564	2.163	0.085778	-6.7202
RASGRP4	4.7503	2.1629	0.085783	-6.7203
OLFM4	4.7475	2.1629	0.085785	-6.7203
LCN6	4.7463	1.4875	0.20005	-7.5913
RBFOX3	4.7462	2.1629	0.085786	-6.7203
TMPRSS7	4.7316	2.1628	0.085796	-6.7204
DGKG	4.728	2.1628	0.085798	-6.7205
ST14	4.7259	2.1628	0.0858	-6.7205
ZC3H12D	4.7176	2.396	0.064612	-6.4135
SIGLEC11	4.7174	2.1627	0.085806	-6.7206
MAOB	4.7146	2.1627	0.085808	-6.7206
MIR380	4.7094	1.0566	0.34146	-8.0837
SPATC1	4.7031	2.1626	0.085816	-6.7207
CYGB	4.6941	2.199	0.082069	-6.6728
SHISA7	4.69	2.1625	0.085826	-6.7208
CLDN1	4.6856	2.1625	0.085829	-6.7209
RS1	4.6856	2.1625	0.085829	-6.7209
MIR7106	4.6844	1.2007	0.28634	-7.9287
FCMR	4.6775	2.1624	0.085835	-6.7209
RARRES1	4.6736	1.6239	0.16841	-7.4213
FCGR2B	4.6686	2.1624	0.085842	-6.721
CYTH4	4.6656	2.1624	0.085844	-6.721
LPO	4.6573	2.1623	0.08585	-6.7211
ACSM5	4.6512	2.1623	0.085855	-6.7212
PLP1	4.6482	2.1622	0.085857	-6.7212
SNORA70F	4.6288	1.1863	0.29147	-7.9447
MIR4659B	4.6286	1.2021	0.28582	-7.927
CX3CR1	4.6281	2.1621	0.085872	-6.7214
VWA3B	4.6242	2.1621	0.085875	-6.7214
RNF175	4.6211	2.162	0.085878	-6.7215
LMO1	4.6195	2.162	0.085879	-6.7215
SPEM3	4.6187	2.162	0.08588	-6.7215
MIR6763	4.617	0.99669	0.36696	-8.1446
C6orf118	4.6156	2.162	0.085882	-6.7215
GJA8	4.6116	2.162	0.085885	-6.7216
ATP4A	4.6116	2.162	0.085885	-6.7216
DENND1C	4.61	2.162	0.085886	-6.7216
MIR6895	4.5968	1.203	0.28552	-7.9261
SPIB	4.5932	2.1618	0.085899	-6.7217
MIR1913	4.5846	1.2033	0.28541	-7.9257
FABP6	4.5797	1.606	0.17227	-7.444
MIR4659A	4.5786	1.2034	0.28536	-7.9256
MIR4775	4.5782	1.1874	0.29106	-7.9434
SNORD50A	4.5782	1.1874	0.29106	-7.9434
AKR1B15	4.5777	2.1617	0.085912	-6.7219
EXD1	4.5768	2.1617	0.085912	-6.7219
TMEM221	4.5739	1.7047	0.15206	-7.3185
NGFR	4.5736	2.1617	0.085915	-6.7219
PLIN1	4.5733	2.0222	0.10209	-6.9056
PPEF2	4.5727	2.1617	0.085915	-6.7219
NXPE4	4.5711	2.1617	0.085917	-6.7219
DHRS2	4.5694	2.1617	0.085918	-6.722
FAM181B	4.5603	2.1616	0.085925	-6.7221
TAT	4.5552	2.1616	0.085929	-6.7221
KPNA7	4.5544	2.1615	0.08593	-6.7221
SNORA80E	4.5506	1.1129	0.31889	-8.0244
TSPAN32	4.5442	2.1615	0.085938	-6.7222
CFAP43	4.5362	2.1191	0.090549	-6.7781
SNORA7B	4.5333	1.1131	0.31881	-8.0242
USP29	4.5148	2.1612	0.085962	-6.7225
ALPL	4.5139	1.5771	0.17867	-7.4802
SNORD1B	4.5125	1.1889	0.2905	-7.9417
TMEM272	4.506	2.1612	0.085969	-6.7226
BCL2L10	4.4953	1.7313	0.14705	-7.2845
SOX30	4.4914	2.0525	0.098321	-6.8657
ANKRD2	4.4841	1.3836	0.228	-7.7172
CYBB	4.4782	2.161	0.085993	-6.7229
EPGN	4.4772	2.1609	0.085993	-6.7229
ATP6V1B1	4.4742	1.6858	0.15574	-7.3427
LRRC36	4.4701	1.8803	0.12191	-7.0915
PSORS1C2	4.4673	1.3635	0.23382	-7.7411
OR3A2	4.4644	2.1608	0.086004	-6.723
PCSK9	4.4635	2.1608	0.086005	-6.7231
LGALS4	4.4631	1.5197	0.1921	-7.5517
CCDC198	4.4579	2.1608	0.08601	-6.7231
SFTPB	4.456	2.1608	0.086011	-6.7231
ABCB5	4.4532	2.1608	0.086014	-6.7232
CPNE7	4.4496	1.8864	0.12097	-7.0835
MIR6717	4.4421	1.0632	0.33876	-8.0769
CA8	4.4414	2.6016	0.050619	-6.145
SLC9C2	4.44	2.1606	0.086025	-6.7233
CD209	4.4381	2.1606	0.086027	-6.7233
FEZF1	4.4353	2.1606	0.086029	-6.7234
SYT4	4.4343	2.1606	0.08603	-6.7234
L1TD1	4.4334	2.1606	0.086031	-6.7234
TNIP3	4.4248	2.1605	0.086038	-6.7235
LILRB1	4.4134	2.1604	0.086048	-6.7236
SIGLEC9	4.4099	2.1604	0.086052	-6.7236
BRDT	4.407	2.1604	0.086054	-6.7237
IGFL2	4.4064	2.1604	0.086055	-6.7237
H4C15	4.4058	1.1793	0.29398	-7.9524
CACNA1H	4.4019	2.1603	0.086059	-6.7237
EEPD1	4.3858	1.9051	0.11817	-7.0591
SIGLEC6	4.3852	2.1602	0.086074	-6.7239
SCARNA10	4.3835	1.3653	0.23328	-7.739
THRSP	4.3812	1.6389	0.16524	-7.4023
MIR6786	4.381	1.1921	0.28939	-7.9382
MIR6124	4.3691	1.0627	0.33895	-8.0774
ANGPT1	4.3648	1.7599	0.14184	-7.2477
SNORD67	4.3627	0.97335	0.37732	-8.1677
GRM8	4.361	2.16	0.086095	-6.7242
FAM90A1	4.3543	1.9589	0.11048	-6.9887
LGR5	4.3534	2.1599	0.086102	-6.7243
SHISAL1	4.3492	1.655	0.16192	-7.3819
MCF2	4.3488	2.1599	0.086107	-6.7243
MIR411	4.3482	1.0761	0.33348	-8.0634
FCN3	4.3427	1.3164	0.24801	-7.7966
ADAMTS8	4.3355	2.0316	0.10091	-6.8932
DCDC2C	4.3328	2.1597	0.086121	-6.7245
ADAMTS5	4.3293	2.1597	0.086125	-6.7245
C3AR1	4.3288	1.5649	0.18144	-7.4955
MROH7	4.3262	2.1597	0.086128	-6.7246
OR3A1	4.3243	2.1597	0.086129	-6.7246
RSAD2	4.3233	2.0364	0.10031	-6.8869
PLA2G3	4.3211	1.9262	0.11509	-7.0316
LONRF2	4.3188	2.1596	0.086134	-6.7247
ITGAD	4.3177	2.1596	0.086136	-6.7247
HTR6	4.3131	2.0406	0.099789	-6.8814
TNN	4.3036	2.1595	0.086149	-6.7248
C12orf71	4.2972	1.6616	0.16057	-7.3735
NANOG	4.2932	2.1594	0.086159	-6.725
LAX1	4.2928	2.1594	0.086159	-6.725
C3	4.2842	2.1593	0.086167	-6.7251
ZIC1	4.2788	2.1593	0.086173	-6.7251
KL	4.2779	2.1592	0.086173	-6.7251
SYTL1	4.2764	1.8267	0.1304	-7.1613
ANKRD35	4.2685	1.4434	0.2115	-7.6453
MIR34A	4.2657	1.0653	0.3379	-8.0747
FAM167A	4.2616	2.1591	0.086189	-6.7253
HP	4.252	1.6624	0.16041	-7.3725
RIMS4	4.251	2.159	0.0862	-6.7255
SMTNL1	4.2487	1.621	0.16903	-7.425
ITGAL	4.2471	2.159	0.086204	-6.7255
H3C12	4.243	1.3999	0.22338	-7.6977
HPSE2	4.236	2.1589	0.086215	-6.7257
MGAT3	4.233	2.1588	0.086218	-6.7257
PLBD1	4.2257	1.5459	0.18585	-7.5192
HRH4	4.224	1.9594	0.11041	-6.9881
SLC9A2	4.2184	2.1587	0.086232	-6.7259
TMEM235	4.2083	2.1586	0.086242	-6.726
ALX4	4.197	2.1585	0.086254	-6.7261
ANKRD30B	4.1947	2.1585	0.086256	-6.7262
ICAM4	4.1909	1.365	0.23337	-7.7393
ETDC	4.1891	1.0516	0.34353	-8.0889
STAP1	4.1829	1.7478	0.14402	-7.2633
RHOV	4.1795	1.2265	0.27734	-7.8997
C7	4.1734	1.6182	0.16962	-7.4285
CYP4F3	4.1565	2.1581	0.086296	-6.7267
PARD6B	4.1562	2.0342	0.10058	-6.8898
SLITRK5	4.1556	2.1581	0.086297	-6.7267
VSNL1	4.1446	1.7945	0.13579	-7.203
PNPLA1	4.1352	2.1579	0.086319	-6.7269
SYTL5	4.1309	2.1578	0.086323	-6.727
ZBTB8B	4.1176	2.5098	0.056407	-6.2646
SLC38A11	4.1058	2.1576	0.08635	-6.7273
FYB1	4.1039	2.1576	0.086353	-6.7274
OR7D2	4.1028	1.8754	0.12266	-7.0979
ASB12	4.1023	1.5647	0.18148	-7.4957
LCT	4.0997	2.1575	0.086357	-6.7274
SCARNA26B	4.0994	1.0608	0.33973	-8.0793
UNC13A	4.0979	2.0131	0.10325	-6.9175
TBL1Y	4.0955	2.1575	0.086362	-6.7275
MIR374C	4.0935	0.93439	0.39514	-8.2055
TLE6	4.0802	1.4804	0.20187	-7.6001
MIR374B	4.0797	0.93384	0.3954	-8.206
UBXN10	4.0716	2.1572	0.086388	-6.7278
PCDHB9	4.0637	1.8743	0.12282	-7.0993
SEC14L5	4.0636	2.1571	0.086397	-6.7279
WSCD2	4.0635	2.1571	0.086397	-6.7279
RAB39A	4.0576	1.4708	0.2043	-7.6118
EMID1	4.0572	2.1571	0.086405	-6.728
GALNTL6	4.0552	2.1571	0.086407	-6.728
A2ML1	4.0503	2.157	0.086412	-6.7281
MIR339	4.0477	0.90466	0.4092	-8.2335
GRK1	4.0451	2.1569	0.086418	-6.7282
NPY1R	4.0416	1.8991	0.11907	-7.067
FAM83A	4.0408	2.1569	0.086423	-6.7282
GPR82	4.0372	1.7829	0.1378	-7.218
FAM3D	4.0353	1.2757	0.26089	-7.8436
CNGB1	4.031	2.1568	0.086435	-6.7284
ADCYAP1R1	4.0301	2.1568	0.086436	-6.7284
MCCD1	4.0193	1.1736	0.29604	-7.9586
FBXO39	4.0135	1.2935	0.25518	-7.8231
VWA2	4.0094	2.1566	0.08646	-6.7287
TMEM178B	4.0068	2.1565	0.086463	-6.7287
TJP3	3.9988	1.4239	0.21672	-7.6688
IL17REL	3.9935	1.7176	0.14961	-7.302
MIR4523	3.9889	0.95417	0.38601	-8.1864
DMC1	3.987	1.7244	0.14833	-7.2933
TM4SF4	3.9866	1.5525	0.18431	-7.511
SNORD116-27	3.9827	0.90878	0.40723	-8.2297
MUC2	3.9786	2.1562	0.086496	-6.7292
DUOX2	3.9725	2.1561	0.086504	-6.7292
FCGBP	3.9652	2.1561	0.086512	-6.7294
LYPD5	3.9639	1.543	0.18654	-7.5228
MIR3610	3.9619	0.95338	0.38637	-8.1872
LCP1	3.9604	1.4861	0.20042	-7.5931
SPN	3.9527	2.1559	0.086528	-6.7295
NT5C1B	3.9435	1.728	0.14767	-7.2887
HGF	3.9419	2.1558	0.086541	-6.7297
CABP1	3.9404	1.9575	0.11067	-6.9906
PSD	3.9273	1.8534	0.1261	-7.1266
OSCAR	3.9263	1.3695	0.23207	-7.734
CHRDL2	3.9242	1.6956	0.15383	-7.3302
PSD4	3.9233	1.976	0.10814	-6.9663
RASAL1	3.9202	2.1555	0.086568	-6.73
GJC2	3.9188	1.3737	0.23083	-7.7289
SNORD127	3.9172	0.92828	0.398	-8.2113
ZNF541	3.9094	1.9216	0.11576	-7.0376
TPPP3	3.9034	1.4187	0.21816	-7.6751
ENPEP	3.9003	2.1553	0.086593	-6.7304
CYP2J2	3.8908	1.3482	0.23833	-7.7592
BCL2L14	3.8872	1.4361	0.21342	-7.654
MIR548J	3.8842	0.9357	0.39453	-8.2042
ANGPTL5	3.8586	1.7281	0.14764	-7.2885
TBX20	3.8541	2.1547	0.086653	-6.7311
PTPRZ1	3.8511	2.1547	0.086657	-6.7311
CYP2A7	3.8298	1.8865	0.12096	-7.0834
SH2D3A	3.8293	1.3244	0.24555	-7.7872
NPR3	3.8283	2.1544	0.086688	-6.7315
PTPRC	3.8254	2.1544	0.086691	-6.7316
HOOK1	3.8148	2.1542	0.086706	-6.7317
LRRC4B	3.8127	1.9821	0.10733	-6.9583
ASPRV1	3.8045	1.5828	0.17739	-7.4731
OR1J2	3.8041	1.9372	0.11352	-7.0171
YIPF7	3.7583	2.1535	0.086785	-6.7327
NRXN2	3.7563	2.1535	0.086787	-6.7328
MACC1	3.746	2.1533	0.086802	-6.7329
JAKMIP2	3.739	2.1532	0.086812	-6.7331
COBL	3.7356	2.1532	0.086817	-6.7331
SLITRK4	3.7181	2.153	0.086843	-6.7334
WNK2	3.7062	2.2703	0.075226	-6.5788
PKD1L3	3.6851	1.4149	0.21921	-7.6797
SMIM18	3.6811	1.3309	0.24355	-7.7796
GALNT13	3.6734	1.4622	0.20653	-7.6223
MIR378H	3.6579	0.78358	0.47055	-8.341
RAB11FIP4	3.6505	2.152	0.086945	-6.7347
ADIPOQ	3.6366	1.7907	0.13645	-7.2079
DSCAM	3.6324	2.0637	0.096969	-6.851
BEAN1	3.6322	2.0635	0.096994	-6.8513
ADRA1B	3.6212	2.1516	0.086991	-6.7353
MMP3	3.6197	1.4739	0.20351	-7.608
CPNE4	3.6174	2.0738	0.095764	-6.8378
MIR6858	3.6132	0.82643	0.44808	-8.3043
IDO1	3.6128	1.4749	0.20325	-7.6068
PTPN7	3.5994	13.037	6.73e-05	1.6433
TLR2	3.593	2.1511	0.087037	-6.7358
SNORD125	3.5879	0.7793	0.47284	-8.3446
DLX1	3.5871	1.2164	0.28081	-7.911
TRIM9	3.5829	2.151	0.087053	-6.736
SOX11	3.5574	1.9273	0.11494	-7.0302
EFHC2	3.557	1.7704	0.13998	-7.2342
P2RY4	3.554	1.2406	0.27254	-7.8838
CD96	3.5538	2.1505	0.087102	-6.7366
CXXC4	3.552	1.5786	0.17834	-7.4784
SARDH	3.5513	1.6578	0.16134	-7.3783
KCNH5	3.5449	2.1504	0.087117	-6.7368
CPNE9	3.5414	1.485	0.2007	-7.5945
FBXO2	3.5402	1.0727	0.33488	-8.067
HCAR3	3.5242	1.4562	0.20812	-7.6297
HOXC5	3.522	1.4831	0.20117	-7.5968
GAP43	3.4884	1.1913	0.28965	-7.939
KCNQ2	3.4818	2.1494	0.087227	-6.7382
EXTL1	3.4794	1.6536	0.16221	-7.3837
TTC9B	3.4772	1.1596	0.30117	-7.974
ELOVL7	3.4708	1.7972	0.13532	-7.1994
PTGDS	3.4701	1.2434	0.27157	-7.8805
UBE2NL	3.4678	1.1745	0.29572	-7.9577
PGLYRP2	3.4591	1.3109	0.24971	-7.803
MADCAM1	3.4578	1.2215	0.27907	-7.9054
DSC2	3.4534	2.1489	0.087278	-6.7388
RBM20	3.444	2.1487	0.087295	-6.739
SNORD3D	3.4382	0.93531	0.39471	-8.2046
SH2D7	3.4336	1.4963	0.19784	-7.5805
PRKCB	3.4256	1.6092	0.17156	-7.4399
AQP6	3.4218	1.4701	0.2045	-7.6127
DEPTOR	3.4216	1.4982	0.19738	-7.5782
NOG	3.4205	0.93684	0.394	-8.2031
UTY	3.4006	2.148	0.087377	-6.74
KCNE1	3.3897	1.7109	0.1509	-7.3107
CDHR5	3.3626	1.3585	0.23529	-7.7471
COL23A1	3.3593	1.3845	0.22772	-7.7161
OR52H1	3.3508	1.2261	0.27746	-7.9001
ERVW-1	3.3448	1.3603	0.23475	-7.7449
KLK1	3.3263	0.99746	0.36663	-8.1438
CTAGE8	3.3254	1.4844	0.20085	-7.5952
RASSF6	3.3238	2.1466	0.08753	-6.7419
SIGLEC5	3.3173	1.0943	0.32621	-8.0443
ARHGAP36	3.3032	1.4833	0.20113	-7.5966
NECTIN4	3.3006	1.5224	0.19143	-7.5483
COL28A1	3.2946	2.146	0.087591	-6.7426
SNORA118	3.2908	0.80723	0.45804	-8.3209
TUNAR	3.2882	1.5202	0.19198	-7.5511
RBFOX1	3.2868	2.1458	0.087608	-6.7428
RFX4	3.2793	1.3502	0.23773	-7.7568
GLYATL1B	3.2672	1.0701	0.33592	-8.0696
DACH2	3.2546	1.7033	0.15234	-7.3203
OR4F3	3.2458	1.7059	0.15184	-7.317
FAM83F	3.2358	2.1448	0.087719	-6.7442
ADGRL3	3.2343	2.2279	0.079212	-6.6346
UFSP1	3.2338	0.86049	0.43081	-8.2741
ENPP3	3.2189	1.5014	0.19659	-7.5743
PRND	3.1964	1.2331	0.27507	-7.8922
FREM2	3.1794	2.1436	0.087848	-6.7458
ITIH6	3.1767	1.3304	0.2437	-7.7801
ADAMTS17	3.1698	2.3593	0.067535	-6.4618
RYR2	3.1674	2.1434	0.087877	-6.7461
GABRB1	3.1541	2.1431	0.087908	-6.7465
PALM3	3.1495	1.1421	0.30773	-7.9931
ABCB11	3.144	1.3461	0.23896	-7.7617
ALDH3A1	3.1303	1.2033	0.28542	-7.9258
GPC6	3.1296	2.1425	0.087968	-6.7472
WNT4	3.087	1.0855	0.32972	-8.0536
MPV17L	3.0848	1.3882	0.22669	-7.7118
SNORA29	3.0788	0.67577	0.53069	-8.4266
MUC12	3.0668	2.141	0.088128	-6.7492
IPCEF1	3.0653	1.2459	0.27076	-7.8778
STX19	3.0634	1.2663	0.26396	-7.8544
NUP62CL	3.0625	0.99997	0.36552	-8.1413
LRRC55	3.0571	1.5252	0.19077	-7.5449
B3GNT3	3.0311	1.0492	0.34452	-8.0913
NMUR1	3.027	1.1447	0.30675	-7.9903
TMEM74	3.0243	1.3462	0.23892	-7.7615
PRH2	3.024	1.1903	0.29001	-7.9401
CLDN4	3.0092	0.91404	0.40472	-8.2247
OLAH	3.0061	1.243	0.27173	-7.8811
FAM217A	2.9829	1.1108	0.31972	-8.0267
GPR183	2.9618	0.98197	0.37346	-8.1592
ZNF334	2.9603	1.3102	0.24993	-7.8038
IGFBPL1	2.9553	1.0351	0.35043	-8.1058
ZC3H12B	2.9536	1.4331	0.21425	-7.6577
SCRG1	2.9497	1.246	0.27071	-7.8776
MRC1	2.9436	1.0917	0.32724	-8.047
FSIP2	2.9386	1.7297	0.14735	-7.2865
RNF112	2.9207	1.5959	0.17448	-7.4567
POU4F3	2.9153	1.2763	0.2607	-7.8429
PROM2	2.91	1.0123	0.36016	-8.1289
TAS2R31	2.9034	0.8711	0.42554	-8.2645
OR2B6	2.8803	0.89351	0.41457	-8.2439
GTF2A1L	2.8635	0.90193	0.41051	-8.2361
DLGAP3	2.863	1.4536	0.2088	-7.6328
ALDH8A1	2.8604	0.92535	0.39938	-8.2141
HPN	2.8471	0.97003	0.37881	-8.171
RFPL1	2.8271	1.1146	0.31823	-8.0226
PIP5K1B	2.8249	1.2691	0.26305	-7.8512
DOC2B	2.8032	1.1093	0.32029	-8.0283
NKD2	2.7991	1.0268	0.35395	-8.1143
CSMD1	2.7925	1.3081	0.25057	-7.8061
AXDND1	2.7862	1.0118	0.36039	-8.1295
FBXW10	2.7814	1.1673	0.29836	-7.9656
NCF4	2.7752	0.972	0.37792	-8.169
HUNK	2.7749	1.1674	0.29831	-7.9654
TEX22	2.773	1.0122	0.36022	-8.1291
OMD	2.7726	1.0654	0.33787	-8.0746
RBMXL3	2.7715	1.2868	0.25731	-7.8308
PEAK3	2.7683	1.0652	0.33793	-8.0748
RXFP4	2.7661	0.88395	0.41922	-8.2527
NPNT	2.7653	1.1675	0.29827	-7.9653
MIR7111	2.7639	0.58637	0.58439	-8.4896
GRHL3	2.7622	1.2879	0.25696	-7.8296
TREML1	2.7609	0.81383	0.4546	-8.3152
CCR7	2.7454	1.0649	0.33803	-8.075
SCG3	2.7427	0.96532	0.38094	-8.1756
CSRNP3	2.7217	4.9444	0.0049542	-3.4745
RIBC2	2.6317	3.2425	0.024657	-5.3364
ADRA1D	2.6287	0.86312	0.4295	-8.2717
ITGB6	2.6271	1.2993	0.25336	-7.8165
IGF1	2.6193	1.2554	0.26758	-7.8669
REP15	2.5815	0.69916	0.51721	-8.4089
SLCO2A1	2.5693	12.05	9.69e-05	1.208
ATP6V0A4	2.5565	1.0625	0.33904	-8.0776
ANO1	2.5359	1.2743	0.26137	-7.8453
ATXN3L	2.5239	0.85267	0.43473	-8.2811
STPG3	2.5206	0.87279	0.42471	-8.2629
FAM228A	2.5049	0.85126	0.43544	-8.2823
RIMBP3C	2.4875	1.2782	0.2601	-7.8408
COL9A2	2.4828	1.0387	0.34891	-8.1021
KIRREL3	2.4706	1.0612	0.33959	-8.079
JPH4	2.4548	7.7353	0.00072667	-1.1986
C10orf67	2.449	1.1526	0.30377	-7.9816
SDS	2.4382	0.86678	0.42768	-8.2684
ENTPD2	2.4367	0.84597	0.43811	-8.2871
SOX2	2.4365	5.1977	0.0040341	-3.2326
ASB11	2.4339	11.125	0.00013997	0.76835
TSPAN33	2.427	0.81189	0.45561	-8.3169
PAX9	2.4189	0.95489	0.38568	-8.1857
SKAP1	2.4171	0.8625	0.42981	-8.2722
UNC79	2.3897	6.4742	0.0015888	-2.1297
TSBP1	2.3872	1.0364	0.3499	-8.1045
XKR5	2.3834	0.94543	0.39002	-8.1949
MIR659	2.3787	0.50686	0.63491	-8.539
OGN	2.3686	64.355	3.62e-08	10.151
CBY3	2.3685	64.304	3.63e-08	10.147
H3C2	2.3464	8.8303	0.00040133	-0.49015
SFTPD	2.3317	7.2558	0.00096493	-1.5365
SPATA17	2.3254	0.95358	0.38628	-8.187
PCDHB8	2.2981	0.77143	0.47707	-8.3512
ZSCAN4	2.2913	3.1091	0.028487	-5.5005
COL4A4	2.2606	0.90995	0.40667	-8.2286
FOXD4L6	2.2381	38.914	3.93e-07	7.6438
RETREG1	2.2372	38.866	3.95e-07	7.6373
ZNF572	2.2363	17.29	1.8e-05	3.2109
KBTBD11	2.2304	6.7003	0.0013685	-1.9523
KLHDC9	2.2118	3.2163	0.02536	-5.3684
NPR1	2.2103	3.271	0.023919	-5.3017
SLC6A4	2.1931	0.83894	0.44168	-8.2933
SMIM10L2A	2.1927	3.9483	0.012041	-4.5121
PKP3	2.1489	0.84312	0.43956	-8.2896
SNORA70G	2.1381	4.9435	0.004958	-3.4754
BTNL9	2.1216	0.81188	0.45562	-8.3169
EPX	2.1152	0.53704	0.61544	-8.521
FTCDNL1	2.1103	1.218	0.28026	-7.9092
SCARNA11	2.0767	43.76	2.25e-07	8.2555
NOD2	2.0544	0.82569	0.44846	-8.3049
PERM1	2.048	0.83372	0.44434	-8.2979
NLRP9	2.039	0.83276	0.44483	-8.2987
SGK2	2.0349	0.63945	0.55209	-8.4531
TTYH1	2.0218	3.9062	0.01254	-4.5592
FOXP3	2.02	4.6371	0.0064246	-3.7796
C17orf113	2.0188	9.2243	0.00032939	-0.25425
FMN1	2.0094	5.3936	0.0034586	-3.051
CD247	1.9997	0.69061	0.5221	-8.4154
EPPK1	1.9922	1.3307	0.24361	-7.7798
TREX2	1.9827	21.404	6.62e-06	4.3961
RMRP	1.9694	7.7834	0.0007069	-1.1657
PRSS48	1.9633	2.5581	0.053274	-6.2015
ERFL	1.9564	5.614	0.0029236	-2.8525
LRRC73	1.9563	7.3871	0.0008914	-1.4421
PLEKHG4B	1.9504	6.6432	0.0014205	-1.9966
C19orf73	1.9294	4.7722	0.0057224	-3.6438
FAIM2	1.9277	2.9337	0.03459	-5.7198
SNORA73B	1.9223	19.426	1.04e-05	3.8583
WWC1	1.9178	2.7824	0.041054	-5.912
TEX14	1.9084	3.164	0.026835	-5.4327
KCNH1	1.9043	2.1149	0.091019	-6.7836
PTH1R	1.8882	0.64032	0.55158	-8.4525
PLAC8L1	1.878	6.1155	0.0020315	-2.4214
CEACAM16	1.8768	5.1652	0.0041401	-3.2632
HPCA	1.8722	0.5564	0.60313	-8.5089
PLCH2	1.8659	4.5151	0.0071468	-3.9043
GLTPD2	1.8604	4.2282	0.0092541	-4.2061
EPHB1	1.8412	6.5522	0.0015083	-2.0679
RUNX2	1.8366	0.83013	0.44618	-8.3011
H4C8	1.8257	2.5739	0.052294	-6.181
SPTA1	1.8218	4.0338	0.011097	-4.4174
ZNF878	1.8183	59.743	5.15e-08	9.8024
SLC12A8	1.8042	5.9763	0.0022419	-2.5382
CCDC146	1.7964	5.6491	0.0028476	-2.8213
PMFBP1	1.7927	3.7647	0.014401	-4.7193
SLC16A14	1.7902	31.127	1.13e-06	6.4509
ABCC3	1.7896	2.9074	0.035627	-5.753
RAP1GAP2	1.7788	3.0781	0.029469	-5.5389
FRMPD4	1.776	5.5951	0.0029653	-2.8693
MAPK8IP2	1.7754	3.2625	0.024136	-5.312
MIR130B	1.772	0.29662	0.77929	-8.6377
SNORD3K	1.7719	0.30284	0.77483	-8.6355
ZSCAN5B	1.7618	4.6893	0.0061418	-3.7268
PLA2G10	1.7616	0.56671	0.59664	-8.5024
NMNAT2	1.7494	2.5829	0.051742	-6.1693
UGT8	1.7468	0.57436	0.59185	-8.4974
L3MBTL4	1.7397	3.7005	0.015351	-4.793
CUX2	1.7347	0.62348	0.56169	-8.4643
SLC6A15	1.7213	2.1061	0.092008	-6.7952
OLFM2	1.7176	13.066	6.66e-05	1.6555
ANXA10	1.7173	10.61	0.00017398	0.50844
TMEM191B	1.7173	10.601	0.00017468	0.50362
MIR3606	1.7166	3.7329	0.014863	-4.7558
MYOM3	1.7163	3.7311	0.01489	-4.7578
RNF222	1.7088	0.63737	0.55334	-8.4546
SNORD55	1.6986	5.2253	0.0039464	-3.2067
GJA5	1.6975	9.9356	0.00023496	0.14938
C17orf78	1.6932	7.2307	0.00097977	-1.5547
CSF3	1.6865	6.157	0.0019734	-2.387
GP5	1.6658	2.5927	0.051154	-6.1567
PLXDC1	1.658	0.65251	0.54433	-8.4437
P2RY6	1.649	2.607	0.050305	-6.1381
LPAR5	1.6489	2.607	0.050301	-6.138
MUC4	1.6425	4.763	0.0057672	-3.653
FLG2	1.639	0.80628	0.45854	-8.3218
AFF2	1.6381	12.12	9.43e-05	1.2402
VSIR	1.625	10.543	0.00017916	0.47341
GRIN2B	1.6235	0.71378	0.5089	-8.3976
COL24A1	1.622	0.80402	0.45973	-8.3237
ABCA12	1.6162	4.3173	0.0085297	-4.111
MIR4767	1.6124	5.2946	0.0037363	-3.1422
NUP210L	1.6118	9.001	0.00036807	-0.38684
TRIM67	1.6113	0.80256	0.46049	-8.3249
USP6	1.6101	2.8884	0.036397	-5.777
ARHGAP9	1.5969	6.9029	0.0012014	-1.7974
ROPN1L	1.592	3.9764	0.011721	-4.4809
CYP3A43	1.5865	0.43804	0.68056	-8.5766
PITX2	1.5864	0.46536	0.66223	-8.5623
MSH4	1.5861	0.4341	0.68323	-8.5786
NAT8L	1.5828	11.779	0.0001076	1.0826
RSPH4A	1.5828	1.9427	0.11275	-7.01
NCF2	1.5825	0.5469	0.60915	-8.5149
GJA4	1.5806	21.243	6.86e-06	4.3542
EGR2	1.5802	2.6712	0.04667	-6.0549
MYO15A	1.5782	2.5475	0.053947	-6.2154
TLL1	1.5767	7.7041	0.00073983	-1.22
SNORA58B	1.5765	7.7052	0.00073938	-1.2193
SLC26A9	1.5726	6.9515	0.001165	-1.7609
CFP	1.5695	7.9071	0.00065891	-1.0819
GLI2	1.5671	3.1894	0.026106	-5.4014
SEMA7A	1.5629	11.296	0.0001305	0.85206
CPED1	1.5618	0.58672	0.58417	-8.4893
SNORD100	1.558	5.4495	0.0033126	-3.0001
DYTN	1.552	4.9586	0.0048965	-3.4607
SMC1B	1.5423	0.51295	0.63095	-8.5355
MYO3B	1.5407	1.881	0.1218	-7.0906
LRRC4C	1.5343	0.57416	0.59198	-8.4976
ZNF534	1.5339	0.47554	0.65547	-8.5567
NPBWR1	1.5339	0.43356	0.6836	-8.5789
AMDHD1	1.5338	0.39621	0.70912	-8.597
ARHGDIG	1.5294	5.4375	0.0033434	-3.011
SNORA11F	1.5275	5.7866	0.0025721	-2.7009
C16orf89	1.5202	1.9951	0.1056	-6.9412
ECT2L	1.5183	10.628	0.00017269	0.51733
RAB41	1.5146	3.7278	0.014938	-4.7616
FNDC1	1.5141	3.7437	0.014705	-4.7434
TMEM145	1.5115	3.6791	0.015683	-4.8177
MUC19	1.5095	2.3065	0.071986	-6.5311
ARL13A	1.5088	3.402	0.020828	-5.1437
KLK6	1.5084	6.4329	0.0016334	-2.1625
SCUBE1	1.5054	22.563	5.16e-06	4.6878
PTGFR	1.5	5.2301	0.0039315	-3.2022
B4GALNT1	1.4946	2.0929	0.093522	-6.8126
CDK20	1.4937	5.8679	0.002424	-2.6307
DNASE1L3	1.479	2.6921	0.045555	-6.028
ARHGAP25	1.4778	6.6135	0.0014484	-2.0197
WDR17	1.4753	2.3829	0.065635	-6.4306
SLC25A41	1.47	2.5773	0.052085	-6.1766
NDP	1.4541	4.5797	0.0067528	-3.838
MIR619	1.454	4.5824	0.006737	-3.8352
APLNR	1.4507	3.8214	0.013619	-4.6548
GLI1	1.4492	4.2834	0.0087971	-4.147
USP17L7	1.4487	0.36012	0.73422	-8.613
ADGRG5	1.4485	0.43456	0.68292	-8.5784
ADGRB1	1.4484	0.45558	0.66877	-8.5675
CRISPLD2	1.4479	1.7871	0.13706	-7.2125
GAPDHS	1.4422	12.324	8.73e-05	1.3321
DKK2	1.4382	5.8929	0.0023805	-2.6093
CLIC3	1.4355	11.432	0.00012349	0.91802
LDHD	1.4336	6.5489	0.0015116	-2.0705
GNG2	1.4336	6.5473	0.0015131	-2.0717
OTULINL	1.4315	0.51952	0.62669	-8.5316
ZDHHC22	1.4278	2.7338	0.043411	-5.9743
PLVAP	1.4275	45.717	1.83e-07	8.4801
GFRA3	1.4256	2.4323	0.061864	-6.366
HS6ST3	1.4215	3.616	0.016712	-4.8909
EFCC1	1.4196	4.123	0.010203	-4.3197
SNORA59A	1.4139	1.6687	0.15915	-7.3646
MIR6802	1.4109	0.23454	0.82434	-8.6573
CMKLR1	1.4045	7.6801	0.00075017	-1.2365
SUMO4	1.4014	1.8545	0.12592	-7.1251
TNFRSF19	1.4013	9.1447	0.0003426	-0.30121
HPD	1.4013	1.8546	0.12591	-7.1251
SERPINC1	1.399	2.6578	0.047406	-6.0723
ZNF560	1.3905	5.408	0.0034202	-3.0379
PROC	1.3894	0.45369	0.67003	-8.5685
PNMA6A	1.389	0.45368	0.67004	-8.5685
MIR6514	1.384	4.8239	0.0054781	-3.5926
FBXO40	1.3834	2.5164	0.055964	-6.2559
GPR34	1.3834	2.5164	0.055965	-6.2559
IL7	1.3808	4.3168	0.0085336	-4.1116
TPD52L1	1.3743	11.217	0.00013479	0.81343
CHRD	1.3742	11.221	0.00013453	0.81572
LTB	1.373	6.0566	0.0021176	-2.4706
SNORA105A	1.3729	4.7927	0.005624	-3.6235
HSFX2	1.3727	4.1826	0.0096516	-4.2551
ARHGEF16	1.3669	8.498	0.00047706	-0.69656
CFAP46	1.3631	2.9335	0.034598	-5.72
ACSBG2	1.3578	2.7937	0.04053	-5.8976
SHOC1	1.3577	1.644	0.16419	-7.3959
PGBD5	1.3575	2.0838	0.094586	-6.8246
TGFA	1.357	2.2706	0.075198	-6.5784
PLA1A	1.3569	0.35188	0.74	-8.6165
PDZK1IP1	1.3568	0.30926	0.77023	-8.6331
H2BC11	1.3568	0.28681	0.78635	-8.6411
MIR487A	1.3567	0.23217	0.82608	-8.658
ROR2	1.3566	0.44799	0.67386	-8.5715
LMTK3	1.3543	4.0989	0.010436	-4.346
SLC5A9	1.3521	4.6319	0.0064531	-3.7848
MIR6081	1.3472	0.219	0.83575	-8.6616
KREMEN2	1.3456	4.2284	0.009252	-4.2058
PCDHB11	1.3455	4.2266	0.0092675	-4.2078
CXCL12	1.3451	7.6537	0.00076173	-1.2548
TMEM26	1.3299	1.7479	0.144	-7.2631
ZAP70	1.3297	7.9082	0.00065848	-1.0811
SYCP2	1.3206	2.2155	0.080422	-6.651
FGFR3	1.3151	1.3334	0.24279	-7.7766
TAFA2	1.3133	2.9737	0.033078	-5.6694
SRPK3	1.3112	4.5279	0.0070665	-3.8911
OLFML2A	1.3044	13.785	5.19e-05	1.9524
PDE4C	1.2999	2.243	0.077766	-6.6147
ISL2	1.2973	4.7754	0.0057071	-3.6407
SNORD99	1.2964	4.7988	0.0055951	-3.6174
SCARNA12	1.292	4.1492	0.009956	-4.2912
LIPG	1.2907	28.155	1.82e-06	5.9053
TPPP	1.2905	17.978	1.5e-05	3.4278
CACNA1A	1.2872	7.7227	0.00073197	-1.2073
CCL7	1.2821	4.2043	0.0094602	-4.2317
VCAN	1.281	26.261	2.52e-06	5.5241
LYG2	1.2808	2.078	0.095263	-6.8322
NTN1	1.2753	2.4507	0.060514	-6.3418
FCER1G	1.2661	9.2391	0.00032702	-0.2456
NGEF	1.2628	6.8302	0.0012584	-1.8526
TLR5	1.2627	10.593	0.0001753	0.49939
NRG2	1.2605	3.2713	0.023909	-5.3013
FAM78B	1.2526	1.7377	0.14587	-7.2763
C4orf36	1.2486	2.5614	0.05307	-6.1973
PNPLA3	1.2484	3.8707	0.01298	-4.5992
PFKFB1	1.2469	8.5413	0.00046629	-0.66927
KLHL10	1.2463	4.8794	0.0052291	-3.5379
ZNF681	1.2463	2.1436	0.087851	-6.7458
SPDYA	1.245	2.5985	0.050804	-6.1491
ADAM11	1.24	2.3798	0.065881	-6.4347
IMPG2	1.2386	8.5139	0.00047308	-0.68654
TNFRSF8	1.2371	2.7388	0.043163	-5.9679
SNORD58A	1.237	2.7394	0.043135	-5.9672
MIR155	1.237	2.7394	0.043135	-5.9672
ELN	1.2355	2.7324	0.043483	-5.9762
ANKRD18A	1.2354	1.8834	0.12144	-7.0875
LRRD1	1.2339	0.33998	0.74839	-8.6213
CRYBB1	1.2338	0.29622	0.77957	-8.6378
MIR591	1.2338	0.21667	0.83746	-8.6622
MIR3175	1.2338	0.21182	0.84104	-8.6634
RNU7-1	1.2338	0.20737	0.84432	-8.6645
LRRN1	1.2336	0.3974	0.7083	-8.5964
PDIA2	1.2336	0.28424	0.7882	-8.642
SYP	1.2305	2.6231	0.04936	-6.1171
FTCD	1.2243	5.9277	0.0023215	-2.5795
SNORD3B-1	1.2243	5.9222	0.0023307	-2.5842
ANKK1	1.2242	5.9234	0.0023286	-2.5832
DMGDH	1.2242	5.9207	0.0023333	-2.5856
HFM1	1.2242	0.47704	0.65448	-8.5559
ADM2	1.224	5.9211	0.0023326	-2.5852
SEPTIN3	1.2233	3.8971	0.012651	-4.5694
C6orf52	1.2168	2.1008	0.092613	-6.8022
CHRNB3	1.2165	2.1002	0.092684	-6.803
PLPPR4	1.2121	10.982	0.00014854	0.69735
MIR6864	1.212	10.983	0.0001485	0.69766
SNORD57	1.212	10.972	0.00014916	0.69236
TMEM232	1.2118	10.975	0.00014899	0.69372
AFAP1L2	1.208	3.2618	0.024153	-5.3129
TMEM178A	1.2068	2.2728	0.074994	-6.5755
COL9A3	1.2044	7.5955	0.00078801	-1.2952
CEMIP	1.2002	7.6445	0.00076582	-1.2612
ACP7	1.1972	2.0713	0.096063	-6.8411
TRABD2B	1.1967	0.43778	0.68074	-8.5767
PDZD4	1.1967	0.36108	0.73355	-8.6126
KRT17	1.1967	0.30013	0.77677	-8.6364
RORC	1.1965	0.35339	0.73894	-8.6158
KRTAP5-1	1.1962	0.27936	0.79173	-8.6436
MIR769	1.1961	0.21472	0.8389	-8.6627
MYMX	1.1926	8.3565	0.00051446	-0.78663
XK	1.1925	3.9943	0.011522	-4.4611
SNORA53	1.1924	3.9961	0.011503	-4.4591
NCR1	1.1923	3.9928	0.011538	-4.4627
EFR3B	1.1914	11.92	0.00010185	1.1482
SCN4B	1.1912	3.7534	0.014563	-4.7322
GREB1	1.1891	1.6347	0.16613	-7.4077
ADD2	1.1862	3.2549	0.024332	-5.3213
ARTN	1.1836	4.5544	0.0069038	-3.8639
LRFN5	1.18	5.993	0.0022154	-2.5242
CAMK2B	1.1786	7.0792	0.0010756	-1.6658
GOLGA7B	1.1778	6.2114	0.0019001	-2.3421
SCARNA26A	1.1777	4.0734	0.01069	-4.3739
ESYT3	1.1772	4.071	0.010713	-4.3765
EXOC3L2	1.1732	1.745	0.14453	-7.2668
APCDD1	1.169	21.157	6.99e-06	4.3318
HOXC8	1.1688	13.032	6.74e-05	1.6413
ARHGAP6	1.1664	13.208	6.33e-05	1.7153
DNAH5	1.1648	2.748	0.042707	-5.9561
KCTD14	1.1639	12.354	8.63e-05	1.3457
EBLN2	1.1615	4.6142	0.0065534	-3.8028
CDNF	1.1544	12.944	6.95e-05	1.6037
IL34	1.1542	5.3962	0.0034516	-3.0487
F5	1.1539	4.5327	0.0070365	-3.8861
MIR6828	1.1524	2.3457	0.068646	-6.4795
IFITM10	1.1513	2.8471	0.038139	-5.8295
H2AC20	1.1509	3.1585	0.026995	-5.4394
CA12	1.1506	15.543	2.97e-05	2.6189
CHST6	1.1408	2.6496	0.047861	-6.0829
NCALD	1.137	1.7628	0.14133	-7.244
APOL4	1.1336	27.467	2.04e-06	5.7701
ZFP2	1.1335	36.8	5.12e-07	7.3487
AK7	1.1252	1.6536	0.1622	-7.3837
ITPR1	1.1245	25.697	2.8e-06	5.4049
TMPRSS5	1.1244	12.165	9.27e-05	1.2605
ALDH5A1	1.1198	11.505	0.00011994	0.95288
NLRC4	1.1128	3.2827	0.023622	-5.2875
OR1F1	1.1118	1.5213	0.19172	-7.5497
ROR1	1.1104	15.685	2.84e-05	2.6695
PTGIS	1.1099	15.092	3.41e-05	2.4551
KIF4B	1.1072	2.6844	0.045961	-6.0379
FXYD2	1.1072	2.2485	0.07725	-6.6075
DENND2A	1.1057	4.4178	0.0077913	-4.0053
MIR7113	1.1051	3.2339	0.024885	-5.3469
BAIAP2L2	1.101	2.9021	0.035839	-5.7597
PTPRN2	1.0932	4.4908	0.0073016	-3.9294
ZNF215	1.0914	9.0484	0.00035942	-0.35845
ITGB7	1.0911	3.0721	0.029666	-5.5464
DNAH10	1.0901	3.9245	0.012321	-4.5387
RASSF5	1.0899	8.1239	0.00058387	-0.93764
ANKRD33	1.089	1.2571	0.26701	-7.865
NEO1	1.088	3.5158	0.01851	-5.0084
SLC6A17	1.0873	2.756	0.042315	-5.9458
SCARNA9	1.0871	2.7537	0.042431	-5.9489
ITGAX	1.0869	7.0583	0.0010896	-1.6812
RGS7BP	1.0853	6.2637	0.0018328	-2.2993
HCST	1.083	1.323	0.24597	-7.7888
RCOR2	1.0812	6.3767	0.0016966	-2.2076
FBXO16	1.0805	0.27039	0.79821	-8.6465
MTUS2	1.0804	0.38907	0.71406	-8.6003
SVEP1	1.0803	0.40957	0.69994	-8.5907
TACR1	1.0803	0.33903	0.74907	-8.6217
ADGRF1	1.0801	0.35216	0.73981	-8.6164
DDC	1.0801	0.30413	0.7739	-8.635
C7orf57	1.08	0.29101	0.78333	-8.6396
TCP11	1.0799	0.30233	0.7752	-8.6357
RASL10A	1.0776	3.2785	0.023727	-5.2926
ZNF404	1.0753	6.7864	0.0012943	-1.886
DTX4	1.0737	7.703	0.00074029	-1.2207
CYP1B1	1.0726	1.7471	0.14416	-7.2642
H2AC8	1.0717	3.1417	0.027492	-5.4602
GNA14	1.0698	9.6122	0.00027319	-0.030726
NIPAL1	1.0686	6.7396	0.001334	-1.922
SNORA2C	1.0679	0.1821	0.86302	-8.6704
HES7	1.0671	5.004	0.0047172	-3.4168
SLC16A9	1.0665	5.9802	0.0022357	-2.535
C2orf66	1.0603	5.4673	0.0032677	-2.984
ZNF488	1.0577	5.5019	0.0031823	-2.9527
ADAMTS3	1.0549	9.1822	0.0003363	-0.27902
CRABP2	1.0514	3.3764	0.021394	-5.1744
TMEM30B	1.0496	2.3661	0.06698	-6.4528
TRIM7	1.048	1.9927	0.10592	-6.9444
RRH	1.0462	2.6108	0.050076	-6.1331
NUDT10	1.0461	3.43	0.020227	-5.1101
CCL28	1.0452	1.9748	0.10831	-6.9679
NACA2	1.0429	0.24082	0.81974	-8.6556
TMEM156	1.0427	0.35241	0.73963	-8.6162
DUSP9	1.0427	0.29522	0.7803	-8.6382
DCDC1	1.0426	0.42624	0.68856	-8.5825
GPR26	1.0426	0.37893	0.72109	-8.6048
TMEM151B	1.0426	0.2868	0.78636	-8.6411
SNORA38	1.0426	0.19136	0.85615	-8.6684
LRRC63	1.0425	0.38426	0.71739	-8.6024
ATP2B3	1.0424	4.1831	0.0096476	-4.2546
CLEC18C	1.0424	0.29395	0.78121	-8.6386
CPXM1	1.0422	3.222	0.025206	-5.3615
FLVCR2	1.0419	11.431	0.00012353	0.91766
BLID	1.0414	1.7616	0.14154	-7.2455
SNORA12	1.0411	1.7616	0.14154	-7.2455
SEC16B	1.0402	4.6951	0.0061115	-3.721
ACE2	1.039	5.7641	0.0026148	-2.7204
KAZALD1	1.0389	6.0323	0.0021543	-2.491
KCNQ1	1.0379	1.0356	0.35023	-8.1053
HIGD1C	1.0347	1.4573	0.20781	-7.6283
GPR85	1.0337	1.8463	0.12722	-7.1357
ARC	1.0337	1.6263	0.1679	-7.4183
ZNF230	1.0329	8.8286	0.00040168	-0.4912
TCN1	1.0311	9.2034	0.0003328	-0.26654
NKAPL	1.0301	1.429	0.21536	-7.6627
PCP2	1.0291	4.7119	0.0060242	-3.7041
CXCL11	1.0269	2.9449	0.034158	-5.7056
UBE2QL1	1.0245	1.6541	0.16212	-7.3831
PIWIL4	1.0244	1.6541	0.1621	-7.383
ETV2	1.0222	2.1182	0.09065	-6.7793
GABRB3	1.0217	2.3019	0.072386	-6.5372
HMCN2	1.0211	0.32711	0.75751	-8.6264
PNLDC1	1.0206	1.3466	0.23882	-7.7611
NPTX1	1.0156	1.3534	0.23679	-7.7531
PKNOX2	1.0136	10.292	0.0002	0.34188
PHEX	1.013	13.856	5.07e-05	1.9809
MIR23A	1.0044	2.0541	0.098128	-6.8636
CLDN24	1.0044	2.0539	0.098152	-6.8639
MIR3615	1.0043	2.0537	0.098178	-6.8642
BOC	1.0036	2.4958	0.057351	-6.2828
GRM2	1.0027	1.0921	0.32707	-8.0465
CD72	0.99986	32.737	8.9e-07	6.7231
GSE1	0.99908	17.064	1.92e-05	3.1377
NHS	0.99661	16.294	2.38e-05	2.881
CDA	0.99531	10.495	0.00018291	0.44861
CELA3A	0.99442	1.7682	0.14036	-7.2369
ST8SIA6	0.99438	9.4743	0.00029174	-0.10925
KCNQ3	0.99272	1.5431	0.1865	-7.5226
AZIN2	0.9908	3.704	0.015298	-4.789
SH3PXD2A	0.98456	5.9663	0.0022581	-2.5467
HEY2	0.98365	2.6695	0.046763	-6.0571
TMEM81	0.98118	10.902	0.00015361	0.65726
INSYN1	0.98006	1.5504	0.18479	-7.5135
CACNB4	0.97642	4.0707	0.010716	-4.3768
CCDC148	0.97565	3.7916	0.014024	-4.6886
EMILIN3	0.96944	3.381	0.021291	-5.1688
S100A3	0.9693	3.3782	0.021353	-5.1722
PRAM1	0.96919	3.3802	0.021308	-5.1697
LSMEM1	0.96764	9.9217	0.00023647	0.14174
RAB9B	0.96592	2.6591	0.047335	-6.0706
ZNF396	0.96579	2.7783	0.041248	-5.9173
GLIPR1L1	0.96543	2.5697	0.052557	-6.1866
SLC2A9	0.9648	13.996	4.84e-05	2.0364
ITIH4	0.96455	6.2222	0.001886	-2.3333
PARM1	0.96402	1.1605	0.30086	-7.973
IKZF2	0.96273	3.9148	0.012436	-4.5496
ADAMTS12	0.95934	1.0613	0.33952	-8.0788
GRIK4	0.95916	6.8467	0.0012452	-1.84
ALX3	0.95812	4.7129	0.0060186	-3.7031
DHH	0.95805	7.9417	0.00064618	-1.0586
CD79B	0.95771	2.8447	0.038242	-5.8325
KLK13	0.95726	0.26836	0.79969	-8.6472
MIR6871	0.95703	0.16144	0.87839	-8.6747
RTL9	0.95701	0.32049	0.76222	-8.6289
KCNE1B	0.95694	0.28614	0.78684	-8.6413
ADAMTS16	0.95689	0.3043	0.77378	-8.6349
SPTB	0.95576	9.7254	0.00025901	0.032922
ZNF415	0.94373	2.6468	0.048019	-6.0866
RMDN2	0.94251	2.6782	0.046297	-6.046
FAM167B	0.94246	8.3003	0.0005303	-0.82282
LYNX1	0.93852	1.5774	0.1786	-7.4798
NANOS3	0.9381	3.7751	0.014254	-4.7074
PRR5-ARHGAP8	0.93657	3.3822	0.021263	-5.1673
ATP8A1	0.93567	11.701	0.00011092	1.0463
ZNF804A	0.93352	18.184	1.42e-05	3.4913
MKRN2OS	0.92967	2.3933	0.064825	-6.4171
LEAP2	0.92906	1.436	0.21346	-7.6541
CNTN4	0.92904	0.38415	0.71746	-8.6025
MIR197	0.92294	2.1771	0.084303	-6.7016
HSFX1	0.92222	2.591	0.051255	-6.1588
SNORA71C	0.92207	2.6066	0.050328	-6.1386
CLEC4A	0.92077	8.024	0.00061709	-1.0037
MIR6762	0.92008	0.16219	0.87783	-8.6746
MIR1185-2	0.92008	0.16219	0.87783	-8.6746
FAT2	0.91996	3.4403	0.020013	-5.0979
GPD1	0.91982	0.23458	0.82431	-8.6573
C19orf38	0.91971	0.23862	0.82135	-8.6562
MIR668	0.91963	0.15755	0.88129	-8.6755
FSCN3	0.91949	0.24998	0.81306	-8.6529
SPTBN4	0.91941	0.34247	0.74663	-8.6203
MIR1469	0.91924	3.5499	0.017874	-4.9682
MYH15	0.91906	2.1347	0.088814	-6.7574
RAB40AL	0.91894	4.5004	0.0072396	-3.9194
PACSIN1	0.91711	1.6172	0.16985	-7.4298
TP63	0.91601	15.944	2.63e-05	2.7605
SNORD119	0.91585	15.917	2.66e-05	2.7509
TRIM73	0.91582	15.905	2.67e-05	2.7466
ADGRE2	0.9158	1.3534	0.23679	-7.7531
CDHR3	0.91576	15.923	2.65e-05	2.7532
MIR641	0.91573	15.909	2.66e-05	2.7483
SNORD12C	0.9142	1.3957	0.22456	-7.7028
TESC	0.91305	10.922	0.00015231	0.66739
KLHDC1	0.90963	5.6182	0.0029142	-2.8487
PILRA	0.90857	2.7305	0.043575	-5.9785
GNMT	0.90832	2.7297	0.043619	-5.9797
ZIM2	0.90827	2.7288	0.043661	-5.9807
ENTPD3	0.90766	2.7616	0.042048	-5.9387
CCDC170	0.90646	1.7174	0.14965	-7.3023
CHPF	0.90611	1.0018	0.36472	-8.1395
CA9	0.90451	0.21576	0.83813	-8.6624
TMEM273	0.90315	5.9984	0.0022069	-2.5196
MIR6834	0.90251	2.5345	0.054783	-6.2324
H3C7	0.90245	2.5343	0.054798	-6.2327
MIR940	0.90233	2.5338	0.054828	-6.2333
PTPN13	0.90093	12.571	7.96e-05	1.4421
IL23A	0.90006	3.8283	0.013529	-4.647
H2AC16	0.8977	1.2477	0.27013	-7.8756
SNORA4	0.89712	10.508	0.00018188	0.45537
GPR83	0.89638	2.0404	0.099814	-6.8817
MND1	0.8961	8.0342	0.0006136	-0.9969
CYP1A1	0.89594	8.5117	0.00047362	-0.68792
KCNK12	0.89339	2.5177	0.055883	-6.2543
SNORD88C	0.89258	3.6155	0.01672	-4.8915
KIF5C	0.8921	3.6128	0.016766	-4.8946
SLC27A3	0.89108	11.006	0.00014705	0.70937
PGM5	0.88654	0.91405	0.40472	-8.2247
MAP2K6	0.88486	7.0094	0.0011234	-1.7176
COL17A1	0.88431	3.2133	0.025443	-5.3721
CDKN2D	0.88418	4.5457	0.0069566	-3.8728
BEST3	0.88347	9.6218	0.00027195	-0.025323
CDK18	0.88302	2.0316	0.10091	-6.8933
ASIC1	0.88275	4.9215	0.0050491	-3.4968
SYT2	0.8808	2.9546	0.033789	-5.6934
RIMS3	0.8807	1.504	0.19593	-7.571
KIF5A	0.87735	5.8567	0.0024438	-2.6404
COLQ	0.87716	6.4651	0.0015984	-2.1369
XRCC4	0.87369	4.132	0.010117	-4.3099
SEMA3B	0.87271	1.1098	0.32012	-8.0278
ING2	0.87154	3.4504	0.019803	-5.0859
EBF4	0.86967	9.0052	0.00036729	-0.38431
MDH1B	0.86903	2.739	0.043155	-5.9677
KLHL33	0.86857	2.4064	0.063811	-6.3999
SNORA63E	0.86749	0.14919	0.88753	-8.677
PRRG2	0.86744	6.733	0.0013397	-1.9271
MIR5587	0.86726	0.13578	0.89756	-8.6793
ZNF750	0.86419	3.055	0.030227	-5.5676
ACKR4	0.86398	15.055	3.44e-05	2.4416
FBXL13	0.86265	4.3122	0.0085692	-4.1164
CLEC3B	0.86236	4.8933	0.0051688	-3.5243
PLPPR1	0.86132	19.534	1.02e-05	3.8891
NUDT7	0.85916	6.9522	0.0011646	-1.7604
PAX8	0.85878	3.6305	0.016469	-4.874
DCST2	0.85189	4.6612	0.006292	-3.7551
CAPN11	0.84818	3.8248	0.013575	-4.651
GAS2	0.84605	1.7912	0.13636	-7.2073
MANEAL	0.84417	2.1445	0.087754	-6.7446
TCEANC	0.84408	6.6489	0.0014152	-1.9922
SNORD142	0.84199	2.2481	0.077286	-6.6081
PI16	0.84023	5.0336	0.0046045	-3.3884
TPBGL	0.83632	1.1577	0.30189	-7.9761
AQP3	0.83607	6.0044	0.0021975	-2.5145
SLC6A9	0.83471	8.0433	0.00061052	-0.99089
TP73	0.83345	4.148	0.0099675	-4.2926
IDI2	0.83337	2.6996	0.045158	-6.0183
SYN1	0.8331	2.446	0.060856	-6.348
MIR7706	0.82562	3.4764	0.019276	-5.055
KCNAB2	0.8253	3.9237	0.01233	-4.5396
SNORA68	0.82327	2.492	0.057611	-6.2878
TBX6	0.82299	2.5956	0.050981	-6.1529
TMIGD3	0.82279	7.8758	0.00067066	-1.103
FBP1	0.8227	4.9047	0.0051199	-3.5132
C16orf86	0.82054	2.8737	0.037006	-5.7957
RASEF	0.81997	2.1343	0.088866	-6.7581
KCNS3	0.81905	3.285	0.023564	-5.2847
IGSF9B	0.81849	26.888	2.26e-06	5.6535
LRRCC1	0.81715	5.3181	0.003668	-3.1204
CUZD1	0.81498	2.1075	0.091853	-6.7934
ZCCHC12	0.81458	2.6493	0.047879	-6.0833
ZNF391	0.80976	4.3174	0.0085293	-4.111
TSPAN11	0.80824	5.2865	0.0037603	-3.1497
GYPC	0.80387	8.7154	0.00042576	-0.56072
SNORD89	0.80375	11.335	0.00012842	0.87127
KCNN2	0.80282	1.4404	0.21227	-7.6488
SHC4	0.80277	1.4402	0.21234	-7.6491
CDCP2	0.80137	1.4261	0.21614	-7.6662
OAS2	0.80135	7.1014	0.0010608	-1.6493
RRAGD	0.79999	1.5497	0.18496	-7.5145
SLC39A5	0.79815	1.7166	0.14981	-7.3033
SLC5A4	0.79801	4.0405	0.011027	-4.4101
STMN3	0.79758	2.572	0.052412	-6.1835
MYO5B	0.79752	3.9626	0.011877	-4.4962
RNF207	0.79522	4.701	0.0060806	-3.7151
PCDHB13	0.795	2.7611	0.042071	-5.9393
SH3RF3	0.79332	7.7956	0.00070196	-1.1574
AJM1	0.79297	2.0552	0.097993	-6.8622
PEG3-AS1	0.79274	1.6643	0.16003	-7.3701
SNORA3B	0.79268	1.6975	0.15346	-7.3278
RUNDC3A	0.79238	1.6639	0.16012	-7.3706
PRCD	0.79098	1.0069	0.36252	-8.1344
HPX	0.7906	1.3664	0.23297	-7.7377
TGM1	0.78634	2.0542	0.098116	-6.8635
FSBP	0.78579	4.3695	0.0081363	-4.0559
SNORA71E	0.78562	3.7341	0.014845	-4.7544
CDSN	0.78509	3.1965	0.025907	-5.3927
LAYN	0.78504	0.97329	0.37734	-8.1678
LDHAL6A	0.78241	3.11	0.028459	-5.4993
HBQ1	0.78206	0.15947	0.87986	-8.6751
RPGRIP1	0.78189	1.3592	0.23508	-7.7462
PSPN	0.78169	0.1648	0.87588	-8.674
NPAS3	0.78135	1.358	0.23544	-7.7477
UCP3	0.78088	2.5785	0.05201	-6.175
KRT15	0.78057	16.303	2.37e-05	2.8842
ULBP1	0.7795	4.0536	0.010891	-4.3956
HVCN1	0.77691	7.5523	0.00080822	-1.3254
NPTXR	0.77632	7.8466	0.00068186	-1.1227
HSD17B3	0.77558	1.4247	0.21651	-7.6678
C1QTNF3	0.77467	9.8344	0.00024618	0.093631
HEATR9	0.77351	0.87295	0.42463	-8.2628
SNORA13	0.77255	4.3911	0.0079801	-4.0333
ZNF17	0.77183	2.8862	0.036488	-5.7799
TLR6	0.77155	14.978	3.53e-05	2.413
CPNE5	0.7709	8.4038	0.00050158	-0.75636
CNTN1	0.77016	0.71307	0.5093	-8.3981
MIR1307	0.76851	2.0336	0.10066	-6.8906
GPR62	0.76417	1.3306	0.24363	-7.7799
AJAP1	0.76357	0.34754	0.74306	-8.6183
SYTL2	0.76355	10.33	0.00019665	0.36209
IQUB	0.76202	1.5131	0.19371	-7.5599
THBS4	0.76197	2.0288	0.10126	-6.8969
MIR6728	0.76189	2.028	0.10137	-6.898
MIR9898	0.76187	2.0288	0.10126	-6.8969
PLEK2	0.76181	2.0278	0.10139	-6.8982
SNORA7A	0.76174	2.0281	0.10135	-6.8979
RNA5-8SN1	0.76172	2.0278	0.10139	-6.8982
MIR1231	0.76169	2.0282	0.10134	-6.8978
SNORD15B	0.76167	2.0272	0.10147	-6.8991
CLEC18B	0.76167	2.0268	0.10152	-6.8996
NPFF	0.76109	4.8883	0.0051904	-3.5292
ARHGEF33	0.75969	2.2756	0.074735	-6.5718
STC1	0.7584	6.24	0.0018629	-2.3187
STOX2	0.75561	5.458	0.0032912	-2.9924
ANO4	0.75456	1.0846	0.33006	-8.0544
CDH20	0.75416	1.8379	0.12857	-7.1467
RNF150	0.75096	2.8988	0.035971	-5.7638
RIBC1	0.74803	1.3725	0.23118	-7.7304
ANKRD29	0.74795	2.0648	0.096833	-6.8495
ZNF665	0.74519	1.9669	0.10939	-6.9783
RIMS2	0.74445	0.2492	0.81362	-8.6531
GRB7	0.74445	0.19046	0.85682	-8.6686
MTERF3	0.7444	8.655	0.00043934	-0.59821
CLCN1	0.74433	0.19741	0.85168	-8.6669
CRYZL2P-SEC16B	0.74295	8.8776	0.00039176	-0.46135
PEG3	0.74149	8.3458	0.00051743	-0.7935
MYOZ3	0.74068	2.251	0.077007	-6.6041
IL27RA	0.74066	2.6017	0.050614	-6.1449
APBB3	0.74012	8.2809	0.00053589	-0.83534
SYBU	0.73917	6.4911	0.0015709	-2.1162
FUOM	0.73906	2.4081	0.063681	-6.3976
TMEM253	0.7383	1.677	0.15749	-7.354
F2RL3	0.73765	11.686	0.00011161	1.0389
SNORD103A	0.7366	7.7625	0.00071539	-1.18
MAN1C1	0.73333	3.9275	0.012284	-4.5353
CEACAM1	0.73074	25.629	2.83e-06	5.3903
CGREF1	0.72978	5.9733	0.0022468	-2.5408
CCDC65	0.72835	4.0331	0.011105	-4.4182
ACACB	0.72805	4.2732	0.0088793	-4.1579
RFX8	0.72434	2.194	0.082571	-6.6793
SLC37A2	0.72387	9.6889	0.00026348	0.012479
PXDNL	0.72342	9.3911	0.00030367	-0.1571
CST4	0.72268	2.9754	0.033013	-5.6672
SLC44A4	0.7221	1.978	0.10788	-6.9637
MIR939	0.72163	3.2442	0.024613	-5.3343
ADAMTS18	0.72085	6.4087	0.0016603	-2.182
PNMA8A	0.72083	9.0495	0.00035923	-0.35781
KCNN4	0.71895	1.7526	0.14316	-7.2571
MAPK10	0.71833	1.1771	0.29478	-7.9548
SNORA11E	0.7178	4.4285	0.0077169	-3.9941
HEY1	0.71761	6.5682	0.0014923	-2.0553
STXBP5L	0.71745	4.43	0.0077064	-3.9925
ZNF324B	0.7171	2.0514	0.098455	-6.8672
VAX2	0.71671	4.6418	0.0063983	-3.7748
ZFP30	0.71642	7.186	0.0010069	-1.5873
RNF17	0.71621	2.2837	0.074004	-6.5611
ABCB4	0.71586	3.0825	0.029327	-5.5334
CORT	0.71298	2.7991	0.040281	-5.8907
SPINT1	0.71262	3.069	0.029767	-5.5503
CCDC62	0.71156	6.0874	0.0020721	-2.4448
CEP295NL	0.71142	2.2296	0.079054	-6.6325
SENP8	0.71126	6.3043	0.0017824	-2.2662
MR1	0.71091	3.8979	0.012641	-4.5685
TYW1B	0.71086	2.0557	0.09793	-6.8615
SHANK1	0.71084	7.4363	0.00086561	-1.4071
SLC6A6	0.70949	9.3298	0.00031284	-0.19266
ZNF732	0.70873	1.8249	0.1307	-7.1636
ITGA8	0.70866	10.385	0.00019192	0.39116
EPHX2	0.70811	14.805	3.72e-05	2.3487
HSPA12A	0.70668	0.9589	0.38385	-8.1818
PCDHB5	0.70658	3.1526	0.027168	-5.4467
ACTR3C	0.70499	2.0763	0.09547	-6.8345
NT5M	0.70442	7.9091	0.00065816	-1.0805
UST	0.70353	11.977	9.96e-05	1.1748
ALS2CL	0.70156	13.802	5.16e-05	1.9594
BTK	0.70134	7.0094	0.0011234	-1.7176
KLLN	0.70067	3.4854	0.019099	-5.0444
SNORD93	0.69916	2.151	0.087049	-6.736
FAT1	0.69911	10.33	0.00019666	0.36202
AADAT	0.69898	4.7609	0.0057777	-3.6551
COL25A1	0.69894	2.151	0.087049	-6.736
SSC4D	0.69891	2.1507	0.087089	-6.7365
SLC47A2	0.69885	2.1498	0.087181	-6.7376
ISG20	0.69653	2.6342	0.048728	-6.1028
ADGRF5	0.69644	4.9751	0.0048305	-3.4447
KCNC3	0.69565	2.7795	0.041191	-5.9157
LTC4S	0.6947	3.7288	0.014923	-4.7604
PEX5L	0.69278	1.9856	0.10686	-6.9537
SIDT1	0.69274	1.9867	0.10671	-6.9522
RTN1	0.69261	1.9857	0.10685	-6.9536
MROH2B	0.69244	1.9847	0.10698	-6.9549
MEGF10	0.69243	1.9855	0.10687	-6.9538
SEMA6A	0.69223	14.806	3.72e-05	2.3487
CCN3	0.69062	2.7158	0.044322	-5.9975
LHFPL4	0.69046	0.23995	0.82038	-8.6558
MIR4420	0.69043	0.12242	0.90757	-8.6814
RET	0.69042	0.20985	0.84249	-8.6639
PXT1	0.69038	0.19211	0.8556	-8.6682
EPO	0.69035	0.18505	0.86083	-8.6698
MIR4667	0.69031	0.12036	0.90912	-8.6817
PM20D1	0.69025	0.19351	0.85457	-8.6679
SNORD21	0.69025	0.1253	0.90542	-8.6809
PCOLCE2	0.6902	0.16921	0.8726	-8.6732
SLCO4C1	0.69018	0.23083	0.82706	-8.6584
FOXD4L5	0.69015	0.20646	0.84499	-8.6648
MIR3918	0.69015	0.12498	0.90565	-8.681
MIR761	0.6901	0.11888	0.91024	-8.6819
MIR576	0.69004	0.1257	0.90511	-8.6809
TP53TG3D	0.69003	0.21228	0.8407	-8.6633
DTX1	0.69	0.21578	0.83812	-8.6624
SPATA22	0.68998	0.19337	0.85467	-8.6679
PLN	0.68989	0.20489	0.84615	-8.6651
TRABD2A	0.68969	0.21916	0.83563	-8.6615
MROH2A	0.68968	0.25183	0.8117	-8.6523
TGFBR3L	0.68894	8.0731	0.00060049	-0.97114
WEE2	0.68674	2.5065	0.056629	-6.2689
ALKAL2	0.68673	2.507	0.056593	-6.2682
SLC22A14	0.68669	2.5074	0.056568	-6.2677
CAGE1	0.68661	2.5063	0.056642	-6.2691
CELF6	0.68603	0.706	0.51331	-8.4036
H2BC21	0.68529	11.678	0.00011197	1.035
C9orf43	0.68226	4.0378	0.011055	-4.413
ZNF177	0.6822	2.9134	0.035388	-5.7454
PPP1R14A	0.68059	2.2544	0.076694	-6.5997
TNFSF13B	0.68054	2.2545	0.076681	-6.5996
MIR24-2	0.68013	2.2527	0.076853	-6.602
RAMP2	0.68007	7.4662	0.00085034	-1.3859
ANO9	0.68004	2.2519	0.076924	-6.603
CLDND2	0.67514	1.5934	0.17502	-7.4597
CYB5R2	0.67295	5.9853	0.0022275	-2.5306
RENBP	0.67173	2.6974	0.045277	-6.0212
CCDC28A	0.67142	2.4225	0.062595	-6.3788
B3GNT7	0.67072	1.5469	0.1856	-7.5179
FLT1	0.67063	22.124	5.66e-06	4.5792
TTC39A	0.67014	2.141	0.088129	-6.7492
H1-8	0.66887	6.999	0.0011307	-1.7253
ZNF432	0.66748	2.7878	0.040803	-5.9051
FHAD1	0.66601	1.6464	0.16369	-7.3929
CADM1	0.66591	8.3776	0.00050868	-0.77314
ETDA	0.66581	1.036	0.35006	-8.1049
KIF1A	0.66574	1.036	0.35006	-8.1049
KANK3	0.66381	3.3886	0.021122	-5.1597
TMEM17	0.66335	8.8229	0.00040285	-0.49468
GATM	0.66005	1.0247	0.35483	-8.1164
ARR3	0.65965	7.3495	0.00091178	-1.469
PTK2B	0.65854	2.3174	0.071038	-6.5168
ACOT11	0.65841	4.5016	0.0072319	-3.9182
CCDC8	0.6583	1.3433	0.23979	-7.765
JPH3	0.658	3.0414	0.030683	-5.5845
HAP1	0.65759	4.566	0.0068342	-3.852
TDRD9	0.65566	1.9242	0.11538	-7.0342
CYP4X1	0.65473	1.7701	0.14004	-7.2346
RAB38	0.65421	5.0528	0.0045328	-3.3699
UNC5B	0.65327	4.9732	0.0048382	-3.4466
SNORD53B	0.65313	0.11574	0.91259	-8.6823
CACNA2D2	0.65302	1.1269	0.3135	-8.0095
NIPAL4	0.65296	0.19904	0.85047	-8.6666
EAF2	0.65295	0.20592	0.84539	-8.6649
GBP5	0.65294	0.1804	0.86428	-8.6708
PTPRT	0.65288	0.27721	0.79328	-8.6443
CBFA2T3	0.65288	0.21967	0.83526	-8.6614
PTCRA	0.65288	0.17461	0.86858	-8.672
SNORD103C	0.65286	0.11519	0.913	-8.6824
DPEP1	0.65279	0.19565	0.85298	-8.6674
INHA	0.65279	0.16866	0.87301	-8.6733
MIR938	0.65279	0.11648	0.91204	-8.6822
SPATA4	0.65277	0.16423	0.87631	-8.6742
MCF2L	0.65275	0.24773	0.8147	-8.6535
ERVV-1	0.6527	0.18694	0.85943	-8.6694
MIR544A	0.6527	0.11766	0.91115	-8.6821
EPB42	0.65269	0.19771	0.85146	-8.6669
CTRC	0.65264	0.19881	0.85064	-8.6666
ABCC6	0.65263	11.357	0.0001273	0.88175
MIR4706	0.65261	0.11629	0.91218	-8.6823
SNAI3	0.65257	1.1737	0.296	-7.9585
MIR548AQ	0.65254	0.11198	0.91542	-8.6829
KCTD4	0.6525	0.18176	0.86328	-8.6705
APOC4	0.65245	0.14972	0.88714	-8.6769
FRMPD2	0.65242	0.2283	0.82892	-8.6591
CST7	0.65233	0.158	0.88095	-8.6754
MDGA1	0.65206	2.4714	0.059041	-6.3147
PTP4A3	0.65204	10.496	0.00018283	0.44916
ASIC3	0.652	10.892	0.00015424	0.65236
KCNH7	0.65127	2.5918	0.051204	-6.1577
PDE6B	0.65042	1.5447	0.18613	-7.5207
CRTAC1	0.64973	2.3413	0.069016	-6.4854
XYLT1	0.64939	15.466	3.04e-05	2.5913
OBSCN	0.64935	2.2248	0.079515	-6.6387
NLRP3	0.64887	0.96903	0.37926	-8.1719
KRTCAP3	0.64673	1.971	0.10883	-6.9729
FCRLB	0.64584	5.6615	0.0028214	-2.8104
CXCL3	0.64396	3.2669	0.024022	-5.3067
H3C11	0.6439	1.5587	0.18287	-7.5032
ZNF382	0.64377	6.6329	0.0014301	-2.0046
GRM3	0.64363	1.5578	0.18307	-7.5043
MIR8055	0.64319	0.10102	0.92366	-8.6843
ENHO	0.64314	1.5563	0.18343	-7.5063
BEGAIN	0.64305	0.17511	0.86821	-8.6719
LDB2	0.64294	8.2741	0.00053786	-0.83971
FZD2	0.6426	12.653	7.73e-05	1.478
BMPER	0.64256	5.6343	0.0028794	-2.8345
DOCK10	0.64081	12.324	8.73e-05	1.3323
SLC27A5	0.64051	2.5262	0.055322	-6.2432
SPTLC3	0.63949	6.1774	0.0019455	-2.3701
PTGES3L	0.63919	1.7941	0.13586	-7.2035
MPL	0.6389	1.4486	0.2101	-7.6389
TACR2	0.63881	1.706	0.15182	-7.3169
PDE3B	0.63806	2.7461	0.042804	-5.9586
CD200	0.63792	4.895	0.0051617	-3.5227
FBLN1	0.63786	3.5158	0.018509	-5.0084
PCDHA2	0.63755	2.6772	0.046349	-6.0472
KDM4E	0.63752	0.77451	0.47541	-8.3486
C1orf53	0.63735	1.8085	0.13343	-7.1849
GRIP2	0.6364	11.415	0.00012436	0.90967
SSC5D	0.63492	4.2929	0.008721	-4.1369
MIR4324	0.6347	1.266	0.26407	-7.8548
PCDH18	0.63453	4.6768	0.0062082	-3.7394
TNIK	0.63422	8.6042	0.00045114	-0.62985
SKOR1	0.6341	1.4299	0.21511	-7.6616
DMRTA1	0.63322	4.709	0.0060387	-3.707
SLC2A13	0.63292	13.671	5.4e-05	1.9063
KLHL3	0.63265	22.565	5.16e-06	4.6884
CLMP	0.63216	2.9467	0.03409	-5.7034
DNAH6	0.63211	0.25624	0.8085	-8.651
MIR331	0.62933	2.2259	0.079412	-6.6373
CCDC191	0.62896	9.844	0.0002451	0.09892
GRIK1	0.62894	0.7715	0.47703	-8.3511
A1BG	0.62877	3.1804	0.026361	-5.4124
SNORD4B	0.62875	3.3848	0.021206	-5.1643
EPCAM	0.62847	0.74931	0.48911	-8.3693
NLRP12	0.62839	1.6944	0.15407	-7.3318
H4C9	0.62804	0.74882	0.48937	-8.3697
PLEKHA6	0.62792	6.6903	0.0013774	-1.96
GOLGA6L9	0.62756	14.48	4.13e-05	2.2255
LEF1	0.62696	5.6783	0.0027863	-2.7956
FBLN2	0.62542	7.4604	0.00085327	-1.39
SLC23A1	0.62459	2.3043	0.072174	-6.534
ZNF783	0.62366	15.745	2.79e-05	2.6907
EFHD1	0.62341	1.6526	0.16242	-7.385
SIGLEC15	0.62283	1.195	0.28834	-7.9349
CKB	0.62251	3.5817	0.017303	-4.9309
SPATA25	0.62246	4.6003	0.006633	-3.817
SUSD2	0.62181	8.7621	0.00041562	-0.53194
CCDC169	0.62085	2.3996	0.064337	-6.4088
CEACAM21	0.62044	14.489	4.12e-05	2.2288
MFSD4A	0.6199	2.6349	0.04869	-6.102
PEX11G	0.61969	1.979	0.10775	-6.9624
CLBA1	0.61855	8.9852	0.000371	-0.39633
PLXNA4	0.61846	11.656	0.00011294	1.0247
DGAT2	0.61572	12.385	8.53e-05	1.3596
SNORD65	0.6157	1.1241	0.31458	-8.0125
CD27	0.61532	1.3865	0.22716	-7.7137
H3C13	0.61519	4.0757	0.010666	-4.3714
LRGUK	0.61519	2.1079	0.091801	-6.7928
CCDC200	0.61516	2.6369	0.048571	-6.0993
CCDC169-SOHLH2	0.61293	2.3822	0.065697	-6.4317
ELMOD1	0.6128	6.6324	0.0014306	-2.005
NOTCH3	0.61266	8.2818	0.00053562	-0.83474
SMCO2	0.61245	0.83716	0.44258	-8.2949
MYLK2	0.6124	4.4832	0.0073509	-3.9373
CMPK2	0.61222	4.0587	0.010838	-4.39
SNORA17A	0.61216	2.0091	0.10377	-6.9228
SNORD54	0.61193	3.4163	0.020519	-5.1266
PRSS2	0.61159	5.5456	0.0030784	-2.9135
TBC1D32	0.61154	3.7901	0.014046	-4.6904
ATAD3C	0.61152	3.4159	0.020526	-5.127
MMP15	0.61078	4.8115	0.0055357	-3.6049
ARNT2	0.6106	2.5567	0.053367	-6.2035
HYAL1	0.60952	3.8096	0.013779	-4.6682
ADAM22	0.60947	3.1559	0.027069	-5.4426
TASP1	0.60937	3.9996	0.011464	-4.4551
COL14A1	0.60863	1.6111	0.17116	-7.4375
HSFX4	0.60846	4.8961	0.0051568	-3.5216
CCM2L	0.6084	10.288	0.0002004	0.33947
SERPINF1	0.60719	1.3742	0.23068	-7.7283
THEMIS2	0.60462	9.2318	0.00032819	-0.24986
PSTK	0.60396	3.8026	0.013874	-4.6762
AFG1L	0.60343	9.6071	0.00027385	-0.033635
MIR570	0.60191	1.4523	0.20912	-7.6343
RAPGEF5	0.60144	8.0191	0.0006188	-1.007
HYAL2	0.60095	8.3346	0.00052055	-0.80068
SCUBE3	0.60069	12.612	7.85e-05	1.4598
DOK3	0.60053	6.4276	0.0016392	-2.1668
PLEKHH1	0.60039	3.2785	0.023726	-5.2925
KIF19	0.59958	2.9455	0.034134	-5.7048
CLYBL	0.59841	0.74698	0.49039	-8.3712
SLC46A3	0.5982	2.3539	0.067975	-6.4688
MYH16	0.59814	3.1367	0.027642	-5.4663
RAD21L1	0.59714	1.1533	0.30353	-7.9809
PCYT1B	0.59689	1.588	0.17623	-7.4666
APOL5	0.59678	1.4831	0.20117	-7.5967
RAP1GAP	0.59597	0.53835	0.6146	-8.5202
PMEL	0.59574	13.862	5.06e-05	1.9833
ZNF569	0.59521	4.8208	0.0054923	-3.5956
SPESP1	0.59497	0.79107	0.46656	-8.3347
CERKL	0.5948	0.79073	0.46674	-8.335
HR	0.5946	0.79044	0.46689	-8.3352
SEC14L2	0.59391	5.3145	0.0036784	-3.1238
NSG1	0.59273	13.001	6.81e-05	1.6281
NOTCH4	0.59224	4.8058	0.0055622	-3.6105
COL4A3	0.59199	2.0871	0.0942	-6.8202
MIR10527	0.59198	2.0861	0.094311	-6.8215
TRADD	0.59167	2.6084	0.050221	-6.1363
PLGLB1	0.58995	4.5563	0.0068926	-3.862
F8	0.58834	3.1995	0.025823	-5.389
PIK3CG	0.58811	6.8434	0.0012478	-1.8425
CTRL	0.58735	1.5907	0.17562	-7.4631
SLC4A8	0.58683	3.9621	0.011883	-4.4968
GDPD5	0.58681	3.4486	0.01984	-5.088
HSD17B8	0.58637	1.8873	0.12083	-7.0823
TENM4	0.58565	7.5328	0.00081753	-1.339
METAP1D	0.58425	2.6309	0.048916	-6.1071
ZNF10	0.58313	5.8205	0.0025089	-2.6715
C1QTNF6	0.58309	11.837	0.00010517	1.1099
ARG1	0.58217	0.76956	0.47807	-8.3527
PROCA1	0.58147	3.4836	0.019133	-5.0464
THAP2	0.58127	8.7936	0.00040896	-0.51265
PROX1	0.58058	3.9863	0.01161	-4.4698
ARHGEF3	0.57997	15.289	3.2e-05	2.5273
ZUP1	0.57996	2.6841	0.045976	-6.0383
PDZRN3	0.57894	10.168	0.00021139	0.27569
TSPEAR	0.57797	3.7432	0.014712	-4.7439
SNORA21B	0.5777	0.98891	0.37039	-8.1523
CHODL	0.57769	0.98893	0.37038	-8.1523
MIR4253	0.57767	13.998	4.83e-05	2.0375
RASGRF2	0.57615	3.1246	0.028007	-5.4812
MSS51	0.57606	4.2929	0.008721	-4.1369
TANC2	0.57559	11.044	0.00014477	0.72807
ADA2	0.57446	3.4611	0.019584	-5.0731
MIR6769A	0.57297	2.5328	0.05489	-6.2345
CCDC192	0.57295	2.5329	0.054884	-6.2344
EBI3	0.57275	0.62592	0.56021	-8.4626
LHX6	0.57209	3.8265	0.013553	-4.6491
ZNF420	0.56991	1.6257	0.16803	-7.4191
GABBR2	0.56952	2.0693	0.096293	-6.8436
DRAXIN	0.5687	5.0061	0.0047093	-3.4148
DRP2	0.56844	3.0391	0.030761	-5.5874
FLRT3	0.5678	13.064	6.66e-05	1.6547
ST8SIA2	0.56771	20.335	8.42e-06	4.1119
LMO3	0.56749	0.19432	0.85397	-8.6677
GSG1L	0.56747	0.19309	0.85488	-8.668
MIR4766	0.56745	0.093983	0.92896	-8.6851
RNU6-8	0.56741	0.093364	0.92943	-8.6852
AKR1B10	0.56735	0.16735	0.87399	-8.6735
CLMN	0.5673	8.1981	0.00056058	-0.88908
MIR379	0.56728	0.092746	0.92989	-8.6852
SH3BGR	0.56721	1.1546	0.30303	-7.9794
SNORA17B	0.56721	1.1541	0.30321	-7.98
ASTN1	0.56719	0.22985	0.82778	-8.6586
TNFRSF11B	0.56718	0.14259	0.89246	-8.6782
SLC22A1	0.56715	0.18484	0.86099	-8.6698
H2BC10	0.56713	0.12553	0.90525	-8.6809
PIK3R3	0.56703	17.851	1.55e-05	3.3883
OOSP1	0.56702	0.13063	0.90142	-8.6801
SNORD42A	0.56684	0.098872	0.92528	-8.6845
PZP	0.56683	1.2301	0.2761	-7.8956
FAM83H	0.56678	0.19324	0.85476	-8.6679
MIR6778	0.56675	0.10064	0.92394	-8.6843
MIR224	0.5666	4.6252	0.0064909	-3.7916
EXOC3L1	0.56635	5.1574	0.0041658	-3.2704
ZNF273	0.56601	2.618	0.049659	-6.1238
PTHLH	0.56575	2.416	0.06308	-6.3873
MC1R	0.56505	7.0987	0.0010626	-1.6513
INKA2	0.56444	11.84	0.00010506	1.1111
FABP3	0.56426	1.7632	0.14125	-7.2434
RGL3	0.56402	2.6961	0.045345	-6.0229
TET1	0.56323	4.8477	0.0053694	-3.5691
USP50	0.56281	2.5629	0.052977	-6.1954
LAMB3	0.56279	1.7814	0.13805	-7.2199
SPDYE18	0.56268	1.6626	0.16037	-7.3722
MIR6859-4	0.56155	0.85329	0.43442	-8.2805
VN1R1	0.56064	2.2691	0.075336	-6.5804
TMED6	0.55877	2.8351	0.038663	-5.8448
NDST3	0.55851	2.9448	0.03416	-5.7057
DLG3	0.55851	1.9595	0.1104	-6.9879
CNN1	0.55829	4.8758	0.0052448	-3.5415
MIR181B1	0.55788	3.2911	0.023411	-5.2773
SH3BP1	0.55786	1.6542	0.16208	-7.3829
ST3GAL5	0.55741	12.252	8.97e-05	1.3
MAP9	0.55684	1.5741	0.17934	-7.4839
KCNN1	0.55644	0.57475	0.59161	-8.4972
ANKRD26	0.55528	4.2312	0.0092283	-4.2028
ARHGAP4	0.55505	3.5013	0.018788	-5.0255
FAM227A	0.55448	5.324	0.0036512	-3.115
DENND2C	0.55389	0.9607	0.38303	-8.1801
FAP	0.55336	1.1607	0.30079	-7.9728
CCDC34	0.55298	6.2733	0.0018207	-2.2914
ADAT2	0.55271	5.6224	0.0029052	-2.845
STRIP2	0.5526	11.496	0.00012035	0.94875
BCO2	0.55229	1.652	0.16254	-7.3857
CCSER1	0.55197	1.389	0.22646	-7.7108
GRK7	0.55191	1.764	0.14111	-7.2424
SBSPON	0.55176	1.4268	0.21594	-7.6653
SDHAF4	0.55169	15.194	3.3e-05	2.4925
PODNL1	0.55145	2.1609	0.085997	-6.723
TMC7	0.55114	8.7668	0.00041462	-0.52907
GAL	0.55105	2.9536	0.033829	-5.6947
SOHLH2	0.55105	2.1596	0.086138	-6.7247
CRB2	0.55079	1.4657	0.20563	-7.6181
GALR2	0.55073	2.1571	0.086396	-6.7279
TEDC2	0.55	3.7515	0.014592	-4.7345
ZNF784	0.54956	1.6397	0.16509	-7.4014
LDLRAD4	0.54931	7.5378	0.00081514	-1.3355
SPAG4	0.54809	1.9609	0.11021	-6.9862
MIR199A2	0.54615	5.6488	0.0028482	-2.8216
UCP1	0.54587	0.78686	0.4688	-8.3383
INTU	0.54547	7.3147	0.00093109	-1.494
DDN	0.54498	1.9133	0.11696	-7.0484
FBXO6	0.54489	2.0969	0.093068	-6.8074
CD226	0.54455	0.6336	0.5556	-8.4572
SNCB	0.54419	6.8931	0.0012089	-1.8049
GGN	0.54398	5.5106	0.0031613	-2.9449
IL6R	0.5437	8.1631	0.00057142	-0.91195
P3R3URF-PIK3R3	0.5436	13.793	5.18e-05	1.9554
[truncated: 14,524 more rows]

## Sheet: TNF-a
Gene.symbol	logFC	t	adj.P.Val	B
SELE	7.92	30.1	2.83e-05	1.93547
CXCL8	7.56	29.3	3.11e-05	1.91274
CXCL8	7.9	28.8	3.31e-05	1.89774
CCL20	9.81	27.5	3.86e-05	1.85835
EBI3	7.22	27.3	3.94e-05	1.85282
IFI30///PIK3R2	6.2	23.9	6.25e-05	1.71576
UBD///GABBR1	8.63	22.4	7.75e-05	1.64191
CXCL2	5.86	21.9	8.41e-05	1.61194
CXCL3	6.33	21.8	8.5e-05	1.60779
CCL5	6.5	21.6	8.74e-05	1.59735
	6.87	21.6	8.77e-05	1.59585
ICAM1	5.97	21.6	8.85e-05	1.59236
CXCL1	5.79	21.2	9.33e-05	1.57217
IRF1	5.43	21	9.71e-05	1.55656
CX3CL1	8.01	20.6	0.0001029	1.53317
VCAM1	6.15	20.5	0.0001045	1.52686
VHL	5.3	20.5	0.0001047	1.52629
ICAM1	5.98	20.2	0.0001097	1.5069
CXCL5	6.1	20.2	0.0001099	1.50616
CX3CL1	6.58	20.2	0.0001102	1.50505
ICAM1	6.29	19.7	0.0001199	1.46955
TRAF1	5.84	19.7	0.0001202	1.46848
LINC01215	5.83	19.6	0.0001215	1.46363
TNFAIP6	5.42	19.2	0.0001308	1.43134
ISG20	5.6	19	0.0001362	1.4133
SLC15A3	6.22	19	0.0001364	1.41262
SLC7A2	7.34	18.8	0.0001412	1.39692
DHX58	5.35	18	0.0001643	1.32559
BIRC3	4.91	17.9	0.0001661	1.32032
TRAF1	5.37	17.6	0.0001783	1.2854
ANKRD33B	4.84	17.5	0.0001807	1.27867
ZC3H12C	5.04	17.1	0.0001944	1.24164
RNF24	5.04	17.1	0.0001966	1.23579
BCORP1	4.49	16.7	0.0002105	1.20012
FAXDC2	-4.31	-16.6	0.0002132	1.19343
MIR155///MIR155HG	4.67	16.6	0.0002144	1.19038
LOC100129518///SOD2	5.43	16.4	0.0002227	1.17007
	4.68	16.4	0.0002247	1.16521
TNFAIP2	4.98	16.2	0.0002334	1.14458
PARP14	4.35	16	0.0002415	1.1257
MCF2	5.36	16	0.0002418	1.12503
IL18R1	5.65	15.9	0.0002471	1.1131
EPSTI1	5.16	15.8	0.0002544	1.09681
EGOT	6.03	15.8	0.0002568	1.0914
CXCL2	6.71	15.7	0.000259	1.08658
CXCL11	4.74	15.7	0.0002606	1.0831
NOD2	4.59	15.7	0.0002618	1.08053
PALMD	-4.2	-15.6	0.0002668	1.06983
TNFAIP6	4.74	15.6	0.0002671	1.06922
CYTH3	-4.24	-15.4	0.0002781	1.04588
SLITRK6	4.94	15.4	0.0002789	1.0442
LOC100129518///SOD2	4.67	15.4	0.0002802	1.04155
TES	4.5	15.3	0.0002848	1.032
BHLHE41	5.34	15.3	0.0002863	1.02889
TNFAIP3	4.09	15.2	0.0002896	1.02222
SLC7A2	4.34	15.1	0.0002964	1.00868
IRF1	3.96	15	0.0003036	0.994426
CXCL10	5.78	15	0.0003061	0.989422
	4.9	14.9	0.0003131	0.975994
CSF2	7.84	14.9	0.0003132	0.975687
TBX1	-4.73	-14.9	0.0003139	0.974441
VWA5B2	4.85	14.8	0.0003175	0.967581
RTP3	-3.87	-14.8	0.0003192	0.964326
	-4.05	-14.7	0.0003232	0.956753
ICOSLG	4.74	14.7	0.0003233	0.956569
EXOSC1	4.05	14.7	0.0003236	0.955923
TNFRSF9	4.48	14.5	0.0003369	0.931356
PALMD	-4.57	-14.5	0.0003416	0.922843
GHSR	4.01	14.4	0.0003468	0.913456
	4.96	14.3	0.000359	0.891984
MUC4	3.67	14.3	0.0003603	0.889677
ADCY8	4.41	14.2	0.0003664	0.879174
CABLES1	-4.03	-14.2	0.0003668	0.878357
	3.69	14	0.0003844	0.848658
LOC100996906///CDRT1///FBXW10	3.64	14	0.0003849	0.847895
SLAMF1	4.14	14	0.0003862	0.845654
FAM150B	5.4	13.9	0.0003912	0.837438
LOC100129518///SOD2	4.14	13.8	0.0003981	0.826106
ABCG1	4.1	13.8	0.0004004	0.822423
APOBEC3G	4.81	13.8	0.0004014	0.820795
RCSD1	4.01	13.8	0.000406	0.813334
TNIP1	3.56	13.7	0.0004128	0.802528
TNFRSF9	4.33	13.7	0.0004134	0.801689
MYO3A	3.52	13.6	0.0004232	0.786277
BEST4	-4.28	-13.5	0.000431	0.774307
	-4.05	-13.5	0.0004371	0.765015
KCNN2	3.85	13.5	0.0004375	0.764315
CDC20B	3.6	13.4	0.0004388	0.762331
KLF9	3.57	13.4	0.0004476	0.749096
MUC4	5.63	13.3	0.0004543	0.739279
NRAP	4.25	13.3	0.0004556	0.737241
F3	6.24	13.3	0.0004611	0.729249
IRAK2	3.73	13.1	0.0004783	0.704398
	3.76	13.1	0.0004784	0.704266
CCL11	4.08	13.1	0.0004786	0.704076
TAP1	3.53	13.1	0.0004792	0.703171
LAMC2	3.82	13.1	0.0004814	0.700056
CDC42EP2	4.08	13.1	0.0004833	0.697365
RND1	3.83	13	0.0004868	0.692415
C3orf38	3.57	13	0.0004871	0.692009
LINC00908	3.34	13	0.0004945	0.681639
ISG20	4.01	13	0.0004962	0.679381
TMEM52B	5.06	13	0.0004973	0.677751
DCN	3.88	12.9	0.0004992	0.675202
THY1	4.31	12.9	0.0005091	0.661701
MYH1	4.79	12.9	0.0005104	0.659849
GAGE1	4.04	12.8	0.0005137	0.655479
	-4.26	-12.7	0.0005285	0.63569
SLC44A5	-3.45	-12.7	0.0005293	0.634615
GBP1	3.41	12.7	0.0005299	0.63374
TNFAIP3	4.23	12.7	0.0005323	0.630612
	3.73	12.7	0.0005338	0.628608
RHO	3.79	12.7	0.0005348	0.627385
	3.88	12.7	0.0005359	0.625901
	4.88	12.7	0.0005382	0.622894
RTP4	3.41	12.6	0.0005449	0.614216
TLR2	5.44	12.6	0.0005466	0.612018
	3.41	12.6	0.0005488	0.609218
ALS2	4.85	12.5	0.000557	0.598768
LOC219690	-3.5	-12.5	0.000562	0.592356
APOL6	4.99	12.5	0.0005639	0.589961
C17orf96	3.37	12.5	0.0005647	0.588953
LTB	5.91	12.5	0.0005676	0.585325
LOC643711	-3.61	-12.5	0.0005686	0.584031
CEP83	3.63	12.4	0.0005712	0.580828
LOC101927543	3.96	12.4	0.0005729	0.578694
GXYLT2	3.7	12.4	0.0005758	0.575059
RUNX1T1	-3.71	-12.4	0.0005841	0.564817
KYNU	7.33	12.3	0.0005865	0.561938
FAM84A	4.01	12.3	0.000589	0.558844
LDB2	-3.29	-12.3	0.0005961	0.550184
ACKR3	3.24	12.3	0.0005995	0.546124
SBF2	-3.45	-12.2	0.0006062	0.538056
FAM129A	4.57	12.2	0.0006122	0.530949
GIPC2	-3.28	-12.2	0.0006126	0.530496
NFKBIZ	3.42	12.1	0.0006184	0.52369
SAMD12	-3.17	-12.1	0.0006191	0.522788
	-3.59	-12.1	0.000624	0.51711
PDE5A	3.56	12.1	0.0006246	0.516335
LOC728353	5.06	12.1	0.0006275	0.512964
LOC100288310	3.18	12.1	0.0006286	0.511779
CITED1	3.33	12	0.0006376	0.501291
CITED4	3.65	12	0.0006399	0.498705
	5.16	12	0.0006409	0.497483
ATP5S	3.46	12	0.0006431	0.49507
	3.23	12	0.0006522	0.484723
FGD3	3.27	11.9	0.0006535	0.483175
GBP5	3.96	11.9	0.0006552	0.481344
LINC01234	4.55	11.9	0.0006578	0.478329
AP1S3	4.1	11.9	0.0006588	0.477261
MAMDC2	3.4	11.9	0.0006624	0.473215
	-3.23	-11.9	0.0006641	0.471289
MAATS1	4.65	11.9	0.0006644	0.47103
PINLYP	3.58	11.9	0.0006646	0.470816
CCL5	5.89	11.9	0.0006666	0.468603
CCL8	3.24	11.9	0.0006677	0.467382
LAMB3	3.93	11.9	0.0006698	0.464975
GBP1	3.14	11.8	0.0006774	0.456669
HELZ2	4.16	11.8	0.0006802	0.453592
B4GALT1	3.61	11.8	0.0006844	0.448941
XAF1	5.01	11.8	0.0006862	0.447052
AP3D1	3.82	11.7	0.0007012	0.430852
LINC00567	3.8	11.7	0.000702	0.429956
IFNA1	3.53	11.7	0.0007034	0.428509
SLC40A1	-3.1	-11.6	0.0007128	0.418526
FRMD4B	-3.49	-11.6	0.000718	0.412978
NAV3	4.4	11.6	0.0007199	0.411072
IFIH1	3.12	11.6	0.0007225	0.408314
ABTB1	3.48	11.6	0.0007231	0.407621
TEX38	3.21	11.6	0.0007238	0.406946
TNIP3	3.09	11.6	0.0007246	0.406155
	4.07	11.6	0.0007288	0.40173
MCOLN2	3.46	11.6	0.0007293	0.401261
	3.46	11.5	0.0007328	0.397623
ABCB6	-3.42	-11.5	0.0007364	0.393917
	3.21	11.5	0.0007366	0.393639
	3.73	11.5	0.0007371	0.393162
ZMIZ2	3.27	11.5	0.0007382	0.392045
MGLL	3.09	11.5	0.0007455	0.384506
KYAT1	-3.07	-11.5	0.0007518	0.378119
JAKMIP2	3.06	11.5	0.0007523	0.377623
EFNB1	3.32	11.4	0.0007558	0.37408
	3.87	11.4	0.0007566	0.373239
C20orf166-AS1	3.84	11.4	0.0007606	0.369243
IFIH1	3.02	11.4	0.0007661	0.363728
CXCL11	3.95	11.4	0.000773	0.356875
FAM47E	-3.05	-11.3	0.0007782	0.351677
C1QTNF1	5.2	11.3	0.0007812	0.34873
GLI2	3.55	11.3	0.000784	0.34599
SHISA8	4.07	11.3	0.0007866	0.343456
BCAS1	4.03	11.3	0.0007866	0.3434
TMC5	4.6	11.3	0.0007872	0.342904
PSMB9	4.16	11.3	0.0007907	0.339432
NFKBIA	3.26	11.3	0.0007967	0.333581
ADD2	2.97	11.2	0.000802	0.32843
NFIA	-3.27	-11.2	0.0008094	0.32136
MPPED2	4.49	11.2	0.0008119	0.319001
PAG1	3.33	11.2	0.0008184	0.312747
NEURL3	4.62	11.2	0.0008202	0.311032
HIVEP2	3.07	11.2	0.0008205	0.310805
LOC105371920	-3	-11.2	0.0008232	0.308199
GJA4	-3.47	-11.2	0.0008237	0.307756
SULT2B1	2.96	11.1	0.000827	0.304651
SEMA3C	4.1	11.1	0.0008363	0.295903
LIPJ	3.5	11.1	0.0008453	0.287484
AKAP13	3.06	11.1	0.0008457	0.287132
NAT8B///NAT8	3.05	11.1	0.0008489	0.284169
TTBK2	2.85	11	0.0008495	0.283617
FNIP1	3.52	11	0.000851	0.282297
PRRG4	4.64	11	0.0008516	0.281663
SPIN4	-3.12	-11	0.0008528	0.2806
CYP1B1	3.17	11	0.000854	0.279505
GABRB2	3.94	11	0.0008553	0.278321
	-3.82	-11	0.0008559	0.277749
LOC100506844	-3.67	-11	0.000857	0.276714
MYO5B	4.02	11	0.0008648	0.269587
FAM124B	-3.61	-11	0.0008691	0.265732
	5.11	10.9	0.0008799	0.255923
FOXP2	-2.95	-10.9	0.0008915	0.245635
LINC00470	3.92	10.9	0.0008917	0.245446
ELL	3.57	10.9	0.0008923	0.244905
TMEM259	3.13	10.9	0.0008959	0.241653
NUAK2///AKIP1	3.02	10.9	0.0008967	0.241006
LINC01125	-4.14	-10.9	0.0008991	0.238842
NUTM2B-AS1///NUTM2A-AS1	2.81	10.8	0.0009093	0.229865
USP29	-3.56	-10.8	0.0009112	0.228233
LOC105371307	-3.6	-10.8	0.0009151	0.224797
ODF4	5.14	10.8	0.0009164	0.22366
ESCO2	3.58	10.8	0.0009198	0.220723
EHD1	4.38	10.8	0.0009244	0.216762
KCTD12	-3.03	-10.8	0.0009245	0.216692
GEMIN7	3.42	10.8	0.0009257	0.215633
SEPT5-GP1BB///SEPT5///GP1BB	-4.01	-10.8	0.0009258	0.21556
NFKBIZ	3.09	10.7	0.0009323	0.209999
LYZL1	2.9	10.7	0.0009387	0.204478
BCL2A1	3.58	10.7	0.0009395	0.203804
BATF2	3.78	10.7	0.0009412	0.202371
LOC105379143	3.05	10.7	0.0009451	0.199061
PDGFRA	3.46	10.7	0.0009465	0.197857
CAPN8	3.4	10.7	0.0009484	0.196254
MIPOL1	-3.38	-10.7	0.0009575	0.18852
	5.87	10.7	0.000958	0.188149
SERPIND1	4.47	10.7	0.0009581	0.188035
APBA3	3.57	10.6	0.0009666	0.180951
ARFRP1	2.78	10.6	0.0009795	0.170184
	-3.11	-10.6	0.0009832	0.167165
GPLD1	-3.85	-10.6	0.0009913	0.160544
CA10	4.29	10.5	0.000992	0.159982
NPR3	3.01	10.5	0.0009967	0.156108
L3MBTL4	4.34	10.5	0.0010088	0.146336
	4.88	10.5	0.001012	0.143759
PRRX1	2.8	10.5	0.0010121	0.143624
LIMCH1	-3.07	-10.5	0.0010148	0.141473
RGS11	3.62	10.5	0.0010186	0.138474
DDC	-3.81	-10.5	0.0010213	0.136292
DOCK10	3.65	10.4	0.0010309	0.128616
	3.34	10.4	0.0010323	0.127496
CCL5	3.47	10.4	0.001034	0.126214
	3.23	10.4	0.0010352	0.125243
CNKSR3	2.95	10.4	0.0010459	0.116771
FLJ37035	3.3	10.4	0.001046	0.116725
STAU2	3.41	10.4	0.0010483	0.114945
SOX18	-2.89	-10.4	0.0010486	0.114699
RNF19B	3.01	10.4	0.0010496	0.113876
UBE2O	2.81	10.4	0.0010504	0.113311
XAF1	3.74	10.4	0.0010521	0.111953
PDE5A	3.87	10.4	0.0010553	0.109476
CSF1	3.16	10.3	0.001066	0.101191
LOC102725382	2.68	10.3	0.0010665	0.100787
APOL6	2.79	10.3	0.0010803	0.090212
CXADR	-3.06	-10.3	0.0010819	0.088983
LOC100996843///KCNJ18///KCNJ12	4.03	10.3	0.0010834	0.087793
CCDC40	2.84	10.3	0.0010854	0.086263
SRSF12	2.99	10.3	0.0010872	0.084932
SMAD3	3.12	10.3	0.001088	0.08428
GBP1	3.07	10.2	0.0010965	0.07789
LOC101928207	2.78	10.2	0.0010974	0.07721
FAM84A	2.96	10.2	0.0010987	0.076219
F5	3.99	10.2	0.0010994	0.075669
GIPC2	-3.28	-10.2	0.0011085	0.068879
DSCAM	2.97	10.2	0.0011092	0.068307
ESD	2.63	10.2	0.0011115	0.066644
	4.9	10.2	0.0011154	0.063681
	3.54	10.2	0.0011179	0.061817
STX11	2.71	10.2	0.0011225	0.058412
NR2F6	-2.77	-10.2	0.0011279	0.054446
CEP89	4.05	10.1	0.0011285	0.054006
TRIO	2.9	10.1	0.0011288	0.053757
ATF3	3.19	10.1	0.001134	0.049931
PON1	3.87	10.1	0.0011391	0.046234
LINC01539	3.97	10.1	0.0011421	0.043998
LIMCH1	-3.25	-10.1	0.0011474	0.040173
AREG	-3.97	-10.1	0.0011476	0.039967
UBALD1	-2.72	-10.1	0.0011519	0.036835
PCBD2	3.36	10.1	0.0011571	0.033131
ANKRD30BP2	3.34	10.1	0.0011632	0.028677
FAM46A	3.66	10	0.0011708	0.023217
SAMD13	-2.68	-10	0.0011817	0.015452
GJA4	-4.18	-10	0.0011838	0.013955
	3.53	10	0.0011869	0.01178
CXXC4	-2.71	-9.99	0.0011879	0.011037
LOC101929660	5.03	9.99	0.001188	0.011018
SDCCAG3	4.11	9.99	0.0011895	0.009895
FRY	-2.73	-9.97	0.0011955	0.005681
	5.8	9.97	0.001199	0.003206
CAPN6	2.9	9.96	0.0012021	0.001075
CTSS	2.59	9.96	0.0012029	0.000465
ZBTB42	3.35	9.95	0.0012038	-0.000117
PHF24	3.77	9.95	0.0012056	-0.001398
LOC105370943	4.12	9.95	0.0012069	-0.002302
IL6ST	5.94	9.94	0.0012102	-0.004613
FAM129A	4.3	9.93	0.0012118	-0.005758
	4.1	9.93	0.0012127	-0.006356
SLC26A9	3	9.92	0.0012157	-0.008429
EGOT	3.97	9.92	0.0012165	-0.008973
FNDC1	-3.54	-9.92	0.0012185	-0.010374
CAPN14	2.8	9.92	0.0012195	-0.011113
TNFSF18	2.65	9.91	0.0012208	-0.011985
CALB1	2.76	9.9	0.0012251	-0.014954
SNRPN	3.27	9.88	0.0012333	-0.020601
	2.89	9.88	0.0012341	-0.021194
EAF2	3.63	9.86	0.0012409	-0.025821
SYTL5	3.91	9.86	0.0012444	-0.028187
LINC00308	3.66	9.85	0.0012454	-0.028871
TAP2	2.75	9.84	0.0012524	-0.033625
MCAM	2.54	9.83	0.0012541	-0.034816
ZACN	-2.59	-9.82	0.0012592	-0.038264
FGD4	-2.6	-9.8	0.0012661	-0.042909
SYNPO	3.57	9.8	0.0012662	-0.042963
	3.15	9.8	0.0012684	-0.044472
TRIB1	2.68	9.78	0.0012769	-0.050131
LOC339568	3.73	9.77	0.00128	-0.052197
C1orf21	2.63	9.77	0.001282	-0.053528
ETV7	4.92	9.75	0.0012884	-0.05782
BIRC3	2.73	9.75	0.0012904	-0.059125
IRX2	2.57	9.74	0.0012945	-0.061834
FOXF1	2.82	9.73	0.001297	-0.06353
FAM84B	-2.53	-9.73	0.0012995	-0.06516
ASPH	2.63	9.71	0.0013075	-0.070426
	4.21	9.71	0.0013094	-0.071672
LRRN4	3.23	9.7	0.0013122	-0.073488
ARHGAP18	-2.6	-9.69	0.001317	-0.076639
RGS7	-3.45	-9.68	0.0013218	-0.079758
RECQL4	2.55	9.66	0.0013316	-0.086077
GBP5	4.38	9.65	0.0013331	-0.08708
LINC00973	5.23	9.65	0.0013344	-0.0879
GPR68	3.16	9.64	0.0013383	-0.090394
FAT4	-2.7	-9.64	0.001339	-0.09088
NFIX	2.87	9.64	0.0013395	-0.091155
	-2.68	-9.64	0.0013399	-0.091459
CLEC5A	2.66	9.63	0.001343	-0.093407
CD83	3.27	9.62	0.0013469	-0.095919
DNAJB4	-2.53	-9.61	0.0013509	-0.098463
	3.07	9.61	0.0013517	-0.099017
ATP5E	2.88	9.61	0.0013534	-0.100068
SLC35F3	2.73	9.6	0.0013555	-0.101437
GRIN2A	3.01	9.6	0.0013602	-0.104398
	2.75	9.59	0.0013604	-0.104539
	2.58	9.59	0.001363	-0.106143
TSPAN2	2.77	9.57	0.0013703	-0.110815
BTBD7	-2.51	-9.57	0.0013705	-0.110915
MFSD2A	2.53	9.57	0.0013732	-0.112629
BICDL2	2.98	9.57	0.0013743	-0.113326
PI15	2.84	9.55	0.0013793	-0.116437
SERPINE1	2.69	9.55	0.0013817	-0.117974
ADGRE5	-2.85	-9.55	0.0013836	-0.119143
TRABD	2.49	9.53	0.0013929	-0.124974
ESYT2	3.51	9.52	0.0013957	-0.126681
ZNF521	-2.58	-9.52	0.0013959	-0.126822
LIPF	3.06	9.5	0.001406	-0.133063
TNFAIP8	2.93	9.49	0.0014101	-0.135615
PSTPIP2	2.52	9.49	0.001411	-0.136155
PXMP4	-2.75	-9.49	0.0014133	-0.137587
	4.18	9.48	0.0014159	-0.139158
ZBTB47	2.99	9.48	0.0014162	-0.139347
KCTD12	-3.32	-9.47	0.0014203	-0.14185
	2.84	9.46	0.001425	-0.144717
CNPY4	-3.04	-9.46	0.0014265	-0.145675
ZNF99	2.85	9.46	0.0014268	-0.145827
ZNF598	2.73	9.46	0.0014274	-0.146201
LYPD6	2.56	9.45	0.0014288	-0.147061
VASH1	-2.52	-9.45	0.001433	-0.149624
ZNF792	-3.09	-9.44	0.0014347	-0.150676
PRKACB	-2.75	-9.44	0.0014349	-0.150794
HES1	-2.43	-9.42	0.0014458	-0.157392
	2.84	9.4	0.0014538	-0.162231
ARHGAP18	-2.45	-9.4	0.001454	-0.162298
TBX1	-2.76	-9.4	0.0014545	-0.162602
TGFBR3	-2.57	-9.4	0.0014569	-0.164065
	4.4	9.4	0.0014588	-0.165215
	2.65	9.39	0.0014613	-0.166717
USP18	2.76	9.39	0.001463	-0.167743
	3.13	9.38	0.0014682	-0.170811
SLCO4A1	3.17	9.35	0.0014828	-0.179492
LINC01333	-2.62	-9.34	0.0014858	-0.181252
ABCA12	3.85	9.34	0.0014869	-0.181903
TRAF2	2.68	9.31	0.0015037	-0.191795
	2.92	9.31	0.0015038	-0.191827
LOC100134368	2.47	9.3	0.0015094	-0.195107
PIF1	-2.76	-9.3	0.0015111	-0.196117
	2.89	9.29	0.0015125	-0.196908
ABCG1	2.47	9.29	0.0015144	-0.198041
SFTPA2///SFTPA1	-3.01	-9.28	0.0015213	-0.202018
CCL2	2.43	9.27	0.0015238	-0.203456
IFIT1	3.94	9.26	0.0015293	-0.206625
KCNK10	3.08	9.26	0.0015316	-0.207998
CEACAM1	4.62	9.26	0.001532	-0.208228
SYNGR3	2.4	9.25	0.0015352	-0.210071
COL27A1	2.53	9.25	0.0015371	-0.21112
PDE5A	4.9	9.25	0.0015386	-0.211983
BFSP2	-2.48	-9.24	0.0015408	-0.213266
GIMAP1	-2.44	-9.24	0.0015409	-0.213328
	2.65	9.22	0.0015503	-0.218717
IL18BP	3.07	9.22	0.0015533	-0.220406
DRAM1	2.49	9.22	0.0015544	-0.221025
	3.71	9.22	0.0015547	-0.221208
MPZL2	-2.75	-9.22	0.001555	-0.221393
	3.32	9.2	0.0015624	-0.225554
SH2D4A	4.39	9.2	0.0015643	-0.226623
IL15	2.61	9.19	0.0015699	-0.229808
NKX3-1	2.94	9.19	0.0015703	-0.230057
	-2.59	-9.19	0.0015722	-0.231134
RPL35A	3.46	9.17	0.0015832	-0.237267
	5.03	9.16	0.0015848	-0.238212
	3.06	9.16	0.0015877	-0.239816
ADGRG6	-2.89	-9.14	0.0015994	-0.246354
	-3.89	-9.14	0.0015997	-0.246522
RUNX1T1	-4.94	-9.14	0.001601	-0.247228
TGFBR3	-2.4	-9.13	0.0016019	-0.247744
COL27A1	2.38	9.13	0.0016062	-0.250091
SUN5	-2.84	-9.12	0.0016111	-0.252803
MS4A7	2.62	9.11	0.0016157	-0.255341
	4.01	9.11	0.0016161	-0.255549
OCR1	3.09	9.11	0.0016162	-0.255618
LOC101926984	2.81	9.11	0.0016183	-0.256763
PPARGC1B	-2.7	-9.1	0.0016191	-0.257238
EPSTI1	4.13	9.09	0.0016266	-0.261323
	3.25	9.09	0.0016273	-0.261731
OPLAH	2.66	9.08	0.0016307	-0.263582
PLA1A	3.91	9.08	0.0016347	-0.265772
DACH1	-2.47	-9.06	0.0016427	-0.270123
ACKR3	2.57	9.06	0.0016445	-0.271091
TLK1	-3.11	-9.06	0.0016473	-0.272643
SP140L	2.61	9.05	0.0016512	-0.274725
CMPK2	3.97	9.05	0.0016528	-0.275625
DNAH12	3.66	9.05	0.0016534	-0.275933
	-2.88	-9.04	0.0016572	-0.277966
KYNU	5.39	9.04	0.0016599	-0.279413
SETBP1	-2.93	-9.02	0.0016688	-0.284243
LOC101928269///LOC100506403///RUNX1	4.38	9.02	0.0016713	-0.285544
MYNN	3.16	9.02	0.0016726	-0.286281
CCND1	2.35	8.99	0.0016866	-0.293708
	3.59	8.99	0.0016896	-0.295335
MAL2	-3.03	-8.99	0.0016902	-0.295669
S100A3	3.45	8.98	0.0016966	-0.299057
FILIP1	-3.22	-8.98	0.0016974	-0.299446
MDFIC	-2.52	-8.97	0.001703	-0.302431
	4.02	8.96	0.001706	-0.30399
	3.17	8.95	0.0017143	-0.308362
LOC285812	-3.26	-8.95	0.0017145	-0.308488
PRL	3.16	8.95	0.0017148	-0.308628
DLEC1	2.58	8.94	0.0017191	-0.310893
	-3.19	-8.93	0.0017241	-0.3135
IFI44L	4.18	8.93	0.0017242	-0.313558
ACSL5	2.44	8.93	0.0017261	-0.314524
PDCD1LG2	2.36	8.93	0.001727	-0.315025
ATP8B3	-2.44	-8.93	0.0017272	-0.315092
MYOZ2	3.28	8.93	0.0017279	-0.315459
BSN-AS2	2.68	8.93	0.001729	-0.316031
FBXO16///ZNF395	-4.33	-8.92	0.00173	-0.316576
CCDC141	2.95	8.91	0.0017376	-0.320543
	2.3	8.91	0.0017386	-0.321027
BDKRB2	3.64	8.91	0.001741	-0.322291
CYB5A	4.32	8.89	0.0017552	-0.329621
BATF3	2.73	8.88	0.0017553	-0.329671
ELL2	3.45	8.88	0.0017581	-0.331122
SLC13A4	3.57	8.86	0.0017745	-0.339472
CNTN2	-2.4	-8.85	0.0017751	-0.339816
YME1L1	2.4	8.85	0.0017794	-0.341996
LOC101928269///LOC100506403///RUNX1	3.55	8.85	0.0017811	-0.342878
	-3.72	-8.84	0.0017831	-0.343896
RARS	2.99	8.84	0.0017863	-0.345477
MIR424///MIR503HG	-2.64	-8.83	0.0017891	-0.346907
NMNAT2	2.86	8.83	0.0017901	-0.347423
LOC106146153	4.78	8.83	0.0017929	-0.348831
PMAIP1	2.71	8.83	0.0017946	-0.349675
SORBS1	-2.28	-8.83	0.0017949	-0.349869
TM6SF2	2.61	8.82	0.0017971	-0.350965
WNT2B	3.4	8.8	0.0018086	-0.356745
BAZ2A	3.08	8.8	0.0018086	-0.356751
CAMK1D	2.32	8.8	0.0018093	-0.357094
SLC25A37	2.81	8.8	0.0018094	-0.357132
SH2D1A	3.74	8.8	0.0018115	-0.358219
TMCC2	3.32	8.8	0.0018122	-0.358541
LOC105378470	2.32	8.79	0.0018173	-0.361099
GBP4	2.46	8.79	0.0018181	-0.361475
TIFA	2.26	8.79	0.00182	-0.362438
ZNF688	3.22	8.78	0.0018264	-0.365632
IL36G	3.31	8.78	0.0018268	-0.365834
SLC36A1	3.07	8.75	0.0018444	-0.37458
FGF10-AS1	2.69	8.75	0.001846	-0.375347
PLA2G1B	-2.88	-8.75	0.0018464	-0.375524
MALAT1	-2.29	-8.75	0.0018492	-0.376924
STK32B	2.86	8.74	0.0018501	-0.377375
CARS2	-2.51	-8.74	0.0018514	-0.37801
C2CD4B	3.25	8.74	0.0018541	-0.379313
FAM46B	-3.38	-8.73	0.0018597	-0.382065
CD47	2.43	8.73	0.0018611	-0.382787
	2.7	8.72	0.0018647	-0.384546
RTN4RL1	3.21	8.71	0.0018735	-0.388818
LOC284080	2.34	8.71	0.0018754	-0.389765
ZMYM2	3.04	8.7	0.0018787	-0.391377
ZNF544	-3.06	-8.69	0.0018914	-0.397532
HCP5	-2.89	-8.68	0.0018929	-0.398243
KRTAP10-11	2.43	8.68	0.0018985	-0.400924
LIMCH1	-3.92	-8.67	0.001901	-0.402121
NEDD9	2.23	8.67	0.0019024	-0.402838
CLEC2D	3.52	8.66	0.0019096	-0.406279
SLC41A2	2.25	8.66	0.0019135	-0.40816
MAGI1	-2.85	-8.65	0.0019162	-0.409451
IGLL5///IGLJ3///IGLV3-19	3.61	8.65	0.0019179	-0.410247
	-2.42	-8.65	0.0019185	-0.41053
IRAK2	2.71	8.64	0.0019281	-0.415109
KCNG2	-2.54	-8.63	0.0019307	-0.416335
DCDC5///DCDC1	2.8	8.63	0.0019313	-0.416639
RPF1	2.31	8.63	0.0019322	-0.417055
NFE2L2	2.64	8.62	0.0019363	-0.418993
SPTBN1	-2.83	-8.62	0.0019406	-0.421057
	2.27	8.62	0.0019415	-0.421455
	2.45	8.61	0.0019476	-0.424351
CYYR1	-2.21	-8.61	0.0019508	-0.425837
LDLRAD4	-2.53	-8.6	0.0019524	-0.426586
	2.8	8.6	0.0019527	-0.426736
LOC100506122	2.24	8.6	0.0019545	-0.427584
DRICH1	-3.16	-8.6	0.0019579	-0.429189
LINC00355	-3.91	-8.59	0.0019599	-0.430135
CNTNAP3B///CNTNAP3	-2.45	-8.59	0.0019632	-0.431672
PRO2964	2.63	8.59	0.0019642	-0.432162
SAMD9L	2.27	8.58	0.0019669	-0.433391
OR10C1	2.91	8.58	0.0019691	-0.434444
LOC653160	-2.97	-8.58	0.0019704	-0.435052
MIR6732///ZC3H12A	2.31	8.58	0.0019707	-0.435164
OCLN	-2.37	-8.57	0.0019743	-0.43684
	2.78	8.57	0.0019749	-0.437155
CLDN1	2.5	8.57	0.0019772	-0.438214
SERPINA10	-2.85	-8.56	0.0019862	-0.442382
PQLC2L	3.84	8.56	0.0019862	-0.442373
FLT3LG	4.36	8.55	0.0019959	-0.44687
CDON	2.93	8.49	0.0020383	-0.466276
	2.69	8.49	0.0020389	-0.466569
GM2A	2.26	8.49	0.0020395	-0.466828
LOC101927616	2.4	8.49	0.0020413	-0.46764
TNFAIP8	3.93	8.49	0.0020431	-0.468452
	2.38	8.49	0.0020431	-0.468487
FGFR4	-4.42	-8.47	0.0020517	-0.472351
	2.84	8.47	0.0020532	-0.473052
GALNTL6	3.59	8.47	0.0020571	-0.474786
	2.9	8.46	0.0020598	-0.476003
PRKD1	3.9	8.46	0.0020643	-0.47804
TRIM56	2.39	8.46	0.0020675	-0.479474
MIR4321///AMH	2.54	8.45	0.0020697	-0.48046
LIF	2.4	8.44	0.0020822	-0.486035
C5orf56	2.28	8.44	0.0020826	-0.486241
EDA	2.64	8.43	0.0020872	-0.488277
LOC100130950	-2.5	-8.41	0.002104	-0.495732
AQP1	-2.36	-8.4	0.0021115	-0.499018
GATA3	-2.52	-8.4	0.002112	-0.499241
MTMR14	2.58	8.4	0.0021152	-0.50064
CTSS	2.24	8.4	0.0021164	-0.501185
SAMD9L	2.27	8.39	0.0021191	-0.502373
STK24	4.25	8.39	0.0021235	-0.504311
PRSS35	5.71	8.38	0.002126	-0.505405
YPEL3	-3.88	-8.38	0.0021311	-0.507634
	3.1	8.37	0.0021371	-0.510259
	2.17	8.37	0.0021372	-0.510291
EBF3	-3.75	-8.36	0.0021441	-0.513292
	2.87	8.36	0.0021446	-0.513493
	2.48	8.35	0.0021529	-0.517126
IFI35	2.9	8.35	0.0021543	-0.517726
MGLL	2.25	8.35	0.0021543	-0.517727
PDGFRA	4.44	8.35	0.002158	-0.519329
SLC41A2	2.26	8.34	0.0021669	-0.523153
LINC00323	-2.34	-8.33	0.0021718	-0.525278
BMP2	2.47	8.33	0.0021744	-0.526365
PMAIP1	2.77	8.32	0.0021766	-0.52735
CSF2	3.25	8.31	0.0021864	-0.531526
RPS6KA5	-3.1	-8.31	0.0021888	-0.532577
MYO18B	3.11	8.3	0.0021942	-0.53487
HCG8///ZNRD1ASP	5.21	8.29	0.0022035	-0.538804
TSHZ1	-2.24	-8.29	0.0022037	-0.538892
OTUD4	4.38	8.29	0.0022048	-0.539381
	-2.91	-8.29	0.0022083	-0.540855
CXorf21	2.33	8.29	0.0022094	-0.541314
ILDR2	2.92	8.28	0.0022151	-0.543734
BTBD9	2.86	8.28	0.0022153	-0.543841
ZNF71	3.15	8.27	0.0022222	-0.546746
LOC101928778	2.18	8.27	0.0022244	-0.547643
FILIP1	-3.61	-8.27	0.0022252	-0.548005
ADAP1	3.58	8.26	0.0022344	-0.551873
HTR7P1	-3.89	-8.25	0.0022402	-0.554319
PPFIBP2	-3.87	-8.24	0.0022475	-0.557342
SLC6A4	2.77	8.24	0.0022508	-0.558712
MELTF	3.29	8.24	0.0022511	-0.558857
	-3.6	-8.24	0.002255	-0.560502
SH3TC2	3.69	8.23	0.002257	-0.561334
ID2	-2.48	-8.23	0.0022575	-0.56151
	3.24	8.23	0.002261	-0.562962
EMX2	-2.31	-8.22	0.0022651	-0.564703
RELB	2.44	8.22	0.0022694	-0.566447
FOXD3	3.7	8.22	0.0022702	-0.566812
	-2.69	-8.2	0.0022888	-0.574476
HOXC12	3.04	8.2	0.0022913	-0.575501
FAM209B	2.2	8.19	0.0022921	-0.575851
COL27A1	2.21	8.19	0.0022955	-0.577243
FAXC	-3.51	-8.19	0.0022961	-0.577465
	2.8	8.18	0.0023014	-0.579633
RAB4B	-2.25	-8.18	0.002302	-0.579907
CXCL5	3.53	8.18	0.0023039	-0.580648
	4.89	8.17	0.0023128	-0.584296
NAV3	2.21	8.17	0.0023147	-0.585094
DACH1	-2.97	-8.16	0.0023201	-0.587262
ADH1C	3.69	8.16	0.0023252	-0.589362
LINC01393	4.88	8.15	0.0023325	-0.592312
ETV7	2.1	8.14	0.0023416	-0.595981
TAF4B	2.43	8.13	0.0023478	-0.598463
DESI2	-2.32	-8.13	0.0023481	-0.598593
GAMT	-2.24	-8.13	0.002349	-0.598949
C5orf56	2.42	8.13	0.0023534	-0.600712
GSG1	2.73	8.12	0.0023575	-0.60236
PBXIP1	-2.56	-8.12	0.0023616	-0.604019
FOXA2	2.18	8.11	0.0023677	-0.606469
ACTN2	3.47	8.11	0.0023719	-0.608134
LOC101929524	2.18	8.11	0.0023754	-0.609535
MMP19	2.33	8.1	0.0023791	-0.610988
MMP16	-2.58	-8.1	0.0023806	-0.611597
HOXA10	-2.49	-8.1	0.0023833	-0.61266
JAM2	2.47	8.09	0.0023911	-0.615782
FGF14-AS2	-2.39	-8.09	0.0023925	-0.616314
LGALS7B///LGALS7	3.24	8.09	0.0023941	-0.616969
RFC1	-2.93	-8.09	0.0023953	-0.617443
GSAP	2.08	8.08	0.002399	-0.618914
TMEM231	2.2	8.07	0.0024062	-0.621743
RGS7	3.86	8.07	0.0024071	-0.622096
ALCAM	2.82	8.07	0.0024097	-0.623115
KISS1	-3.31	-8.07	0.0024131	-0.624446
SMAD3	2.51	8.06	0.0024155	-0.625379
ZNF554	-3.79	-8.06	0.0024163	-0.625712
CD28	-2.61	-8.06	0.0024181	-0.626406
XAF1	3.25	8.06	0.0024182	-0.626441
LST1	3.67	8.06	0.0024189	-0.62672
SGPP2	2.72	8.06	0.0024199	-0.627137
PTGFR	3.98	8.05	0.0024304	-0.631214
SIX5	2.44	8.04	0.0024365	-0.633626
FAM208A	-2.49	-8.04	0.0024409	-0.635311
IL18RAP	3.09	8.04	0.002442	-0.635762
POLR3B	-2.2	-8.03	0.0024473	-0.637802
LPCAT2	-2.4	-8.02	0.0024614	-0.643297
LOC101929572///POTEH-AS1///LOC100508046	3.98	8.02	0.0024629	-0.643847
	2.79	8.02	0.0024637	-0.644165
C5orf42	3.32	8.01	0.0024655	-0.644864
HOXA5	-2.37	-8.01	0.0024692	-0.646307
ARHGAP26	4.68	8	0.002479	-0.650056
KRT79	3.55	8	0.0024794	-0.650219
MIR8085///BCL3	3.19	8	0.0024801	-0.650481
NTRK3	2.27	8	0.0024814	-0.651004
TCAIM	-2.97	-7.99	0.002487	-0.653115
PRKACB	-2.35	-7.99	0.0024885	-0.653709
FAM26F	3.63	7.99	0.0024904	-0.654438
DGKG	-2.96	-7.99	0.0024907	-0.654534
NCOA7	2.24	7.98	0.002498	-0.657337
HFM1	-3.63	-7.97	0.0025074	-0.660901
	-2.19	-7.97	0.0025092	-0.661622
FAM224A///FAM224B	2.72	7.97	0.0025136	-0.663265
	-2.34	-7.96	0.0025178	-0.664879
	-2.83	-7.96	0.0025187	-0.665216
GIMAP7	-2.42	-7.96	0.0025202	-0.665769
	2.88	7.96	0.0025244	-0.667359
	-2.39	-7.96	0.0025253	-0.667715
TNF	2.64	7.95	0.0025312	-0.669954
ADGRG2	3.55	7.95	0.0025328	-0.67054
LINC00301	2.3	7.95	0.0025348	-0.671309
KCNMB1	2.87	7.95	0.0025365	-0.671951
TNFAIP8	2.54	7.94	0.0025406	-0.673479
CSF1	3.86	7.94	0.0025407	-0.67353
APOL3	3	7.94	0.0025469	-0.675844
NCR1	-2.48	-7.92	0.0025656	-0.682858
RASSF9	-3.49	-7.91	0.0025747	-0.686249
GHRHR	-2.64	-7.91	0.0025751	-0.686382
GPR55	-3.17	-7.9	0.0025823	-0.689056
LOC100126784	3.64	7.9	0.002583	-0.689321
PRRX1	2.3	7.9	0.0025847	-0.68996
	3.99	7.89	0.0025917	-0.692528
LYPD6	2.34	7.89	0.0025919	-0.692599
SLA	2.26	7.89	0.0025942	-0.693476
TMEM67	3.68	7.88	0.0026015	-0.696156
CHRNB2	2.2	7.88	0.0026051	-0.697485
	3.38	7.87	0.002617	-0.701849
PLEKHA4	2.18	7.87	0.0026185	-0.70241
SESN3	-3.79	-7.87	0.0026225	-0.703881
MMP10	4.46	7.86	0.0026247	-0.704688
MX1	4.62	7.86	0.0026265	-0.705338
CCDC120	2.78	7.86	0.0026293	-0.706362
ID1	-2.38	-7.86	0.002631	-0.706962
MT1H	2.25	7.86	0.0026316	-0.707183
	-4.03	-7.86	0.002633	-0.707716
ITM2A	-2.07	-7.85	0.0026336	-0.707936
CD69	3.31	7.85	0.0026338	-0.70798
SMAD3	2.46	7.85	0.0026346	-0.708275
NUDC	3.1	7.85	0.0026424	-0.71113
	3.43	7.85	0.002643	-0.711332
ATP1B1	2.5	7.85	0.0026433	-0.711445
P2RX2	2.86	7.84	0.0026487	-0.713399
GIMAP1	-2.93	-7.84	0.002654	-0.715338
BTN3A3	2.02	7.83	0.0026563	-0.716159
ADGRG6	-3.61	-7.83	0.0026638	-0.718889
	-3.63	-7.82	0.0026679	-0.720356
DTX3L	2.33	7.82	0.0026686	-0.720611
AK5	-2.98	-7.82	0.0026757	-0.72316
	2.13	7.81	0.00268	-0.724728
TWIST2	2.39	7.81	0.0026807	-0.724956
IL33	-4.67	-7.81	0.0026824	-0.725574
PRICKLE1	-2.03	-7.8	0.0026926	-0.729227
ACACB	2.28	7.8	0.0026984	-0.731302
STX11	3.45	7.79	0.0027025	-0.732772
	3.25	7.78	0.0027177	-0.738173
CDK6	-3.07	-7.77	0.0027268	-0.741405
MYO5A	3.52	7.77	0.0027279	-0.741811
HIST1H2BM	2.34	7.77	0.0027325	-0.74342
CYLD	2.07	7.76	0.0027351	-0.74433
SLC13A2	2.15	7.76	0.0027357	-0.744547
RAB12	2.63	7.76	0.002742	-0.746762
	2.68	7.76	0.0027422	-0.746855
NFKB2	2.89	7.75	0.002749	-0.749231
PDE1C	-2.83	-7.75	0.0027496	-0.749462
SGSM1	2.45	7.75	0.0027503	-0.749684
ADAM5	2.35	7.75	0.0027511	-0.749983
C11orf87	-3.53	-7.75	0.0027526	-0.750506
CYB5A	2.05	7.75	0.002753	-0.750631
MIR4680///PDCD4	-2.2	-7.75	0.0027575	-0.752206
SPATA22	2.6	7.74	0.0027589	-0.752725
TACSTD2	-2.19	-7.74	0.0027627	-0.754042
EBF1	2.98	7.74	0.0027643	-0.754582
PRDM6	-2.55	-7.74	0.0027654	-0.754978
LOC105376166	2.77	7.74	0.0027656	-0.75505
RARRES1	2.7	7.72	0.0027852	-0.761884
KCNJ10	-2.61	-7.72	0.0027892	-0.763283
MIR99AHG	-3.9	-7.72	0.0027921	-0.764263
DOCK10	3.62	7.71	0.002805	-0.76873
PDE5A	3.34	7.71	0.0028051	-0.768765
	3.12	7.7	0.0028102	-0.770522
MAN1C1	-2.57	-7.7	0.0028171	-0.772923
HHIPL1	3.11	7.69	0.0028185	-0.773392
DOK5	2.01	7.69	0.0028192	-0.773626
SP140	2.26	7.69	0.0028206	-0.774133
SALL4	-2.15	-7.69	0.0028209	-0.774231
LOC101927507	-3.59	-7.69	0.0028249	-0.775578
BTN2A2	2.02	7.69	0.0028262	-0.77603
PRKAR1B	-2.06	-7.68	0.0028336	-0.778594
RAPGEF5	2	7.68	0.0028358	-0.779329
LOC100506016	2.57	7.68	0.0028359	-0.77937
PLIN5	2.4	7.68	0.0028361	-0.77942
HEY1	2.98	7.67	0.0028432	-0.781855
ATP8B5P	2.95	7.67	0.0028503	-0.784267
SERPINA7	2.47	7.67	0.0028512	-0.784573
SLC12A2	2.1	7.66	0.0028572	-0.786621
NODAL	2.92	7.66	0.0028626	-0.78845
CDON	2.1	7.65	0.0028682	-0.790363
LMO7	-3.06	-7.65	0.0028766	-0.793196
CCDC140	2.82	7.64	0.0028852	-0.796113
GPM6A	-2.41	-7.64	0.0028869	-0.796666
	2.75	7.64	0.00289	-0.797724
	2.36	7.63	0.0028915	-0.798225
GBP3	1.98	7.63	0.0028928	-0.798656
GCLC	2.66	7.63	0.0028928	-0.798668
IFIT3	2.58	7.63	0.0028958	-0.799673
NFIB	-2.27	-7.63	0.0028976	-0.800275
RAB3C	-2.7	-7.63	0.0028979	-0.800369
CNKSR3	2.92	7.63	0.002902	-0.801753
BMP7	1.96	7.62	0.0029046	-0.802619
CYB5A	2.05	7.62	0.0029116	-0.804966
LINC01128	2.41	7.62	0.0029131	-0.805475
BAALC	3.4	7.61	0.0029177	-0.806995
MTSS1	3.2	7.61	0.0029221	-0.808477
IQCG	3.19	7.61	0.0029225	-0.808615
	2.7	7.61	0.0029246	-0.809298
	2.93	7.6	0.002928	-0.810433
ANO9	3.84	7.6	0.0029297	-0.811009
ANO4	2.31	7.6	0.0029318	-0.811699
LINC00964	2.95	7.6	0.0029326	-0.811964
	-2.42	-7.6	0.0029398	-0.814345
LST1	4.15	7.59	0.0029442	-0.815825
ATP9B	2.04	7.59	0.002945	-0.816088
	-2.57	-7.58	0.0029543	-0.819138
PTGS2	2.12	7.58	0.0029545	-0.819207
BNIPL	3.17	7.58	0.0029562	-0.819764
RGS20	2.19	7.58	0.0029614	-0.821509
LOC101928896	3.43	7.58	0.0029656	-0.822877
TNS3	2.73	7.57	0.0029674	-0.823473
SEC16B	1.96	7.57	0.0029729	-0.825283
FAM26F	2.79	7.57	0.0029758	-0.826232
IL15RA	2.09	7.57	0.0029778	-0.82688
ZNF521	-2.42	-7.56	0.0029811	-0.827954
EBF3	-3.37	-7.56	0.0029864	-0.829689
ACTR2	3.78	7.56	0.0029899	-0.830845
FOLH1B///FOLH1	3.91	7.55	0.0030018	-0.834729
MEP1B	-3.52	-7.54	0.0030053	-0.835881
LOC101929536	-2.29	-7.54	0.0030073	-0.83653
ERAP2	2.29	7.54	0.003011	-0.837712
FKBP6	2.92	7.54	0.0030117	-0.837934
CLEC2D	2.39	7.54	0.0030142	-0.838766
TRIM14	2.38	7.52	0.003033	-0.844831
TEX9	5.27	7.52	0.0030333	-0.844923
	5.04	7.51	0.0030443	-0.848491
ZNFX1	1.97	7.51	0.0030456	-0.848884
NUP160	3.29	7.51	0.003046	-0.849014
RTFDC1	-2.58	-7.51	0.0030494	-0.850112
STAP2	2	7.51	0.0030511	-0.850669
TNFSF4	2.48	7.51	0.0030523	-0.851055
	2.47	7.51	0.0030524	-0.851097
LOC100507334///LOC100288570///LIMS3-LOC440895///LOC440895	-2.27	-7.5	0.0030604	-0.853655
IGHV1-69	2.88	7.5	0.0030656	-0.855295
LILRP2	2.82	7.49	0.0030793	-0.859693
NAV2	2.43	7.49	0.0030797	-0.859816
VCAN	2.52	7.49	0.0030802	-0.859976
KLF9	2.78	7.48	0.0030865	-0.861971
BMP2	2.19	7.48	0.0030886	-0.862627
METTL7B	2.55	7.48	0.0030893	-0.862867
KLF13	3.31	7.47	0.0031083	-0.868877
PRKCD	2.09	7.47	0.0031088	-0.869035
LUM	4.35	7.46	0.0031151	-0.871039
	4.95	7.46	0.0031173	-0.871718
LINC01128	3.79	7.46	0.0031175	-0.871782
GRIN2D	2.57	7.46	0.0031195	-0.872416
B3GALT4	-2.98	-7.45	0.0031362	-0.877645
COX19	2.65	7.45	0.0031363	-0.877678
DNAJC3-AS1	1.95	7.44	0.0031438	-0.880038
COL14A1	-2.1	-7.44	0.0031458	-0.880661
LOC101928269///LOC100506403///RUNX1	2.41	7.44	0.0031475	-0.881197
DKFZP434K028	2.5	7.44	0.0031483	-0.881453
CADM2	3.56	7.44	0.003149	-0.881654
C1QTNF9B-AS1	4.11	7.43	0.0031528	-0.882839
CD47	2.73	7.43	0.0031532	-0.882969
RNF19B	2.17	7.43	0.0031549	-0.883518
NFKB2	2.05	7.43	0.0031587	-0.884703
	2.58	7.43	0.003159	-0.884776
LINC00658	2.94	7.42	0.0031678	-0.887508
RIPK2	2.31	7.42	0.0031706	-0.888399
	3.15	7.41	0.003186	-0.893155
C5orf56	2.69	7.41	0.0031894	-0.894221
MRS2	-3.79	-7.4	0.0031985	-0.897018
NT5DC3	3.53	7.4	0.0032033	-0.89848
ADAM12	2.89	7.4	0.003207	-0.899618
SNCA	-2.46	-7.39	0.0032165	-0.902541
TTC17	2.79	7.39	0.0032206	-0.903789
LOC100996792///MAP2K3	2.12	7.38	0.0032269	-0.905726
ATP1B1	2.01	7.38	0.0032305	-0.906841
IL15	2.13	7.37	0.0032387	-0.909342
	2.15	7.37	0.0032393	-0.909529
LOC100996671	2.74	7.37	0.0032488	-0.9124
PPP3CA	-2.17	-7.37	0.0032489	-0.912434
ANGPT1	3.88	7.36	0.0032524	-0.913514
	-3.33	-7.36	0.0032579	-0.915153
	-3.19	-7.36	0.0032582	-0.915244
PIGQ	2.79	7.36	0.0032594	-0.915623
LOC101930416///LOC101929792///LOC100996724///PDE4DIP	1.9	7.36	0.0032622	-0.916467
ACOX2	-2.17	-7.36	0.0032646	-0.917192
SACS-AS1	2.38	7.35	0.0032716	-0.919323
	2.06	7.35	0.0032724	-0.919545
CXCL2	4.48	7.35	0.0032741	-0.920073
PRSS58	3.3	7.35	0.0032748	-0.920281
SRSF3	2.69	7.35	0.0032753	-0.920417
	-2.89	-7.35	0.0032754	-0.920469
SNORD65///SNORD49B///LRRC75A-AS1///SNORD49A	2.68	7.35	0.0032786	-0.92142
PRICKLE1	-2.13	-7.34	0.0032805	-0.921999
ADH6	2.03	7.34	0.0032809	-0.922123
	3.01	7.34	0.0032909	-0.92514
TAS2R16	2.24	7.33	0.0032967	-0.926855
	2.14	7.33	0.0032967	-0.926866
CACTIN	-2.02	-7.33	0.0032977	-0.927162
	3	7.33	0.0032986	-0.927447
	2.05	7.33	0.0032997	-0.927775
RTFDC1	2.8	7.33	0.0033001	-0.9279
MRVI1	-2.06	-7.33	0.0033025	-0.928615
LOC100130992	-3.23	-7.33	0.003303	-0.928759
FCRL2	3.04	7.33	0.0033065	-0.929819
	2.79	7.32	0.0033116	-0.931344
ALDH1A1	-1.95	-7.32	0.0033135	-0.931887
SERTAD4	-1.88	-7.32	0.0033154	-0.932467
PHLDA1	2.62	7.32	0.0033178	-0.933184
	3.29	7.32	0.003318	-0.933227
SEMA6A	-2.17	-7.32	0.0033194	-0.933659
NRK	-1.89	-7.31	0.0033245	-0.935171
	-2.63	-7.31	0.0033284	-0.936343
GJA5	-2.48	-7.31	0.00333	-0.936829
ICOSLG	2.12	7.31	0.0033373	-0.938972
ENAM	-3.07	-7.3	0.003343	-0.940684
CLEC10A	2.36	7.3	0.0033441	-0.940996
RSU1	4.63	7.3	0.0033448	-0.941194
LOC105377458	-1.87	-7.29	0.0033627	-0.946494
	-3.21	-7.29	0.0033627	-0.946496
PSMB10	2.43	7.29	0.0033633	-0.946688
IFIT3	3.24	7.29	0.0033635	-0.946727
NR2E3	-2.16	-7.29	0.003364	-0.946879
	2.15	7.27	0.0033835	-0.952607
SSBP2	3.96	7.27	0.0033855	-0.953188
NOCT	2.34	7.27	0.0033867	-0.953549
	2.36	7.26	0.0034057	-0.9591
TMEM217	2.14	7.26	0.0034074	-0.95961
MRAP2	-3.8	-7.26	0.0034103	-0.960435
ERC2-IT1	2.05	7.26	0.0034108	-0.9606
	2.32	7.26	0.0034119	-0.960899
PTPRD	-1.88	-7.25	0.003414	-0.961519
TMCC3	-2.44	-7.25	0.0034145	-0.961671
	-2.37	-7.25	0.0034163	-0.962178
DLGAP1	3.59	7.25	0.0034184	-0.962801
PID1	3.51	7.24	0.0034331	-0.967075
SCARA3	-2.46	-7.24	0.0034374	-0.968309
	2.78	7.24	0.0034399	-0.969041
LOC105369635	3.83	7.23	0.003447	-0.971086
SOCS2	-2.24	-7.23	0.0034512	-0.972288
ATAD3B///ATAD3A	2.84	7.23	0.0034513	-0.972329
LPCAT4	-3.25	-7.23	0.003454	-0.973091
LINC00458	4.43	7.23	0.0034578	-0.974191
	-2.32	-7.22	0.0034623	-0.97548
CRB1	2.68	7.22	0.0034641	-0.975992
ESRRG	2.6	7.22	0.0034648	-0.976206
SEZ6L2	2.45	7.22	0.0034738	-0.978786
DZIP1L	2.42	7.22	0.0034739	-0.978827
	-3.05	-7.22	0.0034749	-0.979108
PDCD4-AS1	-3.24	-7.21	0.0034771	-0.979728
LOC100288966	5.35	7.21	0.0034794	-0.980389
TEX26	4.15	7.21	0.0034881	-0.982889
NEK10	3.27	7.2	0.0034927	-0.984194
APAF1	2.18	7.2	0.0034934	-0.984403
	2.89	7.2	0.0034978	-0.985658
GIMAP1	-2.46	-7.2	0.0034995	-0.98612
VAMP1	3.03	7.2	0.0035054	-0.987798
SDC4	2.02	7.2	0.0035072	-0.988306
THBD	-4.11	-7.19	0.0035099	-0.989082
LOC283731	4.48	7.19	0.0035135	-0.99011
AFF3	2.9	7.19	0.0035158	-0.990764
SRGN	4.97	7.18	0.0035266	-0.993831
SNCG	2.1	7.18	0.0035284	-0.994339
HOXA10-HOXA9///MIR196B///HOXA9	-2.1	-7.18	0.0035303	-0.994864
CYLD	2.18	7.18	0.0035346	-0.996089
IGF1	2.16	7.18	0.0035371	-0.996772
KREMEN1	2.48	7.17	0.0035421	-0.9982
LMO2	-2.61	-7.17	0.0035457	-0.999206
SCLY	1.99	7.17	0.0035526	-1.00115
	2.39	7.16	0.0035568	-1.00233
STON1	-2.66	-7.16	0.0035577	-1.00259
RAPGEF1	2.06	7.16	0.0035608	-1.00345
GTPBP1	2.37	7.16	0.0035653	-1.0047
CXCL6	5	7.16	0.0035702	-1.00607
PP13439	-3.16	-7.15	0.0035733	-1.00695
	-2.47	-7.15	0.0035795	-1.00868
MT1X	2	7.15	0.0035804	-1.00892
ACHE	2.35	7.14	0.0035898	-1.01154
CD276	3.61	7.14	0.00359	-1.01161
	2.94	7.14	0.0035981	-1.01385
MTUS1	-1.99	-7.14	0.0035982	-1.01389
KCNMB1	2.54	7.14	0.0036003	-1.01448
KRAS	-2.42	-7.13	0.0036095	-1.01702
LOC286359	3.89	7.13	0.0036125	-1.01785
LOC100101148///LOC541473	2.29	7.13	0.0036181	-1.0194
CYP1B1-AS1	1.86	7.12	0.0036232	-1.02081
HES1	-2.23	-7.12	0.0036235	-1.02088
LOC105378702	2.05	7.11	0.0036428	-1.02622
TRIB2	-2.26	-7.1	0.0036549	-1.02951
LOC729224	2.8	7.1	0.0036607	-1.03113
	-2.7	-7.09	0.0036745	-1.03489
SCN4A	2.23	7.09	0.0036758	-1.03524
CFLAR	1.95	7.09	0.0036857	-1.03793
SMURF1	2.57	7.08	0.0036875	-1.03841
	1.83	7.08	0.0036912	-1.03944
	2.36	7.08	0.0036924	-1.03975
FBXL18	-2.25	-7.08	0.003696	-1.04072
LOC101927534	2.91	7.08	0.003703	-1.04263
WSB1	-2.43	-7.07	0.0037126	-1.04522
GIMAP8	-2.58	-7.06	0.0037225	-1.0479
ATF3	2.08	7.05	0.0037404	-1.0527
SLC2A6	2.34	7.05	0.0037455	-1.05408
ZFP36L1	1.84	7.05	0.003749	-1.05502
ZNF235	2.21	7.05	0.0037545	-1.0565
LOC441052	-2.11	-7.04	0.0037569	-1.05713
MIR6883///PER1	2.62	7.04	0.0037569	-1.05714
ITPR1	2.74	7.04	0.0037605	-1.05811
	2.79	7.04	0.003761	-1.05823
	5.09	7.04	0.0037649	-1.05927
FAM98B	4.71	7.04	0.0037695	-1.06049
	3.84	7.04	0.0037726	-1.06133
	-1.9	-7.03	0.0037734	-1.06154
PANX1	1.96	7.03	0.0037738	-1.06164
ABCG1	1.93	7.03	0.003774	-1.06169
GSAP	1.97	7.03	0.0037779	-1.06274
CCND1	2.46	7.03	0.0037799	-1.06326
LOC101928134	3.26	7.02	0.0037925	-1.06661
OVOL1	3.71	7.02	0.0037986	-1.06823
FAF1	3.14	7.01	0.0038088	-1.07093
ZBTB37	3.76	7.01	0.0038099	-1.0712
CYLD	1.9	7.01	0.0038116	-1.07167
PALMD	-2.27	-7.01	0.0038124	-1.07187
MYCN	3.06	7.01	0.0038223	-1.0745
LHX6	-2.16	-7.01	0.0038249	-1.07517
CNGB3	2.74	7	0.0038268	-1.07567
FGD4	-1.95	-7	0.0038349	-1.0778
GK2	3.65	7	0.0038373	-1.07843
	2.62	7	0.0038401	-1.07917
LRRC7	-2.43	-6.99	0.0038468	-1.08093
	2.82	6.99	0.0038491	-1.08152
TMEM231	2.15	6.99	0.0038526	-1.08244
ASB11	-3.99	-6.99	0.0038545	-1.08292
LINC00491	-2.12	-6.99	0.0038603	-1.08444
HLA-B	2.18	6.98	0.0038613	-1.08472
SLC6A4	2.15	6.98	0.0038703	-1.08706
	-1.94	-6.98	0.0038741	-1.08805
CFLAR	1.93	6.98	0.0038743	-1.08811
ZNF814	-2.38	-6.98	0.0038762	-1.08858
SCARA3	-1.82	-6.97	0.0038855	-1.09101
DNHD1	-1.88	-6.97	0.0038889	-1.0919
FRYL	3.1	6.97	0.0038919	-1.09268
ISPD-AS1	2.69	6.97	0.0038943	-1.09329
CEP135	5.5	6.97	0.0038965	-1.09387
	2.72	6.96	0.0038977	-1.09418
NFIB	-2.01	-6.96	0.0039005	-1.0949
	1.97	6.96	0.0039007	-1.09495
	-1.93	-6.96	0.0039031	-1.09558
	3.8	6.96	0.0039105	-1.09748
NFIA	-2.37	-6.96	0.0039111	-1.09764
SVEP1	2.16	6.95	0.0039168	-1.0991
GSDMB	2.21	6.95	0.0039216	-1.10033
KRTAP7-1	1.82	6.95	0.0039264	-1.10157
FAM76A	1.88	6.95	0.0039282	-1.10204
LINC01082	-3.28	-6.95	0.003932	-1.10302
TNFAIP1	1.9	6.94	0.0039399	-1.10504
LITAF	2.08	6.93	0.0039562	-1.10921
VDR	3.88	6.93	0.0039595	-1.11005
LOC100507258///CA13	2.15	6.93	0.0039608	-1.11039
TTC29	3.9	6.93	0.0039624	-1.1108
MAP3K8	1.8	6.92	0.0039717	-1.11317
LST1	3.1	6.92	0.0039717	-1.11317
POLK	-2.52	-6.92	0.0039737	-1.11368
CNTNAP3B///CNTNAP3P2///CNTNAP3	-2.3	-6.91	0.0039922	-1.11837
CDKN2B	1.79	6.91	0.0039952	-1.11913
FLT4	2.14	6.91	0.0039962	-1.11939
	2.38	6.91	0.004001	-1.12059
IRS2	-1.81	-6.91	0.0040066	-1.12201
RHBDL2	3.25	6.9	0.0040155	-1.12426
STRBP	-3.14	-6.9	0.0040161	-1.12441
ATXN1	-2.05	-6.9	0.004023	-1.12615
VPREB3	2.18	6.89	0.0040439	-1.1314
PFDN4	-1.8	-6.88	0.0040463	-1.132
ZNF395	-2.01	-6.88	0.0040515	-1.13329
	2.91	6.88	0.0040555	-1.13429
OAS1	2.91	6.88	0.004058	-1.13493
GCNT1	-2.78	-6.87	0.0040701	-1.13795
SEMA5A	2.03	6.87	0.0040724	-1.13852
HOMER2	2.62	6.87	0.0040737	-1.13883
LRRC71	-2.96	-6.87	0.0040756	-1.13931
FREM2	3.95	6.87	0.0040795	-1.14028
LOC101929953///LRRC37A5P	-1.84	-6.87	0.0040811	-1.14068
COTL1	1.93	6.87	0.0040833	-1.14123
IFI27	1.99	6.86	0.0040845	-1.14153
DCHS2	1.95	6.86	0.0040949	-1.1441
LITAF	2.02	6.86	0.004096	-1.14438
GINS4	3.09	6.86	0.0040972	-1.14468
DDX58	1.9	6.86	0.0041	-1.14536
GRAMD3	1.79	6.85	0.0041061	-1.14687
PTGS2	2.26	6.85	0.0041111	-1.14811
GPR82	2.81	6.85	0.0041127	-1.14849
PLEKHA2	-2.05	-6.85	0.0041167	-1.1495
	-2.36	-6.85	0.004118	-1.14981
AXIN2	-1.98	-6.85	0.0041184	-1.1499
	2.41	6.85	0.0041191	-1.15007
SAMHD1	2.53	6.84	0.0041236	-1.1512
NEDD9	1.79	6.84	0.0041267	-1.15195
GNAI1	-2.31	-6.84	0.0041403	-1.1553
CSRNP1	1.97	6.84	0.0041406	-1.15537
CTHRC1	2	6.83	0.0041454	-1.15655
MT1F	2.26	6.83	0.0041544	-1.15874
	-1.94	-6.83	0.0041576	-1.15953
NPAT	2.5	6.82	0.0041619	-1.16058
EPHA1	2.25	6.82	0.0041696	-1.16245
PAX5	-2.56	-6.82	0.0041748	-1.16373
ANAPC13	-3.49	-6.82	0.0041774	-1.16436
LOC101930164	3.51	6.81	0.0041837	-1.16588
RASL11B	-1.8	-6.81	0.0041849	-1.16619
RTEL1-TNFRSF6B///RTEL1	1.96	6.81	0.0041922	-1.16795
ADAMTSL4	3.4	6.81	0.0041974	-1.16921
	3.05	6.81	0.0042004	-1.16994
PKD1P1	3.43	6.8	0.0042032	-1.17062
NDRG2	2.07	6.8	0.0042054	-1.17115
	-3.52	-6.8	0.0042106	-1.1724
CABP4	1.83	6.8	0.0042142	-1.17327
ARHGAP22	2.46	6.79	0.0042234	-1.17551
MAGI1	-2.71	-6.79	0.0042271	-1.17638
TIFA	2.03	6.79	0.0042315	-1.17744
PF4V1	2.52	6.79	0.0042343	-1.17811
IGFALS	1.9	6.79	0.0042371	-1.1788
	3.65	6.79	0.0042388	-1.1792
STAT5A	1.75	6.78	0.0042445	-1.18057
	-2.78	-6.78	0.0042486	-1.18155
GRASPOS	-2.18	-6.78	0.0042507	-1.18205
	2.82	6.78	0.0042584	-1.1839
SESN3	-2.27	-6.78	0.0042604	-1.18437
SLC25A30	-1.75	-6.77	0.0042629	-1.18497
JMJD6	2.69	6.77	0.0042647	-1.18541
FYB	3.83	6.77	0.0042761	-1.18813
ATP2A2	2.22	6.77	0.004277	-1.18834
	2.51	6.76	0.004288	-1.19097
LINC00535	2.8	6.76	0.0042995	-1.19368
LOC102546299	1.74	6.75	0.0043048	-1.19494
HGD	-2.26	-6.75	0.0043053	-1.19506
RNASET2	2.6	6.75	0.0043184	-1.19817
MCTP2	1.76	6.74	0.0043285	-1.20054
	2.53	6.74	0.0043337	-1.20176
TNIP2	1.9	6.74	0.0043383	-1.20285
LOC399884	3.68	6.74	0.0043402	-1.20329
CACNA1B	-2.13	-6.73	0.0043569	-1.20721
	3.47	6.73	0.0043587	-1.20764
RBMS3	1.84	6.73	0.0043595	-1.20784
TSPAN12	-2.12	-6.73	0.0043602	-1.20799
DNM2	1.85	6.73	0.0043603	-1.20802
TLN1	3.32	6.73	0.0043625	-1.20853
	2.47	6.72	0.0043675	-1.20969
CYSLTR1	-3.84	-6.72	0.0043705	-1.21041
NOTCH2	2.6	6.72	0.0043794	-1.21248
	2.04	6.72	0.0043829	-1.2133
CUL7	2.42	6.72	0.0043833	-1.21339
NFKBIE	2.17	6.72	0.0043836	-1.21346
FAM214A	-1.77	-6.72	0.004385	-1.21379
	1.93	6.71	0.0043934	-1.21575
SCUBE2	2.24	6.7	0.0044084	-1.21923
SPX	4.39	6.7	0.0044127	-1.22023
TRERF1	-4.65	-6.7	0.0044164	-1.2211
	3.27	6.7	0.0044199	-1.22189
SLC24A2	1.87	6.69	0.0044295	-1.22412
GIMAP6	-1.87	-6.69	0.004439	-1.22629
	-3.1	-6.69	0.0044394	-1.22639
INSM1	1.78	6.69	0.0044423	-1.22707
PLD1	3.32	6.69	0.004445	-1.22769
PPP3CC	1.8	6.69	0.0044458	-1.22787
CYLC1	2.4	6.69	0.004446	-1.22791
FRY	-4.21	-6.69	0.0044465	-1.22802
TXNRD2	-1.82	-6.68	0.0044522	-1.22934
ABCC3	2.41	6.68	0.0044615	-1.23147
	-2.24	-6.68	0.004466	-1.2325
ACAP1	3.62	6.68	0.004468	-1.23298
	-2.42	-6.67	0.0044791	-1.23551
LRRC70///IPO11	-1.78	-6.67	0.0044819	-1.23615
SMYD2	-1.84	-6.67	0.004483	-1.23641
PGC	2.25	6.67	0.0044841	-1.23664
GRK4	3.97	6.67	0.0044861	-1.2371
INSM1	2.45	6.67	0.0044878	-1.2375
	3.4	6.67	0.0044927	-1.23861
ROBO1	2.06	6.66	0.0044932	-1.23874
DNAJB4	-2.02	-6.66	0.004495	-1.23915
LINC01220	-3.53	-6.66	0.0044978	-1.23978
JAG1	1.86	6.66	0.0045062	-1.24168
	-2.29	-6.66	0.0045089	-1.2423
CYB5A	1.73	6.66	0.0045148	-1.24364
VSTM1	3.78	6.65	0.0045237	-1.24567
TMPRSS6	2.75	6.65	0.0045243	-1.24581
AFF3	2.22	6.65	0.0045268	-1.24636
NFIA	-1.77	-6.65	0.0045271	-1.24643
CROCCP2	3.53	6.65	0.0045271	-1.24642
	2.64	6.65	0.004529	-1.24687
CR1L///CR1	3.3	6.65	0.0045358	-1.24841
	2.17	6.64	0.0045403	-1.24942
	-3.24	-6.64	0.0045436	-1.25016
LOC100505912	-2.43	-6.64	0.0045454	-1.25058
BAGE	3.22	6.64	0.0045462	-1.25076
STK38L	-1.88	-6.64	0.0045533	-1.25236
HSPC081	2.7	6.63	0.0045614	-1.25418
ZNF29P	3.29	6.63	0.0045634	-1.25462
MCM4	3.04	6.63	0.0045648	-1.25495
LOC102723559	2.66	6.63	0.0045697	-1.25604
LOC101928162	3.73	6.63	0.0045808	-1.25852
JADE2	-3.37	-6.62	0.0045861	-1.25973
RIPK2	2.56	6.62	0.0045877	-1.26007
COL1A2	-4.49	-6.62	0.0045896	-1.2605
NID2	1.71	6.62	0.0045953	-1.26177
NRCAM	1.71	6.61	0.0046067	-1.26433
PPP1R3C	-3.23	-6.6	0.0046298	-1.26946
ARG1	2.49	6.6	0.0046372	-1.27111
MAN1C1	-1.71	-6.59	0.0046537	-1.27475
ZNF30	-1.72	-6.59	0.0046592	-1.27598
LOC100132356	2.19	6.59	0.0046638	-1.27697
PTPRK	2.11	6.59	0.0046665	-1.27757
AGAP6	1.88	6.58	0.0046724	-1.27888
IFIT5	1.81	6.58	0.0046757	-1.2796
HLTF	-1.78	-6.58	0.0046775	-1.28001
CABYR	1.79	6.58	0.0046842	-1.28147
JAG1	1.99	6.58	0.0046901	-1.28277
	2.71	6.58	0.0046928	-1.28335
LOC100507277	2.83	6.57	0.0047043	-1.28587
LINC01553	-2.3	-6.57	0.0047161	-1.28846
P3H2	2.02	6.56	0.00472	-1.28931
ANP32A	-1.7	-6.56	0.0047208	-1.28949
VEGFC	1.82	6.56	0.0047223	-1.28982
IL18BP	1.86	6.56	0.0047231	-1.28999
LINC01305	3.13	6.56	0.0047262	-1.29067
VASH1	-2	-6.56	0.0047263	-1.29069
	-2.2	-6.56	0.0047276	-1.29096
SMAD9	-2.17	-6.55	0.0047441	-1.29456
METTL7A	-3.23	-6.55	0.0047447	-1.29468
SPAM1	2.87	6.55	0.0047492	-1.29566
	1.8	6.55	0.0047563	-1.2972
RYR1	4.1	6.55	0.0047565	-1.29724
SEMA3F	-1.92	-6.55	0.0047577	-1.2975
ZNF664-FAM101A///FAM101A	2.78	6.55	0.0047595	-1.2979
LPCAT2	-1.73	-6.55	0.0047624	-1.29853
	2.35	6.54	0.0047681	-1.29977
PARP9	1.9	6.54	0.0047806	-1.30245
SNCA	-1.81	-6.53	0.0047899	-1.30445
RPS9	1.74	6.53	0.0047952	-1.3056
CYLD	2.21	6.52	0.0048142	-1.30969
ELP6	1.71	6.52	0.0048144	-1.30973
	2.45	6.52	0.0048149	-1.30983
NOS1	-2.07	-6.52	0.004818	-1.3105
ANKRD20A12P	2.39	6.52	0.0048187	-1.31064
NR4A2	-2.34	-6.52	0.0048206	-1.31106
RUNX1T1	-3.07	-6.52	0.0048254	-1.31208
	-2.74	-6.52	0.0048336	-1.31383
FLJ37035	-2.76	-6.51	0.0048362	-1.31438
ZNF652	-1.99	-6.51	0.0048416	-1.31553
CLEC14A	-1.83	-6.51	0.0048436	-1.31597
DEFB129	-1.81	-6.51	0.0048558	-1.31856
C1orf61	2	6.51	0.0048559	-1.31858
SETDB2	-1.78	-6.5	0.004859	-1.31924
	2.35	6.5	0.0048702	-1.32162
TRIM21	1.8	6.5	0.0048806	-1.32382
NAV3	2.73	6.49	0.0048981	-1.32752
EMCN	-2.72	-6.49	0.0049017	-1.32828
NFIB	-2.13	-6.48	0.004909	-1.32982
MT2A	1.73	6.48	0.0049198	-1.33209
PLXNA4	-1.75	-6.48	0.0049248	-1.33315
RALGPS2	-2.07	-6.48	0.0049272	-1.33364
LOC101929319	2.12	6.48	0.0049303	-1.3343
SNPH	-2.48	-6.47	0.0049362	-1.33552
KAAG1	-2.2	-6.47	0.0049407	-1.33647
FERMT3	1.91	6.46	0.0049591	-1.34032
KITLG	2.06	6.46	0.0049623	-1.34099
LAMC2	2.27	6.46	0.0049722	-1.34305
RNF125	-1.91	-6.45	0.0049829	-1.34527
	-2.15	-6.45	0.0049883	-1.34641
	-1.71	-6.45	0.0049887	-1.34648
OCLN	-2.27	-6.45	0.0049915	-1.34707
DLG1	2.7	6.45	0.0049949	-1.34777
SLC38A1	2.35	6.45	0.0049993	-1.34867
MTUS1	-2.04	-6.45	0.0050026	-1.34937
HCRT	1.81	6.45	0.0050031	-1.34947
LOC101928475	2.82	6.44	0.0050088	-1.35066
OGFRL1	1.72	6.44	0.0050129	-1.3515
TPO	-2.24	-6.44	0.0050204	-1.35304
ARAP1	1.91	6.44	0.0050238	-1.35374
CD47	2.07	6.43	0.0050343	-1.35591
ZNF646	2.65	6.43	0.0050358	-1.35621
EFR3B	2.79	6.43	0.0050383	-1.35673
CD47	2.15	6.43	0.00505	-1.35914
NECAB2	-1.76	-6.43	0.0050519	-1.35953
CD47	1.93	6.43	0.0050522	-1.35959
ANKS1A	-1.84	-6.43	0.0050537	-1.35989
ARHGAP18	-2.1	-6.43	0.0050548	-1.36012
RAB37	2.88	6.42	0.0050665	-1.36252
CCDC82	2.06	6.42	0.0050678	-1.36278
MIR4680///PDCD4	-1.85	-6.42	0.0050751	-1.36428
CAMK2B	-3.03	-6.42	0.0050786	-1.365
	-3.56	-6.41	0.0050817	-1.36562
NFKB1	1.87	6.41	0.0050822	-1.36573
RNF168	2.71	6.41	0.0050827	-1.36583
	2.49	6.41	0.0051061	-1.37059
	-2.37	-6.4	0.0051108	-1.37155
TLR3	1.75	6.4	0.0051183	-1.37308
C6orf58	2.85	6.4	0.0051191	-1.37323
TXNRD2	-2.26	-6.4	0.0051249	-1.3744
EPHA2	1.67	6.4	0.0051249	-1.37441
	3.66	6.4	0.005127	-1.37484
SKI	-4.06	-6.4	0.0051311	-1.37566
LMO4	-1.79	-6.4	0.0051313	-1.37571
	-1.69	-6.39	0.0051404	-1.37754
PCDH11Y///PCDH11X	-2.2	-6.39	0.0051422	-1.3779
	3.04	6.39	0.0051441	-1.37829
CDH26	3.42	6.39	0.0051442	-1.37831
RNF157-AS1	-4.22	-6.39	0.0051451	-1.37849
PCDH10	-1.93	-6.39	0.0051529	-1.38007
ACYP1	-1.66	-6.39	0.0051537	-1.38024
TNS2	-2.17	-6.39	0.0051543	-1.38035
MICALL1	1.98	6.39	0.0051553	-1.38054
ZBTB11-AS1	2.6	6.38	0.0051706	-1.38363
LOC102723479	-2.34	-6.38	0.0051709	-1.38369
MLYCD	2.56	6.38	0.0051804	-1.3856
TMEM165	-1.75	-6.37	0.0051996	-1.38944
SLCO1A2	4.38	6.37	0.0052004	-1.38961
DNM3OS	1.85	6.37	0.0052034	-1.3902
SGK1	2.47	6.37	0.0052041	-1.39034
MARVELD2	-2.45	-6.37	0.0052054	-1.3906
	-2.94	-6.37	0.0052075	-1.39101
	1.76	6.37	0.0052086	-1.39125
RBM18	-1.76	-6.36	0.0052122	-1.39197
NLRP12	3.06	6.36	0.0052132	-1.39216
NME7	2.21	6.36	0.0052286	-1.39522
TBL3	-2.95	-6.36	0.0052291	-1.39533
LOC401312	2.07	6.36	0.0052319	-1.39589
ZSCAN18	-1.94	-6.35	0.0052375	-1.39699
SNRPA1	1.85	6.35	0.0052503	-1.39954
	2.29	6.35	0.005257	-1.40086
STARD10	1.78	6.34	0.0052681	-1.40306
CARTPT	1.96	6.34	0.0052749	-1.4044
ALOX5AP	2.7	6.34	0.005275	-1.40441
ZBTB7C	-1.84	-6.34	0.0052787	-1.40514
	-3	-6.34	0.0052793	-1.40526
ZNF76	-1.65	-6.34	0.0052793	-1.40526
FCER1A	3.42	6.33	0.0052948	-1.40832
	-2.03	-6.33	0.0053029	-1.40991
	3.87	6.33	0.0053034	-1.41001
A4GALT	1.75	6.33	0.0053138	-1.41205
USP2-AS1	3.19	6.33	0.0053144	-1.41217
	1.78	6.32	0.005318	-1.41288
	2.59	6.32	0.0053199	-1.41324
LOC729870	2.75	6.32	0.0053245	-1.41415
PARP12	1.65	6.32	0.00533	-1.41522
SNCA	-1.66	-6.32	0.0053343	-1.41606
SYTL3	3.46	6.31	0.0053461	-1.41837
LOC101928309	-2.07	-6.31	0.0053498	-1.41909
POLR3A	2.94	6.31	0.005355	-1.42009
NMRK1	-2.13	-6.31	0.0053554	-1.42018
SLC12A5	2.85	6.31	0.0053557	-1.42024
	-2.52	-6.31	0.0053575	-1.42058
DGCR2	-1.79	-6.31	0.0053585	-1.42078
PPM1K	3.22	6.31	0.0053612	-1.42132
LOC400655	2.54	6.31	0.0053666	-1.42236
BFSP2-AS1	-2.91	-6.31	0.0053681	-1.42264
FGF18	3.4	6.3	0.0053708	-1.42318
ZBED3-AS1	-2.98	-6.3	0.005372	-1.4234
PML	1.99	6.3	0.0053745	-1.42389
RPS6KA5	-2.24	-6.3	0.0053848	-1.4259
	1.66	6.3	0.0053854	-1.42601
ASTN2	4.61	6.3	0.0053905	-1.42699
ADGRF4	2.37	6.3	0.0053977	-1.42838
UTP11	2.72	6.29	0.0053998	-1.42878
PML	1.99	6.29	0.0054104	-1.43083
	2.03	6.29	0.0054139	-1.43152
	-3.63	-6.29	0.0054237	-1.43339
LACC1	1.76	6.28	0.0054289	-1.4344
MTURN	2.69	6.28	0.0054367	-1.4359
ADAMTS9	1.77	6.28	0.0054393	-1.4364
	2.46	6.28	0.0054432	-1.43714
IGFBP5	-2.37	-6.28	0.0054448	-1.43746
MYNN	2.68	6.28	0.0054458	-1.43765
	2.7	6.28	0.0054492	-1.43829
ADAMTS10	1.62	6.27	0.0054662	-1.44156
SPECC1	3.13	6.27	0.0054715	-1.44255
APOC2	2.36	6.27	0.0054735	-1.44294
NAV2	1.66	6.27	0.0054742	-1.44307
TNIP2	1.72	6.27	0.0054775	-1.4437
MMP19	2.33	6.27	0.0054793	-1.44405
LOC100996792///MAP2K3	1.67	6.27	0.0054812	-1.44441
ACHE	4.17	6.26	0.0054823	-1.44461
THSD7A	-2.24	-6.26	0.0054911	-1.4463
FBXW2	3.05	6.26	0.0055009	-1.44817
LOC100505727	2.25	6.26	0.0055015	-1.44827
H1FNT	-2.33	-6.26	0.0055089	-1.44968
SYT7	1.9	6.25	0.0055093	-1.44976
	2.84	6.25	0.005511	-1.45008
TMEFF2	2.91	6.25	0.0055178	-1.45137
	1.79	6.24	0.0055412	-1.45579
STEAP1	-1.75	-6.24	0.0055563	-1.45864
HLA-B	2.03	6.24	0.0055643	-1.46015
IL7R	4.66	6.24	0.0055653	-1.46034
AFF1	-1.7	-6.23	0.005568	-1.46083
SORBS2	-1.94	-6.23	0.0055821	-1.46348
SSX1	2.78	6.23	0.0055828	-1.46362
	2.17	6.23	0.0055875	-1.4645
RAPGEF1	1.87	6.23	0.00559	-1.46496
LOC101928909	-2.39	-6.23	0.0055918	-1.46531
	3.31	6.22	0.0056042	-1.46763
ADGRL2	-1.9	-6.22	0.0056132	-1.46931
UBE2E2-AS1	1.68	6.22	0.005614	-1.46944
RRAD	2.56	6.22	0.0056143	-1.4695
LOC100996506	2.06	6.22	0.0056165	-1.46991
	3.18	6.22	0.0056172	-1.47004
PML	1.75	6.22	0.0056175	-1.4701
DDX58	1.66	6.22	0.00562	-1.47057
	2.89	6.22	0.0056233	-1.47118
THRA	-1.65	-6.21	0.005632	-1.47281
BLID	2.35	6.21	0.005645	-1.47522
ZC3H12C	1.69	6.2	0.0056553	-1.47712
RARG	2.6	6.2	0.0056714	-1.48012
	2.91	6.2	0.0056781	-1.48134
FERD3L	3.09	6.19	0.005684	-1.48244
HAVCR2	-2.32	-6.19	0.0056925	-1.484
	2.45	6.19	0.0056945	-1.48438
GNAQ	-1.63	-6.19	0.0056976	-1.48494
TNFAIP1	1.64	6.19	0.0057021	-1.48577
SVEP1	2.65	6.19	0.005705	-1.4863
PDE2A	2.51	6.18	0.0057141	-1.48798
OGN	-2.81	-6.18	0.0057222	-1.48946
RAD9B	4.64	6.18	0.0057222	-1.48945
IKBKE	1.82	6.18	0.0057245	-1.48988
CTDSPL	-1.93	-6.18	0.0057269	-1.49032
AMACR	1.93	6.18	0.005732	-1.49126
MYT1	2.8	6.18	0.0057374	-1.49224
	2.67	6.18	0.0057393	-1.49259
BTN3A3	1.68	6.17	0.0057422	-1.49311
SPDEF	1.89	6.17	0.0057435	-1.49335
TP63	2.33	6.17	0.0057459	-1.49379
LOC101929709	1.98	6.17	0.005747	-1.494
	2.55	6.17	0.0057495	-1.49445
PTOV1-AS2	1.97	6.17	0.0057514	-1.4948
GLYAT	3.33	6.17	0.0057594	-1.49627
KCNIP3	2.69	6.16	0.0057745	-1.49901
	2.26	6.16	0.0057765	-1.49937
ADAMTS9	1.92	6.16	0.0057805	-1.5001
	-1.72	-6.16	0.0057816	-1.5003
TNFRSF11B	1.89	6.16	0.0057853	-1.50097
YME1L1	2.04	6.16	0.0057874	-1.50135
SPATA13	4.2	6.16	0.0057875	-1.50137
PLAUR	1.61	6.16	0.0057891	-1.50165
	2.91	6.15	0.0058023	-1.50405
	3.83	6.15	0.0058037	-1.5043
WHAMMP2///WHAMMP3	1.92	6.15	0.0058057	-1.50467
MAFB	-2.02	-6.15	0.0058067	-1.50485
	-2.65	-6.15	0.0058076	-1.505
C22orf23	1.97	6.15	0.0058091	-1.50528
	-2.55	-6.15	0.0058099	-1.50542
KLF7	1.59	6.15	0.0058106	-1.50555
ZNF821	-2.02	-6.15	0.0058151	-1.50636
TMEM75	3.8	6.15	0.0058174	-1.50677
BCDIN3D-AS1	2.15	6.15	0.0058187	-1.507
MIR7703///PSME2	1.77	6.15	0.0058232	-1.50783
ADAMTS19	-2.6	-6.14	0.005832	-1.50941
	-2.88	-6.14	0.0058333	-1.50965
	-1.73	-6.14	0.0058383	-1.51054
	1.88	6.14	0.0058475	-1.5122
	-2.49	-6.14	0.0058518	-1.51297
SERTAD4-AS1	-1.59	-6.14	0.0058543	-1.51342
DNM3OS	2.38	6.13	0.0058663	-1.51558
	3.31	6.13	0.0058742	-1.51699
RBMY3AP	-2.28	-6.13	0.0058808	-1.51818
TCP10L	1.58	6.13	0.0058848	-1.51889
HEYL	2.74	6.12	0.0058936	-1.52045
FSTL3	2.1	6.12	0.0058947	-1.52065
EPB41L1	2.18	6.12	0.0058983	-1.5213
TLE1	-1.95	-6.12	0.0059014	-1.52185
MS4A3	3.53	6.12	0.0059018	-1.52193
LOC101929705	3.27	6.12	0.0059054	-1.52256
SLC11A1	2.81	6.12	0.005915	-1.52427
CLCN4	2.39	6.12	0.0059152	-1.5243
	1.75	6.12	0.0059204	-1.52523
LOC105369739	2.48	6.11	0.005924	-1.52587
	-2.89	-6.11	0.0059268	-1.52637
ATP11A	-2.23	-6.11	0.0059362	-1.52803
SPHK1	1.83	6.11	0.0059376	-1.52828
GPR183	3.79	6.11	0.0059387	-1.52849
CEACAM3	2.75	6.11	0.0059403	-1.52877
DACH1	-3.29	-6.11	0.0059418	-1.52903
SLC31A2	1.69	6.11	0.0059436	-1.52934
CDC34	-1.72	-6.11	0.0059465	-1.52985
HLA-F	1.73	6.1	0.0059539	-1.53117
OPTN	1.6	6.1	0.0059594	-1.53215
IL13RA2	3.47	6.1	0.0059608	-1.53239
C3	1.62	6.1	0.0059622	-1.53263
LINC00518	3.47	6.1	0.0059738	-1.53469
	1.65	6.1	0.0059813	-1.53601
SNCAIP	-1.63	-6.09	0.0059859	-1.53681
C18orf25	3.05	6.09	0.0059906	-1.53764
TMEM178B	1.9	6.09	0.0059986	-1.53904
RSAD2	3.91	6.09	0.0059998	-1.53925
SRCAP	1.99	6.09	0.0060034	-1.53988
MTSS1L	-3.01	-6.09	0.0060075	-1.54061
MIR424///MIR503HG	-1.64	-6.09	0.0060108	-1.54118
LOX	1.57	6.09	0.0060135	-1.54165
ZNF672	-2.84	-6.09	0.0060139	-1.54173
RAP2B	3.64	6.09	0.0060149	-1.5419
OGFR	1.58	6.08	0.0060326	-1.545
DCBLD2	1.8	6.08	0.0060426	-1.54674
DIO3OS	2.33	6.08	0.0060428	-1.54678
TXNL4A	2.17	6.08	0.0060439	-1.54697
GMEB1	1.7	6.07	0.0060517	-1.54834
GIMAP6	-1.96	-6.07	0.0060556	-1.54901
LRRC75A	-3.24	-6.07	0.0060599	-1.54976
LOC100422737	2.75	6.07	0.0060692	-1.55138
TNFRSF11A	-2.26	-6.07	0.0060758	-1.55253
MYLIP	-1.59	-6.06	0.0060795	-1.55317
MGAT4C	2.21	6.06	0.0060923	-1.55538
	1.94	6.05	0.0061206	-1.56028
THSD7A	-2.83	-6.05	0.0061221	-1.56052
DAAM1	1.63	6.05	0.0061244	-1.56093
DDX60L	1.87	6.05	0.0061266	-1.56131
	-2.04	-6.04	0.0061444	-1.56437
IQCD	3.05	6.04	0.0061494	-1.56522
	2.41	6.04	0.0061532	-1.56589
LINC01029	3.27	6.04	0.006156	-1.56636
MCF2	1.96	6.04	0.0061687	-1.56854
DMWD	2.54	6.04	0.006172	-1.5691
HLA-B	1.86	6.04	0.0061743	-1.56949
LOC105374042	5.26	6.03	0.0061779	-1.5701
PCDH9	-3.88	-6.03	0.0061815	-1.57073
ZC3HAV1	2.24	6.03	0.006184	-1.57115
SMARCA2	-1.65	-6.03	0.0061904	-1.57224
CYTH2	-1.57	-6.03	0.0061935	-1.57278
SGK223	-1.6	-6.03	0.0061962	-1.57324
DENND2D	3.24	6.03	0.0062013	-1.57411
PRKAR2B	-1.74	-6.03	0.0062021	-1.57424
SOCS1	2.35	6.03	0.0062032	-1.57443
NLRP10	2.84	6.02	0.0062121	-1.57594
PPM1H	-2.58	-6.02	0.0062162	-1.57664
	2.24	6.02	0.0062267	-1.57842
SMAD4	2.38	6.02	0.006228	-1.57865
	-2.5	-6.01	0.0062461	-1.58171
LOC389332	2.05	6.01	0.0062488	-1.58217
RAB30	-1.7	-6.01	0.0062525	-1.58279
LINC00312	-1.55	-6.01	0.0062573	-1.5836
GPR1-AS	1.94	6.01	0.0062641	-1.58475
	-2.64	-6.01	0.0062684	-1.58548
	3.66	6	0.0062793	-1.58732
	2.69	6	0.0062794	-1.58733
	-2.5	-6	0.0062866	-1.58855
MPDU1	-2.57	-6	0.006289	-1.58895
PWAR6	-2.21	-6	0.0062903	-1.58916
	1.63	6	0.0062948	-1.58993
	-2.75	-6	0.0063052	-1.59167
	2.1	6	0.0063078	-1.5921
GIMAP1	-2.24	-5.99	0.006315	-1.59331
C19orf66	2.02	5.99	0.0063222	-1.59451
CDYL	1.74	5.99	0.0063247	-1.59493
TSC22D1	-1.67	-5.99	0.0063268	-1.59529
SLC9A3R2	1.75	5.99	0.0063288	-1.59563
SHB	1.84	5.99	0.006336	-1.59682
	2.8	5.98	0.0063442	-1.5982
AQP2	1.71	5.98	0.0063451	-1.59835
COTL1	2	5.98	0.0063509	-1.59931
BTNL9	1.86	5.98	0.0063543	-1.59987
MIR4680///PDCD4	-1.86	-5.98	0.0063608	-1.60097
CADPS	2.33	5.98	0.0063679	-1.60214
PAX4	4.94	5.98	0.0063689	-1.60231
STARD10	1.63	5.98	0.0063723	-1.60288
	1.86	5.98	0.0063738	-1.60312
SNRK	-1.57	-5.98	0.0063754	-1.60339
ABCG1	1.66	5.98	0.0063755	-1.60341
	3.05	5.97	0.0063785	-1.60391
LOC100133920	2.21	5.97	0.0063829	-1.60463
CACNG2	-3.12	-5.97	0.0063836	-1.60475
LOC101927827///LINC01189	4.14	5.97	0.0063884	-1.60555
PKNOX2	-2.02	-5.97	0.0063906	-1.60591
	3.36	5.97	0.0063912	-1.606
	-2.51	-5.97	0.0063943	-1.60653
NGB	-2.02	-5.97	0.0063983	-1.60719
LOC284219	-1.55	-5.97	0.006404	-1.60813
	-1.68	-5.97	0.0064059	-1.60844
MT1X	1.61	5.97	0.0064074	-1.60869
PML	1.77	5.96	0.0064119	-1.60944
QSOX1	1.61	5.96	0.0064183	-1.61049
SLC12A2	1.56	5.96	0.0064222	-1.61113
	-1.7	-5.96	0.006423	-1.61128
APOL1	2.41	5.96	0.0064348	-1.61321
CCDC38	2.54	5.96	0.0064396	-1.614
ZNF571-AS1	2.65	5.95	0.0064473	-1.61527
SULT1B1	-1.79	-5.95	0.0064565	-1.61679
NTN4	-1.8	-5.95	0.0064616	-1.61763
FIGN	-1.91	-5.95	0.006465	-1.61817
CDC42SE1	1.77	5.95	0.0064669	-1.61849
DNAJC21	2.84	5.95	0.0064712	-1.6192
DNAL1	1.84	5.95	0.0064774	-1.62021
MTUS1	-2.65	-5.94	0.0064858	-1.62159
MAGI1	-2.1	-5.94	0.0064878	-1.6219
FAM189B	2.91	5.94	0.0064945	-1.62301
CLDN14	1.92	5.93	0.0065233	-1.6277
FOSL1	1.7	5.93	0.0065275	-1.62839
MAP4K1	3.76	5.93	0.0065335	-1.62936
SCRT1	-2.09	-5.93	0.0065359	-1.62975
ADM	-2.16	-5.92	0.0065485	-1.6318
FCGR3B///FCGR3A	-1.52	-5.92	0.0065507	-1.63215
	-2.12	-5.92	0.0065579	-1.63331
LOC730102	-1.64	-5.92	0.0065654	-1.63453
C11orf58	3.24	5.92	0.0065677	-1.6349
FAM167A	-2.51	-5.92	0.0065769	-1.63638
CD80	3.6	5.92	0.0065778	-1.63653
BTN3A2///BTN3A3	1.53	5.92	0.0065781	-1.63657
LOC101927416	2.25	5.92	0.0065808	-1.63701
PHF11	1.68	5.91	0.006589	-1.63834
SMPD2	2.25	5.91	0.0065939	-1.63913
DNAJC5B	2.46	5.91	0.0065982	-1.63982
JAK3	2.65	5.91	0.0066104	-1.64179
GLP1R	-1.61	-5.91	0.0066155	-1.64261
	1.66	5.9	0.0066235	-1.64389
RSRP1	-1.54	-5.9	0.0066371	-1.64606
SMAD9	-1.94	-5.9	0.0066446	-1.64727
	1.77	5.9	0.0066494	-1.64803
	1.78	5.9	0.0066541	-1.64878
PARP9	1.98	5.89	0.0066602	-1.64976
ZMYM2	-2.31	-5.89	0.0066644	-1.65043
MERTK	-1.52	-5.89	0.0066681	-1.65102
	2.49	5.89	0.0066767	-1.65239
	2.96	5.89	0.006679	-1.65275
PPP1R14C	-1.91	-5.89	0.0066797	-1.65286
HEY1	2.14	5.89	0.006685	-1.65371
	2.59	5.88	0.0066939	-1.65511
RAD9B	-2.17	-5.88	0.0066988	-1.65589
CHST15	-1.96	-5.88	0.0067144	-1.65837
NFIB	-1.76	-5.88	0.0067179	-1.65892
DNAJC27	3.14	5.88	0.0067253	-1.6601
LOC101929356///ARL5A	-1.86	-5.87	0.0067332	-1.66135
TJP2	-3.22	-5.87	0.0067359	-1.66178
IQCF5	4.08	5.87	0.0067393	-1.66231
	3.33	5.87	0.0067396	-1.66236
ATP5A1	-3.23	-5.87	0.0067419	-1.66272
CSF1	1.98	5.87	0.0067428	-1.66286
RUNX2	2.69	5.87	0.0067541	-1.66464
ARHGEF40	1.84	5.87	0.0067579	-1.66524
	-1.63	-5.87	0.0067616	-1.66582
MCF2L-AS1	3.26	5.86	0.0067756	-1.66803
HIPK1-AS1	-1.68	-5.86	0.0067805	-1.6688
IRF9	1.83	5.86	0.0067837	-1.66929
	-2.03	-5.86	0.0067874	-1.66988
DCAF16	-2.33	-5.86	0.0067892	-1.67017
LINC00514	-4.64	-5.85	0.0068009	-1.67199
	2.52	5.85	0.0068135	-1.67396
POU2F1	2.1	5.85	0.0068209	-1.67512
ALDH1L1	2.32	5.85	0.0068212	-1.67517
FLT3LG	2.78	5.85	0.0068232	-1.67547
SNX30	-1.52	-5.85	0.0068249	-1.67575
	-2.76	-5.85	0.0068294	-1.67645
SLC25A37	1.89	5.85	0.0068326	-1.67695
	-2.87	-5.85	0.0068353	-1.67737
LMOD2	-3.29	-5.84	0.0068368	-1.6776
RSAD2	3.06	5.84	0.006844	-1.67873
ABR	-3.24	-5.84	0.0068449	-1.67885
RELN	2.78	5.84	0.0068512	-1.67984
C9orf3	2.5	5.84	0.0068522	-1.68
WWTR1	-1.62	-5.84	0.0068536	-1.68021
RSRP1	-1.58	-5.84	0.0068627	-1.68163
HERC2P9///HERC2P2	-2.13	-5.84	0.0068628	-1.68165
FRMD4A	1.54	5.84	0.0068629	-1.68166
TLR3	1.62	5.84	0.0068638	-1.68181
MAGEH1	-2.49	-5.84	0.0068721	-1.68309
RNF144A	-2.21	-5.83	0.006882	-1.68461
APOE	-2.33	-5.83	0.0068844	-1.685
ARL4A	-1.78	-5.83	0.0068864	-1.68531
LOC400541	-3.49	-5.83	0.0068891	-1.68572
HLA-C	1.76	5.83	0.0068911	-1.68604
SNAPC4	2.03	5.83	0.0069002	-1.68744
LINC01013	-1.55	-5.83	0.0069078	-1.6886
SQRDL	1.61	5.82	0.0069176	-1.69012
SMARCA2	-1.56	-5.82	0.0069226	-1.69089
KCNJ13	2.11	5.82	0.0069235	-1.69103
	-2.51	-5.82	0.0069258	-1.69138
LINC01512	3.86	5.82	0.0069428	-1.694
PITHD1	-1.76	-5.81	0.00695	-1.6951
SCGB2A2	3.32	5.81	0.0069502	-1.69514
UVSSA	-2.22	-5.81	0.0069518	-1.69539
TPD52	-2.36	-5.81	0.0069635	-1.69717
SLC25A37	1.74	5.81	0.0069769	-1.69922
TBC1D10C	-2.73	-5.81	0.0069847	-1.70041
TNIP1	1.62	5.81	0.0069857	-1.70057
CCDC88A	-1.83	-5.8	0.0069963	-1.70218
PSMG4	1.59	5.8	0.0069965	-1.70221
LOC102723899///CLDN12	1.92	5.8	0.0070015	-1.70297
	-2.46	-5.8	0.0070072	-1.70385
CSPG4	3.31	5.8	0.0070088	-1.70409
ADAM18	3.21	5.8	0.0070139	-1.70487
LOX	1.5	5.8	0.0070189	-1.70563
CD47	2.05	5.79	0.0070294	-1.70722
LOC100507334///LOC100288570///LIMS3-LOC440895///LOC440895	-1.77	-5.79	0.0070326	-1.70771
PCDH17	-1.95	-5.79	0.0070338	-1.70789
	-3.09	-5.79	0.0070347	-1.70803
HGS	2.85	5.79	0.0070386	-1.70862
ANGPT1	-2.12	-5.79	0.0070409	-1.70896
TFCP2L1	-1.96	-5.79	0.0070471	-1.7099
UBQLNL	-1.85	-5.79	0.0070625	-1.71224
TAPBP	1.89	5.78	0.0070759	-1.71426
LINC01268	2.34	5.78	0.0070782	-1.71462
	2.69	5.78	0.0070853	-1.71569
	2.34	5.78	0.0070871	-1.71595
	4.26	5.78	0.0070872	-1.71597
METTL25	-1.68	-5.78	0.0070886	-1.71617
ETS1	2.84	5.78	0.007098	-1.71759
OSR1	-1.49	-5.78	0.0070987	-1.7177
	-1.84	-5.77	0.0071063	-1.71884
CLIP2	1.54	5.77	0.0071078	-1.71908
LOC100507291	-3.03	-5.77	0.00711	-1.7194
SBNO2	1.58	5.77	0.0071109	-1.71954
SYNJ1	1.57	5.77	0.0071113	-1.7196
RAB30	-1.6	-5.77	0.0071122	-1.71973
	1.88	5.77	0.0071317	-1.72265
PDLIM4	1.91	5.77	0.0071323	-1.72274
CABLES1	-1.81	-5.77	0.0071361	-1.72331
TPMT	1.64	5.77	0.0071369	-1.72344
GATA5	-3.88	-5.77	0.0071406	-1.72399
	1.75	5.76	0.0071472	-1.72498
NLRC5	1.85	5.76	0.0071489	-1.72523
SH3PXD2A	1.56	5.76	0.0071538	-1.72596
ASPH	1.88	5.76	0.0071558	-1.72627
LOC100507431	-4.33	-5.76	0.0071618	-1.72716
LST1	3.05	5.76	0.0071749	-1.72911
	-1.65	-5.75	0.0071834	-1.73038
	-2.04	-5.75	0.0071895	-1.73129
MATN1-AS1	1.76	5.75	0.0072033	-1.73334
FGF18	2.18	5.74	0.0072323	-1.73763
	2.01	5.74	0.0072385	-1.73855
MRPS23	-1.65	-5.74	0.0072398	-1.73874
LOC105371352	-3.34	-5.74	0.0072426	-1.73915
RPLP2	2.02	5.74	0.0072431	-1.73924
	-1.92	-5.74	0.0072589	-1.74157
DDX60	1.64	5.73	0.007265	-1.74247
	-1.69	-5.73	0.0072679	-1.74289
LOC101929356///ARL5A	-1.5	-5.73	0.0072866	-1.74565
ZNF625-ZNF20///ZNF625	-2.33	-5.73	0.0072891	-1.74601
IL7R	4.5	5.72	0.0073048	-1.74832
	1.83	5.72	0.0073206	-1.75063
	2.67	5.72	0.007321	-1.75068
TNS1	-2.95	-5.72	0.0073257	-1.75138
TUBB2B	2.18	5.72	0.0073281	-1.75172
PRICKLE1	-1.52	-5.72	0.00733	-1.75201
LOC101929460	3.35	5.72	0.0073399	-1.75344
	-2.92	-5.71	0.0073426	-1.75384
NR2F2	-1.56	-5.71	0.0073555	-1.75572
EHD1	1.69	5.71	0.0073591	-1.75625
LOC400548	-1.59	-5.71	0.0073813	-1.75947
LOC653602///FAM84A	-1.63	-5.71	0.0073814	-1.75949
TRIM22	1.8	5.7	0.0074046	-1.76285
CSF1	2.89	5.7	0.0074064	-1.76311
LOC101929800///LOC101927424///LOC440896	3.75	5.7	0.0074114	-1.76384
SCNN1D	3.23	5.7	0.0074143	-1.76426
SLC5A2	3.05	5.7	0.0074145	-1.76428
CSMD1	-3.19	-5.7	0.0074196	-1.76501
SYNPR-AS1	2.32	5.69	0.0074252	-1.76582
CDKN1A	2.4	5.69	0.0074314	-1.76673
PPIF	1.54	5.69	0.0074378	-1.76765
NDUFA10	-1.94	-5.69	0.0074394	-1.76788
	2.15	5.69	0.0074462	-1.76885
BHLHE23	1.65	5.69	0.0074543	-1.77003
TRDN	3.09	5.69	0.0074618	-1.7711
	4.34	5.69	0.0074619	-1.77112
PDE5A	1.93	5.68	0.0074661	-1.77172
LOC100190986	-1.64	-5.68	0.0074675	-1.77192
	2.29	5.68	0.0074689	-1.77211
VGLL1	2.88	5.68	0.0074929	-1.77557
CBFA2T2	1.47	5.68	0.0074933	-1.77562
EMCN	-2.26	-5.67	0.007518	-1.77915
PIGK	3.65	5.67	0.0075188	-1.77926
SP110	1.78	5.67	0.0075268	-1.7804
LOC101927516	2.92	5.67	0.0075297	-1.78081
LFNG	-1.83	-5.67	0.0075362	-1.78175
CABLES1	-1.51	-5.67	0.0075391	-1.78215
PROX2	2.88	5.67	0.0075402	-1.78231
SNCA	-1.52	-5.67	0.0075405	-1.78236
MYO9B	1.51	5.66	0.0075493	-1.78361
PDE4DIP	3.38	5.66	0.0075595	-1.78505
	1.51	5.66	0.0075651	-1.78585
GATA3	-2.07	-5.66	0.0075727	-1.78694
FMNL3	1.51	5.66	0.0075754	-1.78731
PPP1R11	1.57	5.66	0.0075823	-1.78829
	-2.59	-5.66	0.0075862	-1.78885
GABRR3	1.65	5.65	0.0075974	-1.79043
LTBR	2.3	5.65	0.0076081	-1.79194
GRID1	2.31	5.65	0.0076126	-1.79258
SH3RF3	1.71	5.65	0.0076151	-1.79293
PAPPA	1.67	5.65	0.0076165	-1.79312
LITAF	3.76	5.65	0.0076204	-1.79368
IFIT5	2.28	5.65	0.0076221	-1.79391
SSH1	1.73	5.64	0.0076376	-1.79609
PLXNA1	1.54	5.64	0.0076425	-1.79678
LOC146795	2.47	5.64	0.0076451	-1.79716
SLC35E2B///SLC35E2	-1.6	-5.64	0.0076637	-1.79977
LOC105371763	2.19	5.64	0.0076697	-1.80061
	-3.07	-5.64	0.0076731	-1.80108
	1.71	5.63	0.007682	-1.80233
RAB42	2.75	5.63	0.0076831	-1.80248
KCNJ1	3.31	5.63	0.0076869	-1.80301
	2.22	5.63	0.0076956	-1.80422
CLTB	1.66	5.63	0.0077002	-1.80486
	3.68	5.63	0.0077061	-1.80569
GNPTAB	1.67	5.63	0.0077104	-1.80629
	2.02	5.62	0.0077195	-1.80756
SAMHD1	2.3	5.62	0.0077234	-1.80811
SPTBN4	-2.87	-5.62	0.0077261	-1.80848
	3.31	5.62	0.0077604	-1.81325
	-1.85	-5.61	0.0077616	-1.8134
AASS	-1.46	-5.61	0.0077632	-1.81363
MGC27382	4.12	5.61	0.007765	-1.81388
DAPP1	3.88	5.61	0.007775	-1.81526
CYYR1	-1.57	-5.61	0.0077815	-1.81616
PRKAA1	-2.22	-5.61	0.0077821	-1.81625
JUNB	1.59	5.61	0.0077841	-1.81652
NFIB	-1.85	-5.61	0.0077852	-1.81667
SOX6	-3.5	-5.61	0.0077858	-1.81676
	2.86	5.61	0.0077886	-1.81715
LOC100130357	2.9	5.61	0.0077986	-1.81852
EHF	2.67	5.61	0.0077986	-1.81853
RBM14-RBM4///RBM4	-4.12	-5.61	0.0078005	-1.81879
LOC115110	1.86	5.6	0.0078101	-1.82012
PVRL3-AS1	2.13	5.6	0.0078151	-1.82079
	2.18	5.6	0.0078294	-1.82277
COL4A3	1.73	5.6	0.007832	-1.82312
ZNF316	1.65	5.6	0.0078381	-1.82397
KALRN	-2.91	-5.6	0.007839	-1.82409
	3.59	5.6	0.0078403	-1.82427
	-1.57	-5.6	0.0078475	-1.82525
BCKDHB	2.17	5.6	0.0078485	-1.82539
FUT3	-2.26	-5.59	0.0078515	-1.82581
ZYX	1.73	5.59	0.0078601	-1.82698
PROX1-AS1	-1.86	-5.59	0.0078643	-1.82755
LRRN2	-1.86	-5.59	0.0078643	-1.82755
PDE6C	1.86	5.59	0.0078643	-1.82755
HDAC9	1.68	5.59	0.0078677	-1.82802
PDK4	-2.25	-5.59	0.0078685	-1.82814
KLF7	1.49	5.59	0.0078688	-1.82818
ZDHHC1	1.47	5.59	0.0078701	-1.82835
CREB3	1.65	5.59	0.0078904	-1.83112
C10orf53	1.5	5.59	0.0078909	-1.83119
LINC01089	-1.45	-5.58	0.007896	-1.83189
MESDC2	2.39	5.58	0.0078987	-1.83225
NPY2R	1.8	5.58	0.0079156	-1.83456
SLC25A29	-1.75	-5.58	0.0079186	-1.83496
F2RL1	1.45	5.58	0.007928	-1.83625
MYBPH	-1.82	-5.58	0.0079303	-1.83655
	-2.51	-5.58	0.007932	-1.83679
MYOM1	-1.48	-5.58	0.0079322	-1.83681
OAS2	3.27	5.57	0.0079457	-1.83865
MARCH6	1.93	5.57	0.0079497	-1.83919
LRRC41	2.61	5.57	0.0079507	-1.83933
LOC100996740	1.58	5.57	0.0079551	-1.83992
PCNX4	2.01	5.57	0.0079577	-1.84028
GVINP1	4.33	5.57	0.0079587	-1.84041
LOC101930100///LOC101928669///LOC644450	2.54	5.57	0.0079665	-1.84146
HAGLR	-1.66	-5.57	0.0079694	-1.84186
CD5	-1.5	-5.57	0.0079724	-1.84226
TBC1D8	-2.4	-5.57	0.007974	-1.84248
	2.56	5.57	0.0079758	-1.84272
LOC101928283	-2.46	-5.57	0.0079779	-1.84301
MTMR11	2.42	5.56	0.0079882	-1.84441
BLVRA	2.02	5.56	0.0079892	-1.84454
CCL4	2.39	5.56	0.0079908	-1.84475
SNCA	-1.64	-5.56	0.0079975	-1.84565
ACSL1	1.5	5.56	0.0079983	-1.84577
ZZEF1	-1.55	-5.56	0.0080003	-1.84603
	-1.96	-5.56	0.0080028	-1.84637
S100B	4.63	5.56	0.0080055	-1.84672
CLCNKB	2.25	5.56	0.0080136	-1.84782
ARMCX4	-2.08	-5.56	0.0080206	-1.84876
RNF213	1.79	5.56	0.0080276	-1.84971
RBM15	1.86	5.55	0.008031	-1.85017
	3.17	5.55	0.008035	-1.8507
	-2.67	-5.55	0.0080391	-1.85125
CBR3	2.07	5.55	0.008044	-1.85191
RLN2	-1.91	-5.55	0.0080479	-1.85243
RCAN1	1.86	5.55	0.0080494	-1.85262
BBIP1	-1.63	-5.55	0.0080517	-1.85293
NPAS3	4.26	5.55	0.0080686	-1.8552
LINC01098	-3.23	-5.55	0.0080687	-1.85522
	2.73	5.55	0.0080723	-1.85569
OAS1	3.16	5.55	0.0080731	-1.8558
CXADR	-2.29	-5.54	0.0080778	-1.85644
	3.67	5.54	0.0080805	-1.85679
IGLC1	3.09	5.54	0.0080826	-1.85706
	1.69	5.54	0.0080829	-1.85711
THBS1	-1.79	-5.54	0.0080893	-1.85797
KLF12	-1.77	-5.54	0.0080895	-1.858
BPTF	-1.51	-5.54	0.0080898	-1.85803
PDCD1LG2	2.42	5.54	0.0080899	-1.85804
TACSTD2	1.59	5.54	0.0081068	-1.86029
	-1.57	-5.54	0.0081133	-1.86116
SAMD4A	1.43	5.54	0.0081148	-1.86136
KLHL31	-1.52	-5.54	0.0081186	-1.86187
SRGAP3	2.93	5.53	0.0081204	-1.8621
C8orf46	1.91	5.53	0.0081206	-1.86213
TAP2	1.52	5.53	0.008121	-1.86219
TAPT1	-3.53	-5.53	0.0081231	-1.86246
EGFR	2.27	5.53	0.0081252	-1.86274
HIST1H3G	2.88	5.53	0.0081302	-1.86341
CIITA	2.6	5.53	0.0081369	-1.8643
TDGF1P3///TDGF1	-3.08	-5.53	0.0081382	-1.86446
GPR32	2.81	5.53	0.008141	-1.86483
SLFN5	1.51	5.53	0.0081463	-1.86554
	1.87	5.53	0.0081475	-1.8657
	-2.3	-5.53	0.0081619	-1.8676
CHPT1	-1.52	-5.52	0.0081674	-1.86833
	-4.23	-5.52	0.0081675	-1.86834
LOC283352	2.22	5.52	0.0081751	-1.86936
LOC101927071	1.68	5.52	0.0081761	-1.86948
CARS2	2.2	5.52	0.0081764	-1.86952
HIPK1-AS1	1.79	5.52	0.0081828	-1.87037
CHST3	1.69	5.52	0.0081843	-1.87057
LOC101929154	3.01	5.52	0.0081895	-1.87126
IFI44	2.33	5.52	0.008197	-1.87224
TM4SF18	-1.68	-5.52	0.008202	-1.8729
ASPDH	2.29	5.52	0.0082037	-1.87312
GPRC6A	2.06	5.52	0.0082072	-1.87358
LEFTY1	2.01	5.51	0.0082146	-1.87456
	-1.92	-5.51	0.0082172	-1.87491
NOL4L	4.37	5.51	0.0082289	-1.87643
	-2.3	-5.51	0.0082332	-1.877
ICOSLG	1.46	5.51	0.0082374	-1.87755
FABP2	2.44	5.51	0.0082423	-1.8782
ABCA1	-1.72	-5.51	0.0082441	-1.87843
FIBIN	2.95	5.51	0.0082442	-1.87844
OGFRL1	1.44	5.51	0.0082481	-1.87896
GALNT10	-1.44	-5.51	0.0082506	-1.87928
PRICKLE1	-1.46	-5.5	0.0082692	-1.88172
SAMHD1	1.97	5.5	0.0082893	-1.88434
NRP1	-1.75	-5.5	0.0082903	-1.88447
GPR15	-2.53	-5.5	0.008297	-1.88534
PSG9	-1.43	-5.49	0.0083189	-1.88819
MTFP1	1.44	5.49	0.0083198	-1.88831
C3P1	2.84	5.49	0.0083263	-1.88915
SPTA1	2.03	5.49	0.0083512	-1.89238
BNC2	-1.62	-5.48	0.0083616	-1.89372
	2.66	5.48	0.0083635	-1.89397
LOC105376379	-1.67	-5.48	0.0083733	-1.89524
SHB	1.45	5.48	0.0083737	-1.8953
MDFIC	-2.77	-5.48	0.0083813	-1.89627
NFIB	-1.7	-5.48	0.0083903	-1.89744
FAM117B	-2.02	-5.48	0.0083904	-1.89744
MDFI	-1.94	-5.48	0.0083952	-1.89806
NECTIN3	-1.48	-5.48	0.0084006	-1.89876
LPCAT2	-2.38	-5.47	0.0084038	-1.89918
ARHGEF40	1.69	5.47	0.0084077	-1.89967
LOC100505498	3.42	5.47	0.0084233	-1.90168
STAT6	1.51	5.47	0.0084237	-1.90174
ATP1B4	3.02	5.47	0.008431	-1.90267
PPP1R3B	-1.62	-5.46	0.0084575	-1.90606
HLA-G	1.64	5.46	0.0084587	-1.90622
MEX3A	-2.49	-5.46	0.0084623	-1.90668
TIMM23	-2.3	-5.46	0.0084659	-1.90714
DTNB	-1.78	-5.46	0.0084896	-1.91016
TNR	-2.42	-5.46	0.0084965	-1.91105
ELOVL7	4.93	5.45	0.0085	-1.91149
IMMP2L	1.5	5.45	0.0085014	-1.91168
	-2.78	-5.45	0.0085048	-1.9121
SLFN5	1.73	5.45	0.0085157	-1.9135
TSC22D2	2.08	5.45	0.0085311	-1.91545
NOCT	1.59	5.45	0.0085366	-1.91615
TIA1	-1.82	-5.45	0.0085369	-1.91619
ZC3H3	1.52	5.45	0.0085381	-1.91633
DAPK1-IT1	-1.78	-5.45	0.0085401	-1.91658
GCNT1	-3.15	-5.44	0.0085515	-1.91804
LARGE-AS1	3.6	5.44	0.008552	-1.9181
S100A7A	-1.46	-5.44	0.0085698	-1.92035
GFOD1	-2.45	-5.44	0.0085712	-1.92052
CISD3	1.96	5.44	0.008588	-1.92265
TLDC1	1.47	5.44	0.0085895	-1.92284
GYPC	1.73	5.44	0.0085952	-1.92355
	-1.91	-5.43	0.0086071	-1.92506
	2.84	5.43	0.0086099	-1.92541
TAPBPL	1.47	5.43	0.008617	-1.92631
LOC285692	-1.55	-5.43	0.0086181	-1.92645
EPT1	1.85	5.43	0.008619	-1.92656
	-2.23	-5.43	0.0086288	-1.92779
	2.73	5.43	0.0086335	-1.92838
KLK8	2.98	5.42	0.00866	-1.9317
	-2.34	-5.42	0.008669	-1.93283
QPCTL	-1.8	-5.42	0.008682	-1.93446
	4.1	5.42	0.0086825	-1.93451
IL4I1	2.87	5.42	0.0086849	-1.93481
TFAP2A-AS1	1.53	5.42	0.0086854	-1.93487
IGSF1	4.11	5.42	0.0086879	-1.93519
	2.38	5.42	0.00869	-1.93545
RALGPS2	-1.82	-5.42	0.0086959	-1.93618
KRT2	1.91	5.41	0.0087008	-1.9368
	-2.95	-5.41	0.0087046	-1.93727
	1.49	5.41	0.0087157	-1.93865
LOC102546299	1.5	5.41	0.008718	-1.93894
GLS	-1.47	-5.41	0.0087266	-1.94
	-1.93	-5.41	0.0087448	-1.94227
PXDNL	2.82	5.4	0.0087625	-1.94446
RNF24	1.67	5.4	0.0087692	-1.94529
TMTC1	-2.03	-5.4	0.0087695	-1.94533
TBC1D32	2.54	5.4	0.0087695	-1.94533
	1.48	5.4	0.0087712	-1.94554
OAZ3	2.45	5.4	0.0087838	-1.94709
GNAQ	-1.45	-5.4	0.0087886	-1.94769
LGALS2	-2.6	-5.4	0.0087958	-1.94858
RHOJ	-1.39	-5.39	0.0088038	-1.94957
AGPAT3	2.7	5.39	0.0088129	-1.95068
JAG1	1.42	5.39	0.0088209	-1.95167
RNF175	3.66	5.39	0.0088229	-1.95192
DOCK9	-1.44	-5.39	0.0088264	-1.95234
TNIP2	1.94	5.39	0.0088266	-1.95238
IRF6	-1.41	-5.39	0.0088289	-1.95266
LINC00845	1.49	5.39	0.0088333	-1.9532
LOC101929305	2.46	5.39	0.0088374	-1.9537
LOC101928574///LOC101060181///ZNF44	-1.98	-5.39	0.0088384	-1.95383
PHACTR2	-2.03	-5.39	0.0088388	-1.95387
CCDC125	-2.9	-5.39	0.0088444	-1.95456
	1.89	5.38	0.0088504	-1.9553
	2.56	5.38	0.0088539	-1.95573
DRC3	1.42	5.38	0.008864	-1.95696
DENND5B	-2.32	-5.38	0.0088732	-1.9581
IFI44	2.3	5.38	0.0088773	-1.95859
LTB	1.56	5.38	0.0088811	-1.95905
PBX1	-1.77	-5.38	0.0088812	-1.95907
	3.37	5.38	0.0088823	-1.95921
PBX1	-1.52	-5.37	0.0089024	-1.96166
PDLIM4	1.67	5.37	0.0089054	-1.96202
	1.58	5.37	0.0089074	-1.96227
SSSCA1	1.41	5.37	0.0089088	-1.96244
	3.7	5.37	0.0089107	-1.96268
[truncated: 4,835 more rows]

## Sheet: VEGF
Gene.symbol	logFC	t	adj.P.Val	B
OR51B4	7.8543	2.7064	0.030139	-3.2828
MYH7B	7.696	2.8058	0.026101	-3.1815
SYCE1	7.5561	2.7555	0.02807	-3.2326
COQ8A	7.5377	3.0462	0.018511	-2.9427
LMOD2	7.4585	2.859	0.024177	-3.1279
TMEM232	7.4259	3.0191	0.019237	-2.9692
RGL4	7.2032	2.5498	0.037873	-3.4449
FBXO40	7.0835	2.8141	0.025791	-3.1731
DNAH8	7.0566	2.5506	0.037832	-3.4441
DEFB126	6.9125	5.3977	0.00098619	-1.1733
H2BW4P	6.8533	3.6569	0.007998	-2.3825
KCNJ16	6.7868	3.3025	0.012936	-2.6991
ARMC8	6.7422	2.7556	0.028063	-3.2324
PTGR2	6.6884	3.0878	0.017455	-2.9024
L2HGDH	6.643	3.4862	0.01006	-2.532
100505862	6.5332	2.5051	0.040443	-3.4917
TTC12	6.5132	2.5895	0.035736	-3.4035
TRAP1	6.4492	2.3285	0.052462	-3.6783
LINC01354	6.4479	4.4374	0.002962	-1.7719
HNRNPAB	6.4162	3.8198	0.0064514	-2.2452
GALNT12	6.411	2.7164	0.029705	-3.2725
LOC100130452	6.4069	2.5842	0.036017	-3.4091
NCKAP5	6.3895	4.4565	0.0028942	-1.7585
LINC01405	6.3731	3.4177	0.011042	-2.5935
LMOD3	6.3657	2.9969	0.019851	-2.9909
SPATA17	6.3522	2.6747	0.03156	-3.3153
100506926	6.3427	3.1256	0.016552	-2.866
PCBP3	6.3369	3.6853	0.0077013	-2.3582
TMEM151A	6.3281	2.7379	0.028796	-3.2506
SGK2	6.2303	2.6512	0.032658	-3.3396
NRAD1	6.2293	2.9968	0.019854	-2.991
PBX4	6.2192	2.8439	0.024707	-3.143
C17orf99	6.2131	2.7229	0.029427	-3.2659
TMEM30B	6.2037	2.55	0.037862	-3.4447
C17orf64	6.1456	2.9926	0.019974	-2.9952
CRB1	6.0039	2.6359	0.033396	-3.3554
NSUN3	5.9561	2.9069	0.02257	-3.0799
IKZF2	5.9243	3.1832	0.015268	-2.8111
PTCD1	5.8911	3.2161	0.014582	-2.7799
ESPN	5.8663	3.3415	0.012258	-2.663
TPM2	5.8551	2.9066	0.022583	-3.0803
HS2ST1	5.8407	2.6197	0.034197	-3.3722
XPA	5.84	4.5947	0.0024515	-1.6629
EFCAB14	5.8346	3.0392	0.018696	-2.9496
MUS81	5.7745	2.6808	0.031285	-3.3091
C1QTNF2	5.7671	2.8018	0.026251	-3.1855
HBM	5.7618	2.5781	0.03634	-3.4154
UNC45B	5.6981	3.725	0.0073071	-2.3245
TESPA1	5.6867	2.6192	0.034219	-3.3727
LINC00482	5.6795	2.2747	0.056807	-3.7355
BTBD17	5.6772	2.6697	0.031793	-3.3205
ZNF585B	5.6617	3.0199	0.019215	-2.9684
ATP2A3	5.6606	2.6041	0.034985	-3.3884
CHST6	5.6604	2.912	0.022408	-3.0749
SMIM24	5.6588	2.7054	0.030184	-3.2838
NOXO1	5.6264	2.8011	0.02628	-3.1863
ACTA2	5.6254	3.6318	0.0082693	-2.4041
SCN2A	5.6217	2.8559	0.024284	-3.131
HMGB4	5.6199	2.748	0.028374	-3.2402
SPZ1	5.6186	2.9911	0.020018	-2.9967
FAM131A	5.5865	2.7655	0.027664	-3.2223
ZNF607	5.5725	3.3237	0.012561	-2.6794
NXF5	5.5337	2.7511	0.028247	-3.237
TCF24	5.5042	3.0836	0.017558	-2.9064
EPHA6	5.5041	2.9274	0.021919	-3.0596
645739	5.4956	2.8284	0.025265	-3.1587
ZNF765	5.4893	2.6537	0.032539	-3.337
PDCD1LG2	5.4865	2.6911	0.030816	-3.2984
DDX19B	5.461	2.5163	0.039782	-3.4799
CEP89	5.4607	2.7152	0.029756	-3.2737
TASP1	5.45	3.302	0.012944	-2.6996
NWD2	5.4378	2.8348	0.025035	-3.1523
KCNE1	5.4285	2.364	0.049781	-3.6406
ZSWIM4	5.4233	2.8464	0.024617	-3.1405
GPM6A	5.4174	3.6648	0.0079145	-2.3758
GRAMD2B	5.4172	2.6693	0.03181	-3.3209
MMP15	5.4133	2.8788	0.023498	-3.108
KATNAL2	5.4075	2.7798	0.0271	-3.2079
LINC01590	5.3936	3.4177	0.011042	-2.5935
CPA6	5.3896	3.3883	0.011495	-2.6202
MAPK4	5.3844	2.6879	0.030962	-3.3018
LGR4	5.379	2.676	0.031501	-3.314
MIR1-1HG	5.372	2.8799	0.023464	-3.107
ABCC9	5.3701	2.0599	0.078078	-3.9648
LINC01191	5.368	2.8775	0.023544	-3.1094
ERF	5.3601	3.1989	0.014937	-2.7962
SMIM31	5.3597	2.7305	0.029104	-3.2581
TRPM8	5.3482	3.041	0.018649	-2.9478
29013	5.3338	2.2079	0.062706	-3.8067
S1PR5	5.3332	2.7777	0.027183	-3.21
LINC01426	5.3245	3.7544	0.0070293	-2.2997
ZNF566	5.3239	3.2551	0.013812	-2.7432
TRIM69	5.3231	2.9801	0.020332	-3.0075
MYLK-AS1	5.2941	3.3706	0.011776	-2.6363
DESI2	5.2805	2.3482	0.050954	-3.6573
C15orf56	5.2737	3.0167	0.019301	-2.9715
ZNF792	5.2578	3.2473	0.013964	-2.7506
LRRC4	5.242	2.8688	0.023838	-3.118
KIF27	5.2394	2.7623	0.027793	-3.2256
286071	5.2063	2.7746	0.027303	-3.2131
157503	5.1978	4.1107	0.0044396	-2.0131
SLC46A2	5.1878	2.5229	0.039399	-3.473
AVL9	5.1866	2.5096	0.040174	-3.4869
AUNIP	5.1641	2.187	0.064676	-3.829
IRX1	5.164	3.2243	0.014417	-2.7722
IGLV1-44	5.1629	3.0658	0.018005	-2.9237
ZSCAN9	5.1627	3.0628	0.018083	-2.9266
PKN2	5.1586	2.9585	0.020969	-3.0288
100506154	5.157	2.6606	0.032217	-3.3299
SSR4P1	5.1371	2.5586	0.037391	-3.4357
100505784	5.134	3.3577	0.011988	-2.6482
POU6F2-AS2	5.1285	2.6268	0.033843	-3.3648
LOC100505664	5.1161	3.0612	0.018123	-2.9281
CLEC12A	5.1142	2.5998	0.035205	-3.3929
DBH-AS1	5.1101	3.0981	0.017203	-2.8924
PLSCR1	5.1062	2.9036	0.022677	-3.0832
ZNF668	5.0871	2.7082	0.030062	-3.281
MYC	5.0787	2.919	0.022186	-3.068
LRRC75A	5.0773	2.5898	0.035722	-3.4032
TPK1	5.0689	3.0594	0.018169	-2.9299
SLITRK2	5.0577	2.9286	0.02188	-3.0583
IKZF3	5.0564	3.1737	0.015472	-2.8201
SPON1	5.0527	3.3223	0.012587	-2.6808
SLC5A8	5.0527	3.122	0.016636	-2.8695
LAS1L	5.05	2.7235	0.029403	-3.2653
KLC3	5.0467	2.612	0.034581	-3.3802
ANKRD30A	5.0461	4.526	0.0026614	-1.71
PPP4R4	5.0456	2.8905	0.023108	-3.0963
CLINT1	5.0454	2.579	0.036291	-3.4145
DYDC2	5.0218	2.6034	0.035021	-3.3891
EPN3	5.008	2.19	0.064392	-3.8258
MAGIX	4.9942	3.0538	0.018314	-2.9353
LGI3	4.9934	2.878	0.023526	-3.1088
SERP1	4.9927	2.9066	0.022582	-3.0803
CYP4F30P	4.9776	2.4597	0.043231	-3.5394
SEPTIN3	4.9759	2.8431	0.024737	-3.1439
PLBD1	4.9732	2.6811	0.031268	-3.3088
ZNF683	4.9731	5.0806	0.0013979	-1.3539
TRA2B	4.9717	3.0904	0.017392	-2.8999
ANKRD42	4.9612	2.6454	0.032937	-3.3456
ANKRD44	4.9604	2.9907	0.020027	-2.997
IL10RB-DT	4.9541	3.3612	0.011931	-2.645
NAPRT	4.951	3.2567	0.013783	-2.7418
FGFBP2	4.9394	2.7525	0.028192	-3.2357
COG2	4.9393	4.2641	0.0036642	-1.8974
IFNK	4.9386	2.7767	0.027223	-3.2111
MIR17HG	4.9328	2.1893	0.064462	-3.8266
MMD	4.9304	3.121	0.016659	-2.8704
GALP	4.9261	2.6192	0.034223	-3.3728
RASGRP3	4.923	2.7949	0.026514	-3.1925
643616	4.9183	2.2924	0.055333	-3.7166
SLC35E2B	4.9108	2.499	0.040808	-3.4981
C9orf24	4.9022	3.024	0.019103	-2.9644
HSPB9	4.899	2.0615	0.077887	-3.963
ARHGEF12	4.891	2.9618	0.020869	-3.0255
LINC01341	4.8892	2.9089	0.022506	-3.0779
C1QTNF12	4.8829	3.4487	0.010585	-2.5655
AFMID	4.8816	2.7973	0.026423	-3.1901
AADAT	4.881	3.8145	0.006496	-2.2496
PCDHGC5	4.8664	2.5997	0.035207	-3.3929
MSRB2	4.8661	2.8078	0.026026	-3.1795
IBA57-DT	4.8615	3.5559	0.0091558	-2.4703
HS3ST6	4.8566	3.1239	0.01659	-2.8676
100129104	4.8512	3.399	0.011327	-2.6104
MFSD9	4.8504	2.2956	0.055077	-3.7132
PRDM7	4.8403	3.1302	0.016445	-2.8616
SPATA6L	4.8332	2.29	0.055534	-3.7192
CNOT10	4.8254	3.0483	0.018456	-2.9407
BRSK2	4.8073	2.8766	0.023575	-3.1103
PIWIL4	4.8056	3.0359	0.018784	-2.9528
ANO2	4.803	2.5178	0.039694	-3.4784
TPBG	4.7989	4.3382	0.0033435	-1.843
DHRS7C	4.7938	2.7769	0.027215	-3.2109
100131053	4.7936	2.5539	0.037648	-3.4406
TRIO	4.7878	3.0752	0.017767	-2.9145
EPS8L2	4.7831	2.7979	0.026401	-3.1895
RIOK2	4.7823	2.9184	0.022202	-3.0685
CFAP65	4.7799	2.6883	0.030942	-3.3013
TTC23L	4.7782	4.8044	0.0019158	-1.5246
HMCN1	4.7779	3.1897	0.015128	-2.8048
POLR3K	4.7562	3.1986	0.014944	-2.7965
728543	4.7525	2.6154	0.034412	-3.3767
OTUD6B	4.7516	3.2268	0.014367	-2.7698
NEFM	4.7448	2.6328	0.033549	-3.3586
PYROXD1	4.7295	3.0692	0.017919	-2.9204
GJB2	4.7281	2.6669	0.031922	-3.3234
NDUFA6-DT	4.7275	2.5739	0.03656	-3.4197
ADORA2A-AS1	4.7261	3.2814	0.013318	-2.7187
CAPS2	4.7206	2.7909	0.026667	-3.1966
GLTPD2	4.7196	3.4346	0.010791	-2.5783
TXNDC2	4.7192	2.5253	0.039262	-3.4705
R3HCC1L	4.7181	3.0671	0.017974	-2.9225
KIRREL2	4.7135	2.6684	0.031851	-3.3218
ABCC11	4.7134	2.5125	0.040004	-3.4839
C1orf56	4.7121	2.9187	0.022194	-3.0682
NIM1K	4.7118	2.5127	0.039992	-3.4837
AICDA	4.7099	3.8207	0.0064438	-2.2445
ZDHHC19	4.7051	2.3777	0.048782	-3.626
LMBRD1	4.7021	2.8299	0.025209	-3.1571
SLC10A4	4.7	2.5004	0.040723	-3.4966
TMCO5B	4.6991	2.4806	0.041927	-3.5175
PRRC2C	4.6981	2.951	0.021193	-3.0362
TTTY6	4.6964	2.4175	0.046002	-3.5839
BORCS6	4.6927	2.5717	0.036678	-3.422
TMED10	4.6821	3.3091	0.012818	-2.693
PKD2L2	4.6803	2.5502	0.037853	-3.4445
LINC01085	4.6619	2.512	0.040033	-3.4844
NECTIN3-AS1	4.6606	2.3885	0.048015	-3.6146
GPR158	4.6569	2.624	0.03398	-3.3677
ARL6	4.6555	3.1193	0.016697	-2.872
DMRT2	4.6456	2.5311	0.038926	-3.4644
PPP4R1L	4.6452	3.1711	0.015528	-2.8225
SOX2-OT	4.6323	2.555	0.037586	-3.4394
OTUB2	4.6245	3.4333	0.01081	-2.5794
CAND2	4.6228	2.8259	0.025355	-3.1612
LIX1	4.6221	2.6414	0.033132	-3.3498
FLJ16779	4.6219	2.2695	0.057241	-3.741
TCF21	4.6208	2.7611	0.027843	-3.2269
TEX26	4.6129	3.2342	0.01422	-2.7628
285835	4.6121	3.7024	0.0075287	-2.3436
MGC12916	4.6096	2.7417	0.028636	-3.2467
TIMM13	4.6074	2.5446	0.038167	-3.4504
ACSM1	4.6055	2.3739	0.04906	-3.6301
100505840	4.6045	2.3572	0.050282	-3.6477
ZNF883	4.6017	3.3195	0.012635	-2.6833
LOC285095	4.6017	2.5589	0.037372	-3.4354
COX8C	4.6	2.796	0.026474	-3.1915
AQR	4.5981	2.8652	0.023962	-3.1217
PGM5	4.5976	3.3859	0.011533	-2.6224
NRG4	4.589	3.1899	0.015124	-2.8046
PTCH1	4.5879	2.3646	0.049734	-3.6399
DEFB119	4.5875	2.959	0.020953	-3.0283
100505639	4.5871	2.4169	0.046048	-3.5846
DMBX1	4.5867	2.4477	0.044006	-3.5521
TRIM36	4.5854	2.7103	0.029971	-3.2788
NECAB1	4.5806	1.7895	0.11635	-4.2515
REPIN1	4.5769	3.0482	0.018461	-2.9408
SLC51B	4.5766	2.8819	0.023395	-3.1049
YIPF4	4.5749	3.1494	0.016007	-2.8432
PARD6G-AS1	4.5687	2.8016	0.026261	-3.1858
PCDHB18P	4.5676	2.6891	0.030909	-3.3006
NCOR1	4.5672	2.321	0.053045	-3.6862
MCM3AP-AS1	4.5668	3.2656	0.013614	-2.7335
CD5	4.5647	2.3868	0.048132	-3.6164
WNT4	4.5631	2.866	0.023935	-3.1209
254057	4.5594	3.3674	0.011828	-2.6393
RTBDN	4.5577	2.6955	0.030621	-3.294
CYP19A1	4.5574	3.0177	0.019273	-2.9705
ATP2B2	4.5362	2.6332	0.033527	-3.3582
NPC1L1	4.5311	3.1076	0.016975	-2.8833
NEURL3	4.5261	2.8149	0.025763	-3.1724
STAC3	4.5247	2.0692	0.077005	-3.9548
LINC00355	4.5237	2.6683	0.031854	-3.3219
OPN5	4.5233	2.708	0.03007	-3.2811
BUB3	4.5229	2.326	0.052659	-3.6809
LOC100288123	4.5207	2.6279	0.03379	-3.3637
RASAL1	4.5158	2.6461	0.032906	-3.3449
LTBP4	4.5141	3.6078	0.0085395	-2.4249
ASPDH	4.5088	3.6132	0.0084778	-2.4202
GNG8	4.5051	2.8731	0.023693	-3.1138
NPW	4.5034	2.7371	0.028828	-3.2514
TSPYL6	4.497	3.2453	0.014001	-2.7524
MS4A7	4.4803	2.3811	0.048539	-3.6224
TMEM191A	4.4724	2.838	0.024919	-3.149
PRSS35	4.4709	2.7249	0.029343	-3.2639
RNLS	4.4676	2.702	0.030334	-3.2873
ESCO2	4.4601	2.8297	0.025216	-3.1573
CDK19	4.4563	3.9469	0.0054711	-2.1418
LSM3	4.4557	3.3183	0.012655	-2.6844
PLA2G12B	4.4557	3.2518	0.013877	-2.7464
LINC00313	4.4548	2.9783	0.020384	-3.0092
ODF3B	4.4524	3.0284	0.018985	-2.9601
GPR83	4.4505	2.8987	0.022837	-3.0881
TSPY26P	4.4413	2.4007	0.047157	-3.6017
LINC00551	4.438	2.7066	0.030131	-3.2826
DRC7	4.4353	2.4516	0.04375	-3.5479
CPLX1	4.4301	3.4649	0.010354	-2.551
CCDC114	4.426	2.9873	0.020127	-3.0004
MARCHF1	4.4225	2.9322	0.02177	-3.0548
IDNK	4.4198	4.0274	0.0049343	-2.0779
HS3ST3B1	4.4197	2.1	0.073577	-3.922
NR1H4	4.4129	2.0919	0.074466	-3.9307
LOC100505942	4.4119	3.042	0.018621	-2.9468
PCDHB5	4.4075	4.9469	0.0016262	-1.435
PNRC2	4.4052	2.6762	0.031494	-3.3138
SCNN1G	4.4031	2.2798	0.056376	-3.73
KDM4C	4.402	3.2532	0.013848	-2.745
TBX22	4.3989	2.5648	0.037051	-3.4292
POGK	4.3951	2.611	0.034634	-3.3812
TTC16	4.3902	2.3855	0.048225	-3.6177
ZIC2	4.3844	2.26	0.058057	-3.7512
TEX46	4.3839	2.1484	0.068489	-3.8703
ZFY	4.3804	2.5275	0.039136	-3.4682
RTKN2	4.3802	2.8388	0.024889	-3.1482
HEMGN	4.3787	3.2383	0.014139	-2.759
SNX31	4.3781	3.2312	0.014279	-2.7657
CASZ1	4.3706	2.5224	0.039427	-3.4736
SNTN	4.3699	2.4586	0.043305	-3.5406
OSR1	4.3698	2.4336	0.044925	-3.5669
MIXL1	4.3683	2.907	0.022567	-3.0798
H2BW2	4.3677	2.9026	0.022711	-3.0843
TMEM52	4.3607	2.7219	0.029469	-3.2669
OSTM1-AS1	4.3548	2.5794	0.036271	-3.4141
SELENOP	4.3462	2.9513	0.021184	-3.0359
ABHD12B	4.3403	2.8781	0.023524	-3.1088
LINC00944	4.3346	2.8463	0.024622	-3.1406
STOX2	4.3334	2.5911	0.035653	-3.4018
THAP7-AS1	4.3331	2.8611	0.024102	-3.1257
METTL4	4.3328	2.3548	0.050458	-3.6503
SLC28A3	4.3322	5.9945	0.0005298	-0.87328
POLR2F	4.3313	2.7488	0.028343	-3.2394
100128175	4.3228	2.6168	0.03434	-3.3752
C19orf18	4.3205	2.5647	0.037059	-3.4294
ENTPD2	4.3197	2.6921	0.030772	-3.2975
SHLD2	4.3195	2.0353	0.080976	-3.9911
ACRBP	4.317	3.0525	0.018347	-2.9366
ZNF649	4.3153	4.0128	0.0050275	-2.0894
CUL9	4.3145	2.6618	0.032161	-3.3287
PRO1804	4.3088	1.7756	0.11874	-4.266
TRPV2	4.3048	2.316	0.053437	-3.6915
WDR63	4.3043	3.7281	0.0072769	-2.3218
DNM1P46	4.2997	2.8163	0.025708	-3.1709
KCNJ10	4.2994	2.8553	0.024306	-3.1316
PRAC1	4.2991	2.5823	0.036118	-3.4111
ZNF221	4.2954	2.6695	0.031801	-3.3207
SYNJ1	4.2761	2.8612	0.0241	-3.1256
LINC00997	4.2744	2.6371	0.033339	-3.3542
NKD2	4.272	2.6943	0.030672	-3.2952
CNOT9	4.2635	3.2262	0.014379	-2.7704
LPAR3	4.262	2.0026	0.084989	-4.0259
LINC01102	4.2616	2.3864	0.04816	-3.6168
LOC100272217	4.2602	3.6974	0.0075791	-2.3479
TNS4	4.2504	2.6024	0.03507	-3.3901
CDH26	4.2476	2.8021	0.026239	-3.1852
EXOC3L4	4.2457	2.7234	0.029404	-3.2653
ISM1	4.2435	2.1143	0.072029	-3.9067
ZKSCAN3	4.2416	2.8923	0.023047	-3.0945
PCNX4	4.2335	2.2906	0.055483	-3.7185
ADAP2	4.2306	2.2687	0.057306	-3.7418
100129112	4.2271	2.5263	0.039203	-3.4695
TMEM270	4.2268	2.8503	0.024481	-3.1366
IRF5	4.2261	2.726	0.029295	-3.2627
PKD1L2	4.2257	2.7683	0.027553	-3.2195
KIF2B	4.2224	2.5367	0.03861	-3.4586
WNT16	4.2217	1.9115	0.097226	-4.1228
SCN11A	4.2166	3.3997	0.011317	-2.6099
FAXC	4.2155	2.7238	0.029387	-3.2649
ATP8B3	4.2153	3.1701	0.015551	-2.8235
MAGOHB	4.2148	2.4479	0.043991	-3.5519
CABS1	4.2105	2.7949	0.026514	-3.1925
GJD4	4.2095	2.909	0.022506	-3.0779
SPATA22	4.2091	2.9763	0.020444	-3.0113
84757	4.2066	3.1701	0.01555	-2.8235
LOC100130950	4.2013	3.7236	0.0073205	-2.3257
C6orf99	4.1956	2.0123	0.083775	-4.0156
FAM221B	4.1938	4.2096	0.0039209	-1.9379
SCN3A	4.1935	3.0902	0.017396	-2.9001
KRTAP4-1	4.1919	2.7369	0.028835	-3.2515
SYT3	4.1908	4.4726	0.0028386	-1.7472
SPACA7	4.1878	3.0534	0.018326	-2.9358
SLC25A19	4.1844	2.6943	0.030674	-3.2952
SCAMP2	4.1827	2.8077	0.026029	-3.1796
FAM24A	4.1756	2.3813	0.048526	-3.6222
EYS	4.1738	2.8302	0.0252	-3.1569
C1QTNF4	4.1719	2.304	0.054397	-3.7043
HNF4G	4.1703	4.2347	0.0038002	-1.9192
CES3	4.1675	2.993	0.019964	-2.9948
COPS8	4.1655	2.9689	0.020659	-3.0185
CELF4	4.1621	2.5489	0.037924	-3.4458
FBXW10	4.1607	3.0864	0.017489	-2.9037
CLEC7A	4.1605	4.029	0.0049245	-2.0766
PROK2	4.16	2.1708	0.066247	-3.8463
MDN1	4.1574	2.8786	0.023506	-3.1082
ACTRT2	4.1566	3.009	0.019515	-2.9791
FAM95A	4.1549	2.6853	0.031079	-3.3045
ARRDC1-AS1	4.1541	2.1801	0.065345	-3.8364
PLCXD1	4.148	2.5602	0.037304	-3.4341
KCNQ5	4.1476	2.8135	0.025812	-3.1737
ACY3	4.1467	2.676	0.031501	-3.314
TPTE2P6	4.1373	2.9086	0.022517	-3.0783
ZNF655	4.1366	3.2046	0.014819	-2.7908
TM6SF2	4.1358	2.444	0.044247	-3.556
PITRM1	4.1332	2.7919	0.026629	-3.1955
ZNHIT2	4.1309	2.9723	0.02056	-3.0152
ZNF276	4.1299	2.9309	0.021811	-3.0561
NEU4	4.1269	2.4268	0.045381	-3.5742
ZNF497	4.1187	2.4176	0.045997	-3.5838
ARMC4	4.1185	2.4997	0.040766	-3.4974
GMIP	4.118	2.709	0.030025	-3.2801
TTLL6	4.1179	2.5212	0.039498	-3.4748
BCAR4	4.1133	2.7429	0.028584	-3.2454
SOST	4.1027	1.9832	0.087461	-4.0466
ZMYND12	4.1012	2.8168	0.025692	-3.1704
LINC01120	4.1003	2.7897	0.026716	-3.1979
ZNF879	4.0946	2.7732	0.02736	-3.2146
ZNF861P	4.087	2.525	0.039281	-3.4709
IFT27	4.0861	3.2111	0.014684	-2.7846
MUC13	4.0829	2.4459	0.044118	-3.5539
LINGO1	4.0813	3.7624	0.0069558	-2.293
MS4A8	4.0786	2.9799	0.020338	-3.0077
TLR7	4.0778	2.8515	0.024437	-3.1354
81787	4.0756	3.4241	0.010946	-2.5878
100507531	4.0744	3.1676	0.015605	-2.8259
SP2-AS1	4.0736	2.9024	0.022716	-3.0844
ABHD16B	4.0704	3.0793	0.017666	-2.9106
SMIM8	4.0697	3.0119	0.019433	-2.9762
C20orf141	4.0687	2.775	0.027289	-3.2128
FRMD8P1	4.0677	2.2411	0.059696	-3.7712
PARD3-AS1	4.0672	2.3766	0.048865	-3.6272
APBB1IP	4.0671	2.5018	0.040639	-3.4952
P2RY12	4.0651	2.5237	0.039351	-3.4722
FAM160A2	4.0634	2.9421	0.021463	-3.045
FPR3	4.0629	2.623	0.03403	-3.3687
TAFA1	4.0592	1.711	0.1305	-4.3333
CREB3L3	4.0585	2.2744	0.056832	-3.7358
CALN1	4.045	2.9192	0.022178	-3.0677
646778	4.0412	2.6166	0.034351	-3.3754
TRAJ17	4.0396	3.3727	0.011743	-2.6345
FAM24B	4.0341	3.766	0.0069229	-2.29
ANGPTL1	4.0332	3.2753	0.013431	-2.7244
WDR44	4.0322	3.0407	0.018657	-2.9481
C16orf89	4.0305	2.5717	0.036682	-3.4221
FFAR4	4.0298	4.195	0.0039932	-1.9489
RPS6KA2-AS1	4.0288	2.7587	0.027938	-3.2293
C16orf95	4.0267	2.9421	0.021464	-3.045
NOTCH1	4.0229	2.6253	0.033916	-3.3664
441441	4.0217	2.1813	0.065231	-3.8352
LINC00710	4.0198	2.7338	0.028966	-3.2547
PTBP1	4.0153	2.5782	0.036331	-3.4153
FBXO5	4.0148	2.9659	0.020747	-3.0214
TC2N	4.013	3.1394	0.016234	-2.8528
SLFNL1-AS1	4.0125	2.6912	0.030812	-3.2984
IBSP	4.0122	4.1216	0.0043786	-2.0047
ZNF175	4.0069	2.5447	0.038161	-3.4503
IGKC	4.0068	2.751	0.028254	-3.2372
SATB1	4.0056	3.7019	0.0075344	-2.3441
INSYN2A	4.0039	2.3708	0.049283	-3.6333
CFTR	4.0018	2.3505	0.050785	-3.6549
ZFP64	3.9968	2.6777	0.031424	-3.3123
PCDHAC2	3.9937	2.6009	0.03515	-3.3917
SYT4	3.9928	2.7963	0.026463	-3.1912
MNX1-AS1	3.9898	2.7022	0.030325	-3.2871
TRPM5	3.9889	2.92	0.022153	-3.0669
DEFB121	3.9876	2.6879	0.03096	-3.3018
FYB2	3.9873	2.5648	0.037052	-3.4293
EVX1	3.9772	2.5051	0.040441	-3.4917
LOC730098	3.9723	3.4729	0.010243	-2.5439
DCDC2	3.9701	2.4013	0.047115	-3.601
ELP5	3.9674	3.0628	0.018081	-2.9266
UPF3B	3.9611	2.7607	0.027859	-3.2273
LINC00334	3.9608	2.8966	0.022906	-3.0902
GPRC5D-AS1	3.9605	2.9659	0.020748	-3.0215
LINC01257	3.9585	3.3321	0.012418	-2.6718
VCPIP1	3.9582	3.6929	0.0076242	-2.3517
MACROD2	3.9575	3.5281	0.009505	-2.4947
TDO2	3.955	4.2876	0.0035589	-1.88
TEX35	3.9544	2.6552	0.032472	-3.3355
UNC13D	3.9438	2.8466	0.024612	-3.1404
HHLA1	3.9415	2.5394	0.038458	-3.4558
IGL	3.9398	2.6238	0.033992	-3.368
CYP26B1	3.9347	2.81	0.025943	-3.1772
RP1	3.9326	2.7158	0.029734	-3.2732
CCDC125	3.9259	2.9065	0.022583	-3.0803
SLC5A7	3.9223	2.5003	0.040729	-3.4967
GNAS-AS1	3.9174	4.2479	0.0037385	-1.9094
PAGE2B	3.9159	2.3525	0.050636	-3.6528
EHMT2	3.9135	2.9746	0.020491	-3.0128
FAM47B	3.9117	2.6683	0.031855	-3.3219
MUC15	3.9116	2.2445	0.059404	-3.7677
MIPOL1	3.9085	3.8694	0.0060475	-2.2045
LINC02532	3.9085	2.1979	0.063644	-3.8174
MKX	3.9085	2.0967	0.073938	-3.9255
CGA	3.9084	2.8319	0.025139	-3.1552
UPP2	3.9041	3.0052	0.019619	-2.9828
NPSR1-AS1	3.9032	2.7814	0.027036	-3.2062
FCRLA	3.9021	2.6272	0.033823	-3.3644
C6orf118	3.8985	3.1425	0.016162	-2.8498
LOC286437	3.8981	3.0418	0.018627	-2.947
TTTY5	3.8948	3.0176	0.019276	-2.9706
PLEKHG4B	3.8919	2.7665	0.027624	-3.2213
SLC5A9	3.8869	3.0106	0.019471	-2.9775
SLC26A7	3.8855	2.2405	0.059754	-3.7719
RNF212	3.884	2.5442	0.038188	-3.4508
LOC100507221	3.8838	2.7548	0.028096	-3.2332
ZCCHC8	3.8801	2.696	0.030599	-3.2935
VWA1	3.879	3.2421	0.014064	-2.7554
ZC3H3	3.8787	2.7953	0.026502	-3.1922
SIKE1	3.8767	3.1151	0.016796	-2.8761
SEMA4B	3.8727	3.0778	0.017704	-2.9121
COBLL1	3.8721	3.1531	0.015925	-2.8397
RNF157-AS1	3.8684	3.6012	0.0086147	-2.4306
PLPP7	3.8579	2.6455	0.032934	-3.3455
ST6GALNAC1	3.8575	2.9279	0.021902	-3.059
SYT9	3.8516	2.7771	0.027207	-3.2106
PATL2	3.8496	3.1924	0.015072	-2.8023
LRRC8E	3.8476	2.6043	0.034973	-3.3882
AKR1E2	3.8444	2.904	0.022665	-3.0829
LRRC46	3.8437	2.8504	0.024478	-3.1365
FOXD2-AS1	3.8436	2.8554	0.024301	-3.1315
84237	3.8429	2.3993	0.047257	-3.6032
CCDC153	3.8413	3.165	0.015661	-2.8283
TESC	3.8411	2.8575	0.02423	-3.1294
TMEM254	3.8408	3.2803	0.013339	-2.7197
KRT71	3.8393	2.7642	0.027718	-3.2237
RNASET2	3.8378	1.5544	0.16372	-4.4934
MIR7-3HG	3.8365	4.1611	0.0041666	-1.9746
TMEM87A	3.8352	3.2132	0.014642	-2.7826
LINC00461	3.8347	2.8478	0.024568	-3.1391
100128298	3.8305	2.5624	0.037181	-3.4317
SYNPO	3.8301	2.905	0.022634	-3.0819
LGALS8-AS1	3.8291	2.8125	0.025852	-3.1748
PIGG	3.828	2.7693	0.027514	-3.2185
LINC00312	3.8248	2.5159	0.039809	-3.4804
M1AP	3.8193	2.9859	0.020166	-3.0018
EFCAB12	3.8187	2.74	0.028705	-3.2484
LOC284912	3.8186	3.0396	0.018685	-2.9491
IL6ST	3.8183	3.0419	0.018625	-2.9469
SARDH	3.8139	2.3573	0.050279	-3.6477
ITPR1-DT	3.8092	2.409	0.046587	-3.593
ETV7	3.8047	2.5076	0.040293	-3.4891
PACSIN1	3.8044	3.3702	0.011784	-2.6368
MARK3	3.8038	3.6436	0.008141	-2.394
MARCHF3	3.8024	3.5543	0.0091745	-2.4716
NBPF3	3.7987	2.7537	0.028143	-3.2344
PINX1	3.7982	2.7596	0.027903	-3.2284
MPND	3.7974	2.6384	0.033276	-3.3528
LINC00641	3.794	2.792	0.026625	-3.1955
HAVCR2	3.7912	2.8579	0.024215	-3.129
KAT2B	3.79	3.0151	0.019347	-2.9731
NPFFR2	3.789	2.1273	0.070655	-3.8928
CFAP126	3.7877	3.0211	0.019181	-2.9672
SUSD4	3.7856	3.3418	0.012253	-2.6628
PRR23D1	3.7801	3.5862	0.0087902	-2.4437
CCDC110	3.7782	2.6426	0.033071	-3.3485
C2orf92	3.7771	2.4441	0.044235	-3.5558
RAB20	3.773	2.8696	0.023812	-3.1173
C1RL	3.7724	3.8383	0.0062979	-2.23
DIRAS2	3.7718	2.7045	0.030225	-3.2848
GTPBP2	3.7712	2.4455	0.044148	-3.5544
PCSK4	3.7697	2.712	0.029898	-3.2771
KCNC1	3.7694	2.2144	0.062103	-3.7997
TOP1MT	3.7657	3.1818	0.015297	-2.8123
GPR84	3.7657	2.167	0.066621	-3.8504
QSOX1	3.764	1.9199	0.096035	-4.1139
TAGAP	3.7555	2.6986	0.030483	-3.2908
EFCC1	3.7548	2.885	0.023292	-3.1019
ENAM	3.7541	2.9836	0.020232	-3.004
TMEM79	3.752	2.5263	0.039201	-3.4694
IGFBP1	3.7517	2.374	0.049051	-3.6299
TMEM38A	3.7506	3.0037	0.019662	-2.9843
NTNG2	3.7498	2.2652	0.057608	-3.7456
LINC00851	3.7483	2.5504	0.037841	-3.4443
TRPC4	3.7444	2.7698	0.027496	-3.2181
PDE8A	3.7435	2.0032	0.084904	-4.0252
283357	3.7399	3.1428	0.016157	-2.8495
CLEC2L	3.7394	3.6148	0.0084602	-2.4189
RAB1A	3.7393	3.378	0.011659	-2.6296
PARTICL	3.7393	3.0228	0.019137	-2.9656
ZNF710	3.739	2.7234	0.029404	-3.2653
TMED6	3.7383	2.1784	0.065505	-3.8382
PTCHD1	3.7337	2.4889	0.041417	-3.5087
B2M	3.732	1.7831	0.11744	-4.2582
WFDC10A	3.7315	2.8153	0.025746	-3.1719
DUOXA2	3.73	2.6176	0.0343	-3.3744
TLDC2	3.7291	4.0004	0.0051077	-2.0992
TMEM9B	3.7281	2.8729	0.0237	-3.114
SLAMF1	3.723	2.1843	0.064934	-3.8319
AGGF1	3.7178	2.9317	0.021786	-3.0553
CFAP70	3.7167	3.1509	0.015974	-2.8418
RAB3GAP1	3.7166	2.565	0.037044	-3.4291
GPR132	3.7155	2.2529	0.058665	-3.7587
H1-9P	3.713	4.3801	0.0031761	-1.8128
COL26A1	3.7117	2.8041	0.026166	-3.1832
HERC2	3.7032	3.1328	0.016385	-2.8591
SLC2A4RG	3.7032	2.8663	0.023925	-3.1206
TMEM61	3.701	2.2043	0.063041	-3.8105
TMEM40	3.6987	2.7013	0.030362	-3.288
HAPLN4	3.6987	2.5385	0.038508	-3.4567
BAG5	3.6982	2.7783	0.027157	-3.2093
ADGRF1	3.6955	2.1974	0.063688	-3.8179
NUP153	3.6928	2.7345	0.028936	-3.254
NTF4	3.6926	2.9941	0.019931	-2.9937
POMP	3.6897	3.1226	0.016621	-2.8689
CABP7	3.6883	2.4978	0.040879	-3.4994
ADCY6-DT	3.6869	2.9026	0.02271	-3.0842
LINC01114	3.6841	2.5562	0.03752	-3.4382
TTYH2	3.6837	2.8458	0.02464	-3.1412
MS4A4A	3.6805	2.0703	0.076883	-3.9537
LOC285000	3.6798	3.7377	0.0071857	-2.3138
IDH1-AS1	3.6781	2.6011	0.035136	-3.3915
MUC12	3.6774	2.5894	0.035742	-3.4036
IL20RA	3.6761	2.0493	0.079315	-3.9761
PHACTR1	3.6758	2.3351	0.051954	-3.6713
JAKMIP3	3.6748	2.817	0.025685	-3.1702
SLC3A1	3.6729	2.0416	0.080215	-3.9843
APOB	3.6715	2.9131	0.022373	-3.0738
NXF3	3.6689	3.919	0.0056712	-2.1642
ZC3H4	3.6689	2.6175	0.034304	-3.3744
ZNF324B	3.6686	2.1444	0.068892	-3.8745
LINC02249	3.6672	3.5343	0.0094258	-2.4893
BTLA	3.6623	3.3247	0.012545	-2.6786
COL20A1	3.6563	2.8468	0.024603	-3.1401
RBM26	3.6562	3.0927	0.017336	-2.8977
GARNL3	3.6531	2.7346	0.028932	-3.2539
TUFM	3.653	2.1658	0.066745	-3.8517
PPP2CA	3.6518	2.7037	0.030257	-3.2855
DISC1	3.6507	2.5988	0.035254	-3.3939
LINC01620	3.6426	3.8791	0.0059721	-2.1966
DCLK3	3.6415	2.1723	0.066098	-3.8447
MAP4	3.6409	2.9906	0.02003	-2.9971
USHBP1	3.6389	3.0933	0.01732	-2.8971
METTL22	3.6388	4.0854	0.0045839	-2.0327
BUD23	3.6384	2.8085	0.025999	-3.1787
MRPL44	3.6362	3.1162	0.016772	-2.8751
ZNF271P	3.6349	2.6902	0.030858	-3.2994
NUP210L	3.6329	3.4948	0.0099423	-2.5243
SYCP2L	3.6277	3.8178	0.0064685	-2.2469
NCOR2	3.626	2.4113	0.046424	-3.5904
TRPM7	3.6242	2.7945	0.026529	-3.1929
CHL1	3.6231	1.6789	0.13674	-4.3665
LOC400710	3.6227	1.6698	0.13856	-4.3758
LINC00608	3.6219	2.723	0.029422	-3.2658
FAM166C	3.6216	3.165	0.015662	-2.8284
PDE8B	3.6201	2.4904	0.041324	-3.5071
ITPR3	3.6185	2.3977	0.047367	-3.6049
CNKSR2	3.6175	3.1642	0.015679	-2.8291
399879	3.614	3.0269	0.019024	-2.9615
AMER2	3.6119	1.9408	0.093118	-4.0917
PYHIN1	3.6119	1.542	0.16666	-4.5058
XYLT1	3.6118	3.1466	0.01607	-2.8459
RWDD2B	3.6088	2.6785	0.031385	-3.3114
RBP1	3.6074	3.6489	0.0080832	-2.3894
NUDT12	3.6061	3.2375	0.014155	-2.7598
EGOT	3.6059	3.0554	0.018273	-2.9338
VN1R3	3.6051	2.7564	0.028033	-3.2317
440432	3.6028	2.4938	0.041117	-3.5035
55354	3.602	2.4513	0.043769	-3.5482
FLG-AS1	3.5976	2.6456	0.032927	-3.3454
ZNF577	3.5965	3.0712	0.017869	-2.9185
PARD6B	3.5965	1.579	0.15803	-4.4685
ABCB5	3.5947	2.6793	0.031349	-3.3106
PIGL	3.5931	3.114	0.016822	-2.8771
SSU72P3	3.5926	2.6126	0.034552	-3.3795
CADM1	3.5909	3.8883	0.0059011	-2.1891
UBAP1L	3.5903	2.591	0.035658	-3.402
DNAH2	3.5878	2.8826	0.02337	-3.1042
DMRT3	3.5859	2.7662	0.027639	-3.2217
CACNB4	3.5855	3.3275	0.012497	-2.676
SPTAN1	3.5826	2.5482	0.037965	-3.4466
SPSB2	3.5822	3.1538	0.015908	-2.839
SAYSD1	3.5787	2.6574	0.032366	-3.3332
APTX	3.5786	2.8977	0.022871	-3.0891
IL36B	3.5779	2.2928	0.055305	-3.7162
FGFR2	3.5777	2.5696	0.036794	-3.4243
ARMC12	3.5774	2.4551	0.043524	-3.5442
ANKRD60	3.5767	2.2312	0.060582	-3.7819
FAM184B	3.5715	3.445	0.010639	-2.5689
NAT16	3.5699	3.2648	0.013627	-2.7341
IQCF6	3.5695	2.7037	0.030257	-3.2855
CDH4	3.5687	3.0658	0.018007	-2.9237
MUSK	3.5687	2.8312	0.025164	-3.1559
SILC1	3.5673	2.4535	0.043629	-3.5459
OPN4	3.5642	2.8691	0.023829	-3.1178
NCOA1	3.5594	1.961	0.09038	-4.0702
RBP5	3.5589	2.5459	0.038092	-3.449
TMEM132B	3.5568	2.5839	0.036033	-3.4094
VSX1	3.5552	2.3	0.054715	-3.7085
LRRC74A	3.5543	2.3413	0.051475	-3.6646
FGF19	3.5516	2.0194	0.0829	-4.008
LOC100506236	3.5408	2.5455	0.038118	-3.4495
ANKRD24	3.5407	2.3098	0.053928	-3.6981
POLDIP2	3.5383	2.9189	0.022187	-3.068
SLC14A1	3.5382	2.5769	0.0364	-3.4166
HAVCR1P1	3.5365	2.5903	0.035698	-3.4027
PDGFD	3.5347	2.6022	0.03508	-3.3903
TRERF1	3.5342	2.8966	0.022906	-3.0902
NANOS3	3.5341	3.6464	0.0081106	-2.3916
ATP2A1-AS1	3.5337	3.4186	0.011029	-2.5927
IRX3	3.5337	2.3383	0.051704	-3.6678
MOXD1	3.5305	2.8409	0.024813	-3.146
LINC01883	3.528	2.4184	0.045941	-3.5829
AKAP10	3.5277	3.5429	0.0093164	-2.4816
153682	3.527	2.8058	0.026103	-3.1815
PDZD2	3.5268	3.2682	0.013565	-2.731
FKBP3	3.524	1.8775	0.10223	-4.1588
KRTAP4-11	3.5224	2.254	0.058568	-3.7575
PTPRA	3.5222	2.6296	0.033706	-3.3619
SYVN1	3.5219	2.7219	0.029467	-3.2668
DOK6	3.5209	2.0297	0.081646	-3.997
STARD7-AS1	3.5208	2.6193	0.034217	-3.3726
WNT5A	3.5202	2.9422	0.021462	-3.0449
PGAP6	3.5198	2.6669	0.031919	-3.3233
94023	3.5185	3.2722	0.013488	-2.7272
729887	3.5185	2.8418	0.024782	-3.1452
HHLA3	3.5159	2.6096	0.034703	-3.3827
RNF19A	3.5156	2.7252	0.02933	-3.2635
LIMD1-AS1	3.5153	2.4016	0.047092	-3.6007
SP8	3.5093	2.8335	0.025079	-3.1535
MRPL42	3.5082	2.8039	0.026174	-3.1835
MTHFSD	3.5038	2.8461	0.024628	-3.1408
NIPAL4	3.5036	2.2924	0.055339	-3.7167
ZNF416	3.4999	3.826	0.0063998	-2.2402
NCKIPSD	3.4987	2.5139	0.039924	-3.4825
AKAP5	3.4958	1.8264	0.1102	-4.2127
LINC01233	3.4936	1.9764	0.088347	-4.0539
CCDC138	3.4932	4.7247	0.0021025	-1.5763
FAM86B3P	3.4906	2.6804	0.031301	-3.3095
LY6K	3.4894	1.872	0.10305	-4.1646
LTN1	3.4866	3.4088	0.011177	-2.6016
ALDH1L2	3.4859	2.1212	0.071297	-3.8993
LOC93429	3.4799	2.2429	0.059539	-3.7694
FGD2	3.4782	1.9916	0.086375	-4.0376
PYGO2	3.4779	3.0751	0.017772	-2.9147
DKFZP434H168	3.4763	3.1596	0.01578	-2.8335
RACGAP1P	3.4749	2.9828	0.020254	-3.0048
GHSR	3.4748	3.0638	0.018057	-2.9256
RAB9B	3.4745	3.4855	0.010069	-2.5326
PALMD	3.4726	2.7645	0.027705	-3.2234
KIFC1	3.4724	2.4507	0.043809	-3.5489
FAM210A	3.4719	2.8829	0.023361	-3.1039
TMEM238L	3.4705	2.4944	0.041085	-3.503
UNC5D	3.4685	3.3671	0.011834	-2.6396
DTL	3.4685	2.9839	0.020224	-3.0038
100996866	3.4681	2.6602	0.032234	-3.3303
TTTY7	3.4662	2.3744	0.049023	-3.6295
KRTAP10-12	3.4662	2.205	0.062982	-3.8099
NAALADL2-AS3	3.4654	2.8001	0.026318	-3.1873
TNK2	3.4638	3.2262	0.014379	-2.7704
SYCE3	3.4631	2.4324	0.045007	-3.5682
KLF8	3.4628	4.0828	0.0045991	-2.0347
SIX3-AS1	3.4626	3.0148	0.019355	-2.9734
RHBDF1	3.4612	1.8672	0.10379	-4.1697
FEZF2	3.461	2.3164	0.053406	-3.6911
FAM47C	3.4564	5.6297	0.00077042	-1.0507
PTPN22	3.4561	2.4213	0.045747	-3.5799
LOC93463	3.4553	1.8406	0.10793	-4.1978
440149	3.4549	3.2403	0.014099	-2.7571
ABHD13	3.4546	2.8205	0.025553	-3.1666
TCP11L1	3.4545	2.4041	0.046919	-3.598
ZNF821	3.4517	3.4528	0.010526	-2.5618
CYB561D2	3.4508	3.2658	0.013609	-2.7332
100129884	3.4508	2.4909	0.041295	-3.5066
EFNA2	3.4493	2.2669	0.057466	-3.7438
TSC22D1	3.4461	2.8987	0.022838	-3.0881
ASB2	3.4457	3.8028	0.0065963	-2.2593
MCPH1-AS1	3.4453	2.6432	0.033044	-3.3479
CXCL14	3.4444	2.4582	0.043327	-3.541
NKTR	3.4428	3.0553	0.018274	-2.9338
LINC00545	3.441	2.6247	0.033945	-3.367
ACSL6	3.439	2.6151	0.034427	-3.377
ARID4B	3.4374	2.799	0.026357	-3.1884
TIMM10B	3.4337	2.6389	0.03325	-3.3523
KCNJ12	3.4332	2.8742	0.023653	-3.1126
C12orf50	3.4274	3.5831	0.0088268	-2.4464
SEPTIN12	3.4268	2.2865	0.055825	-3.723
FNDC1	3.4261	2.8522	0.024413	-3.1347
TRIM62	3.4221	3.0612	0.018122	-2.9281
PDE5A	3.4158	2.2639	0.057715	-3.7469
OBP2A	3.4133	2.9266	0.021945	-3.0604
100996458	3.4131	2.3352	0.051941	-3.6711
FBXL22	3.4109	2.3167	0.053385	-3.6908
USP27X	3.4087	2.7336	0.028976	-3.255
CCDC74B	3.4039	2.2264	0.061012	-3.787
HSPB7	3.4013	2.8697	0.023807	-3.1171
PDE4DIP	3.4012	2.5839	0.036031	-3.4094
TMEM238	3.4005	2.4949	0.04105	-3.5024
PAN3-AS1	3.3996	2.9906	0.020031	-2.9971
STK31	3.3992	3.0176	0.019276	-2.9706
ADD2	3.3976	2.8059	0.026097	-3.1814
ESF1	3.3973	3.0241	0.019101	-2.9643
28994	3.397	2.6259	0.033887	-3.3658
DPPA5	3.3948	2.159	0.067414	-3.8589
PRKRIP1	3.3939	2.6364	0.033371	-3.3549
LINC00881	3.3937	2.5706	0.036739	-3.4232
CFAP97D1	3.3937	1.7841	0.11726	-4.2571
KCNA7	3.3929	2.4373	0.044683	-3.563
ZFP42	3.3917	1.9165	0.096516	-4.1175
PRNT	3.388	2.7103	0.029971	-3.2788
LINC01006	3.388	2.4801	0.041954	-3.5179
400926	3.3868	3.3653	0.011863	-2.6412
SLC2A5	3.3838	2.6837	0.031153	-3.3061
DEFB132	3.383	2.9738	0.020515	-3.0136
GRIK3	3.3818	1.8356	0.10872	-4.203
LINC02502	3.3803	2.6069	0.034839	-3.3854
HECA	3.3793	3.3048	0.012895	-2.697
NAALAD2	3.3786	3.0016	0.019721	-2.9864
FIBCD1	3.3769	2.2752	0.056764	-3.735
PVR	3.3718	3.8486	0.0062136	-2.2215
IQCF5	3.3667	3.4617	0.0104	-2.5539
CHD7	3.3652	3.0356	0.018791	-2.953
CFAP43	3.3634	2.6231	0.034028	-3.3687
CXCL2	3.3631	2.3399	0.051587	-3.6662
LINC02591	3.3617	3.1436	0.016138	-2.8487
PITPNA-AS1	3.3612	2.7368	0.028839	-3.2516
TTLL3	3.3603	3.3223	0.012586	-2.6807
EHF	3.3596	2.7638	0.027733	-3.2241
LINC00852	3.3591	2.6069	0.034842	-3.3855
INGX	3.359	2.5696	0.036792	-3.4242
SUCNR1	3.3585	2.4777	0.042101	-3.5204
DLD	3.3566	3.3571	0.011998	-2.6488
ENO3	3.3559	2.978	0.020393	-3.0095
143153	3.355	2.8637	0.024016	-3.1232
ESRP1	3.354	2.4657	0.042854	-3.5331
LERFS	3.3524	4.4156	0.0030416	-1.7874
CADM4	3.3517	2.7359	0.028878	-3.2526
SPRNP1	3.3512	2.2633	0.057774	-3.7477
PRKD3	3.3466	2.9625	0.02085	-3.0249
MIR210HG	3.3433	2.9333	0.021736	-3.0537
IGFL2	3.342	2.6131	0.034524	-3.379
CHST9	3.3405	2.6057	0.034902	-3.3867
LINC02878	3.3372	2.3289	0.052428	-3.6778
SEC14L3	3.3371	2.9601	0.02092	-3.0272
LINC01569	3.3369	2.5864	0.0359	-3.4068
KCNA1	3.3368	2.5332	0.038811	-3.4623
SPSB4	3.3359	2.2863	0.05584	-3.7232
CEP68	3.3329	3.2045	0.014819	-2.7908
NOTCH4	3.3327	2.7848	0.026904	-3.2028
SIRPG	3.3326	3.0043	0.019645	-2.9837
TMEM179	3.3317	3.3656	0.011858	-2.6409
BCAS1	3.3304	2.8071	0.026051	-3.1802
QSOX2	3.3283	2.7256	0.029312	-3.2631
ZNF530	3.3253	3.2665	0.013596	-2.7326
CYP51A1-AS1	3.3252	1.6584	0.14087	-4.3875
KLHDC8A	3.325	2.346	0.051122	-3.6597
PRR5L	3.3246	3.204	0.014832	-2.7914
DUBR	3.3225	2.9621	0.02086	-3.0252
LOC100505797	3.3221	2.991	0.020021	-2.9968
ATP6V1G3	3.3192	2.5167	0.039759	-3.4795
AP1S3	3.319	2.5205	0.039537	-3.4755
CARD11	3.3181	4.1104	0.004441	-2.0133
VPS33A	3.3179	2.7301	0.02912	-3.2585
VPS8	3.3172	3.0433	0.018588	-2.9456
RBPJ	3.3159	2.8089	0.025983	-3.1783
LOC100130987	3.3155	2.8271	0.02531	-3.1599
GPR82	3.3152	2.8178	0.025655	-3.1694
KATNB1	3.3151	3.0686	0.017936	-2.921
ARGLU1	3.3142	2.8008	0.026289	-3.1865
RFTN1	3.3126	3.2783	0.013375	-2.7216
LRRFIP2	3.3114	3.0222	0.019151	-2.9661
ZNF782	3.3105	3.1969	0.014979	-2.7981
SLC25A34	3.3077	2.6903	0.030853	-3.2993
GPAT2	3.3054	2.6482	0.032801	-3.3427
ANGPTL6	3.3041	2.9197	0.022162	-3.0672
FAM155A	3.3033	2.9487	0.021262	-3.0384
RPF1	3.3027	3.2459	0.013989	-2.7518
C12orf66	3.3009	4.8403	0.0018378	-1.5017
MED12L	3.2937	2.6739	0.031598	-3.3162
IGSF10	3.292	2.8349	0.02503	-3.1521
SPEM2	3.2904	2.5117	0.040053	-3.4848
CAPS	3.29	2.3931	0.047689	-3.6097
KLHL14	3.2889	2.4215	0.045733	-3.5797
DDX31	3.2881	2.5498	0.037878	-3.445
LINC00967	3.2853	1.9691	0.089302	-4.0616
LGI4	3.2838	3.538	0.0093786	-2.486
TLN1	3.2817	2.7229	0.029427	-3.2659
CCDC3	3.2811	2.6562	0.032422	-3.3344
NR3C1	3.2803	2.4092	0.04657	-3.5927
DLG5-AS1	3.278	2.3239	0.05282	-3.6831
FSD1L	3.2776	2.7118	0.029903	-3.2772
CST9L	3.2767	2.6433	0.03304	-3.3478
PPP1R14A	3.2763	3.0466	0.018501	-2.9423
STK19	3.2758	2.6874	0.030985	-3.3023
HYPK	3.2718	2.9878	0.02011	-2.9999
MYBBP1A	3.2712	3.2317	0.01427	-2.7652
ATCAY	3.2639	2.4744	0.042311	-3.524
643085	3.2613	3.1266	0.016528	-2.865
MCHR1	3.2599	2.5982	0.035286	-3.3945
SPPL2C	3.2582	2.1466	0.068663	-3.8721
ACMSD	3.2575	2.9904	0.020037	-2.9973
100506014	3.2572	3.657	0.0079962	-2.3824
KLHL31	3.2545	2.5201	0.039563	-3.476
FABP4	3.2541	3.1152	0.016796	-2.876
DNAJC12	3.2537	2.4172	0.046023	-3.5842
SPATS2	3.2534	3.0823	0.017591	-2.9077
UGGT2	3.2532	2.8642	0.023996	-3.1226
FLACC1	3.2532	2.7426	0.028599	-3.2458
CES4A	3.2506	2.1787	0.065474	-3.8378
SPDYA	3.2504	2.7447	0.02851	-3.2436
AXIN2	3.2504	2.4717	0.042475	-3.5268
RNF215	3.2496	2.7168	0.029686	-3.2721
ELAC1	3.2493	3.1307	0.016434	-2.8612
HIF3A	3.2489	2.4309	0.045104	-3.5698
ASPA	3.246	2.5608	0.037268	-3.4334
NDUFA2	3.2454	2.5077	0.040288	-3.489
KCTD5	3.2434	2.8197	0.025583	-3.1674
NUDT7	3.2412	2.86	0.024143	-3.1269
OTOP2	3.2409	3.229	0.014322	-2.7677
PCNP	3.2391	3.06	0.018155	-2.9294
STRC	3.2383	2.573	0.036611	-3.4207
KIF19	3.2375	4.1175	0.0044017	-2.0079
INTS2	3.2368	3.4734	0.010235	-2.5434
LINC00853	3.2345	2.3763	0.048885	-3.6275
SGPP1	3.2333	2.5505	0.037837	-3.4442
SLC8B1	3.2327	3.1576	0.015824	-2.8354
BCL11B	3.2323	2.1255	0.070851	-3.8948
DLL3	3.2288	2.6823	0.031214	-3.3075
TECTA	3.2276	3.1789	0.015359	-2.8151
ZNF318	3.227	2.5992	0.035234	-3.3934
TIMM22	3.2269	3.0167	0.019301	-2.9715
LARP1B	3.2242	2.7126	0.029871	-3.2764
SLC9A5	3.2215	3.1	0.017157	-2.8906
UTP6	3.2214	2.7373	0.028817	-3.2511
ZNF219	3.2188	2.849	0.024525	-3.1379
SAV1	3.2166	2.7368	0.028839	-3.2517
TRPM1	3.2162	2.98	0.020335	-3.0075
C17orf98	3.2159	2.4212	0.045753	-3.58
SCARNA17	3.2154	3.3911	0.01145	-2.6176
WWC2-AS2	3.2154	2.6802	0.031308	-3.3096
MEAF6	3.2149	2.1471	0.068613	-3.8716
PTPN1	3.2142	2.6246	0.033954	-3.3672
MAP9	3.2139	2.715	0.029766	-3.274
CCDC113	3.2121	2.9757	0.020462	-3.0118
ZNF213	3.2112	2.8895	0.023142	-3.0974
PHOSPHO1	3.2102	2.2589	0.058148	-3.7523
HEY2	3.2099	2.2257	0.061081	-3.7878
TMEM132A	3.2096	2.5969	0.035352	-3.3958
POLR1A	3.2073	3.5436	0.0093083	-2.4811
SPATA3	3.2072	4.2737	0.0036206	-1.8903
ZNF630	3.2066	3.3955	0.011382	-2.6136
SPINK7	3.2064	2.506	0.04039	-3.4908
TTTY14	3.2046	3.4223	0.010973	-2.5894
MCHR2	3.2046	2.694	0.030689	-3.2955
ZNF311	3.2039	2.865	0.023969	-3.1218
PGA3	3.2025	2.8889	0.023162	-3.098
ARHGEF25	3.2025	1.6853	0.13547	-4.3599
ACY1	3.2002	2.9944	0.019923	-2.9934
CCDC151	3.1987	2.5451	0.038135	-3.4498
LRRC71	3.1984	2.8335	0.02508	-3.1535
246734	3.1962	2.692	0.030777	-3.2976
ZNF818P	3.1942	2.6613	0.032182	-3.3292
UBE3A	3.1942	2.2898	0.055546	-3.7194
VN1R10P	3.1931	2.4784	0.042063	-3.5198
SNHG32	3.1913	2.557	0.037479	-3.4374
XYLT2	3.1911	2.4272	0.04535	-3.5737
COPZ2	3.19	2.9179	0.02222	-3.069
AP4B1	3.1888	2.7668	0.027613	-3.221
MIR9-3HG	3.1874	2.9422	0.02146	-3.0449
LINC01023	3.1873	1.944	0.092677	-4.0883
CCDC120	3.1871	3.9554	0.0054114	-2.135
PKHD1L1	3.1859	3.1269	0.01652	-2.8647
SMU1	3.1857	2.8703	0.023788	-3.1166
GABRG1	3.1846	2.4181	0.045964	-3.5833
PCDHB6	3.1822	2.6167	0.034344	-3.3753
ZAN	3.1818	2.7065	0.030138	-3.2827
HSPA1L	3.1817	2.1812	0.065234	-3.8352
ADORA3	3.1796	3.0203	0.019204	-2.968
BCL2L14	3.1796	2.1002	0.073552	-3.9217
ST6GALNAC6	3.1793	2.9583	0.020972	-3.0289
SP140L	3.1782	2.5591	0.037365	-3.4352
FMN2	3.1774	2.4189	0.045909	-3.5824
PEX5L	3.1773	2.3416	0.051457	-3.6643
MKRN2	3.1755	2.8202	0.025565	-3.1669
SEMA6A	3.1749	2.7753	0.027278	-3.2125
IL22	3.1738	3.223	0.014442	-2.7734
SDCBP2-AS1	3.1734	2.8873	0.023214	-3.0995
FLVCR1	3.1724	2.9999	0.019768	-2.988
100134937	3.1705	2.7359	0.028877	-3.2526
AMIGO1	3.1698	3.8962	0.0058414	-2.1827
CEP63	3.167	2.7574	0.027992	-3.2306
IGHV1-69	3.1652	2.1927	0.064137	-3.823
100287813	3.1647	2.9722	0.020563	-3.0153
AGAP2	3.1626	2.7267	0.029264	-3.262
INPP5D	3.1594	2.8725	0.023711	-3.1143
TMEM196	3.157	3.5175	0.0096413	-2.5041
CAMSAP1	3.1566	2.9868	0.020141	-3.0009
PCDHB4	3.154	3.1881	0.015162	-2.8063
CACNA1H	3.1514	2.5301	0.038983	-3.4655
TEX38	3.1507	1.9575	0.090842	-4.0739
ANKRD65	3.1423	2.7458	0.028468	-3.2425
LINC01521	3.1418	2.4435	0.044278	-3.5565
FBXL20	3.141	2.8449	0.024672	-3.1421
TCAF1	3.1403	2.6191	0.034223	-3.3728
GPR155	3.1383	2.9603	0.020913	-3.027
KCNK17	3.1382	2.7374	0.028816	-3.2511
SLC19A1	3.1369	2.5147	0.039875	-3.4816
TMOD4	3.1367	3.2503	0.013906	-2.7478
GABRB2	3.1366	3.5682	0.0090051	-2.4595
UBE2E1	3.1362	2.6622	0.032143	-3.3283
EIF3M	3.1335	3.3949	0.011391	-2.6142
CELA1	3.1333	3.8334	0.0063379	-2.234
ZNF544	3.133	2.624	0.033981	-3.3677
GABRA1	3.1315	1.7377	0.12551	-4.3055
SLX4IP	3.1295	4.0354	0.0048844	-2.0716
NHLRC2	3.127	2.4001	0.047199	-3.6023
ZSCAN12	3.1258	2.6021	0.035087	-3.3905
B4GALNT3	3.1252	2.8571	0.024244	-3.1298
TMEM38B	3.1249	2.7952	0.026504	-3.1923
BRD8	3.1248	3.3418	0.012253	-2.6628
KRTAP9-3	3.1247	2.5946	0.035473	-3.3983
STAMBP	3.1239	2.8123	0.025858	-3.1749
RBAKDN	3.1237	2.6008	0.035154	-3.3918
DCUN1D1	3.1229	3.1606	0.015757	-2.8325
TTLL10	3.1214	3.3704	0.01178	-2.6365
SORBS2	3.1208	3.0071	0.019567	-2.9809
SOGA3	3.1198	2.8129	0.025836	-3.1743
ZNF546	3.117	3.3849	0.011549	-2.6233
FAH	3.1141	1.6877	0.135	-4.3574
ZNF160	3.1134	4.1431	0.0042618	-1.9883
SLC11A2	3.1126	2.8277	0.025289	-3.1593
DEPDC7	3.1089	3.3117	0.012772	-2.6906
GTF3C3	3.1085	3.158	0.015816	-2.835
TLN2	3.1083	2.2639	0.057721	-3.747
BHLHE23	3.1044	1.8558	0.10555	-4.1817
LRP2	3.1044	1.7892	0.11639	-4.2517
PEX26	3.1033	3.7156	0.0073988	-2.3325
PREPL	3.1031	3.1762	0.015417	-2.8176
SMIM25	3.1029	2.2554	0.058452	-3.7561
WDR38	3.1028	2.437	0.044703	-3.5634
CACTIN	3.1008	2.4114	0.046419	-3.5904
LYRM4	3.0992	3.1565	0.015848	-2.8364
LINC00544	3.098	1.9589	0.09066	-4.0725
ZFR2	3.0975	2.7802	0.027083	-3.2074
SLC51A	3.096	4.6237	0.0023686	-1.6434
RPS6KA4	3.0952	2.9647	0.020783	-3.0226
LINC00919	3.0948	3.3273	0.0125	-2.6762
SLC16A10	3.0943	2.9178	0.022222	-3.0691
ARHGEF39	3.0925	2.3891	0.047975	-3.614
LNX1	3.0919	2.9054	0.02262	-3.0815
ZNF397	3.0904	3.2993	0.012992	-2.702
LOC100505498	3.0897	3.208	0.014748	-2.7875
EXOSC1	3.0897	2.7778	0.027179	-3.2099
SUSD3	3.0888	2.3247	0.052754	-3.6822
PAX1	3.0882	2.6729	0.031646	-3.3173
DLEU2	3.0856	2.9649	0.020776	-3.0224
BMS1P2	3.0855	3.3596	0.011957	-2.6465
TSGA10	3.0814	2.8149	0.025761	-3.1723
RRAD	3.0801	3.1824	0.015284	-2.8118
728061	3.0773	2.6247	0.033948	-3.367
STXBP6	3.0762	3.0937	0.01731	-2.8967
SP5	3.0742	2.2734	0.056914	-3.7369
RHBDL3	3.074	2.3294	0.05239	-3.6773
NKAIN4	3.0737	2.9461	0.021343	-3.0411
SHB	3.0737	2.1047	0.073069	-3.917
ZNF700	3.0732	2.977	0.020421	-3.0105
COQ3	3.0696	3.3281	0.012486	-2.6754
BAIAP2L1	3.0688	3.3647	0.011873	-2.6418
100996371	3.0679	2.4482	0.04397	-3.5515
CA10	3.0679	1.9793	0.087966	-4.0507
CHCHD7	3.0664	2.7521	0.028209	-3.2361
LOC100289333	3.0639	3.5346	0.0094215	-2.489
TBX15	3.0637	2.7254	0.029319	-3.2633
ECRG4	3.0636	1.9047	0.098211	-4.13
PNCK	3.0629	2.5569	0.037483	-3.4375
NKX2-1	3.0624	1.9016	0.098658	-4.1333
TMEM132C	3.0604	2.7157	0.029737	-3.2733
MPEG1	3.0601	2.9298	0.021843	-3.0572
PADI1	3.0598	2.3767	0.048857	-3.6271
CLDN2	3.0596	2.5214	0.039487	-3.4746
SPRED1	3.0576	2.9397	0.021537	-3.0473
CATSPERG	3.0565	2.6037	0.035003	-3.3888
100130232	3.0549	2.4046	0.046886	-3.5975
MZB1	3.0548	1.5474	0.16537	-4.5004
IQCN	3.0504	3.3413	0.012261	-2.6632
FBXO24	3.0503	2.1217	0.07125	-3.8988
NUP50	3.0496	3.0724	0.017838	-2.9173
MCF2L	3.0492	1.6632	0.13989	-4.3826
100506627	3.0483	2.9427	0.021445	-3.0444
ONECUT2	3.0481	2.499	0.040804	-3.4981
PRSS47	3.0464	2.7622	0.027799	-3.2258
CBLC	3.0459	2.0087	0.084219	-4.0194
CLEC12B	3.0448	1.7541	0.12254	-4.2885
ZCWPW1	3.0447	2.485	0.041655	-3.5128
TMOD2	3.0433	3.1503	0.015987	-2.8423
TRPS1	3.043	3.2028	0.014855	-2.7924
DCLRE1B	3.0399	2.6623	0.032137	-3.3282
MED17	3.0398	2.7575	0.027986	-3.2305
LOC100505685	3.0385	2.3296	0.052374	-3.677
NOP53	3.0378	3.0037	0.019662	-2.9843
FGF7P3	3.0378	2.3132	0.053662	-3.6945
S100A7A	3.0369	2.2733	0.056922	-3.737
ROR2	3.0337	2.687	0.031001	-3.3027
AASDHPPT	3.0331	2.628	0.033786	-3.3636
100134822	3.0315	2.9251	0.021991	-3.0618
ADAMTS13	3.0311	2.5321	0.038873	-3.4635
100507162	3.0294	2.7516	0.028227	-3.2365
100506226	3.0287	1.9374	0.09358	-4.0953
ARHGEF26	3.0278	2.7675	0.027585	-3.2204
LOC286059	3.0267	3.0015	0.019722	-2.9864
PKIB	3.0256	2.7766	0.027225	-3.2111
TCF20	3.0236	4.0956	0.0045251	-2.0248
CDKL1	3.0227	2.5635	0.037121	-3.4306
CAB39L	3.0215	2.7146	0.029781	-3.2743
RAD21L1	3.0193	1.9553	0.091143	-4.0763
SCUBE1	3.0179	4.1333	0.0043145	-1.9958
LOXHD1	3.0179	2.0085	0.084242	-4.0196
GNB1L	3.0176	3.3397	0.012287	-2.6647
LOC100506974	3.0132	1.8134	0.11234	-4.2264
ACTR3C	3.0127	3.7877	0.0067285	-2.2719
NBPF8	3.0096	2.8653	0.023958	-3.1215
LETM1	3.0061	2.5157	0.039815	-3.4805
ACOXL	3.0049	3.3415	0.012258	-2.6631
ZFP1	3.0031	2.7765	0.027228	-3.2112
SNX24	3.0027	2.5801	0.03623	-3.4133
LPAR5	3.0023	2.2792	0.056425	-3.7307
LINC00844	3.0022	2.4181	0.045964	-3.5833
ESRG	3.0018	2.4931	0.041162	-3.5043
ATP5F1E	3.0017	2.7401	0.028702	-3.2483
PWWP3A	3.0014	3.1221	0.016632	-2.8693
TMEM62	3.0008	3.1878	0.015171	-2.8067
USP26	2.9979	2.0403	0.080375	-3.9857
KCNK7	2.9977	2.8863	0.023248	-3.1005
ZBTB21	2.9976	2.8287	0.025253	-3.1583
ZNF284	2.9949	3.1172	0.016747	-2.874
RFX3	2.9938	3.0465	0.018505	-2.9425
HHATL	2.9931	3.5952	0.0086849	-2.4359
STX1B	2.9906	2.5262	0.03921	-3.4696
SCOC-AS1	2.9906	2.2999	0.054729	-3.7087
TEPP	2.9894	2.1377	0.069573	-3.8816
BAG6	2.9882	2.7721	0.027404	-3.2157
ACTR2	2.9876	2.9281	0.021896	-3.0588
SHANK2	2.9871	1.7461	0.12397	-4.2968
TSSK6	2.987	2.3454	0.051167	-3.6603
GGT7	2.9857	2.7914	0.02665	-3.1961
PDE11A	2.9856	2.6066	0.034856	-3.3858
MORC2-AS1	2.9817	2.9179	0.022218	-3.069
LAMA5	2.9813	2.8058	0.026101	-3.1815
TTC25	2.9809	2.6821	0.031222	-3.3077
SIPA1L3	2.9807	2.6353	0.033426	-3.356
CMTM5	2.9803	3.3517	0.012086	-2.6537
TRIB1	2.98	3.2524	0.013864	-2.7458
ERICH6	2.9798	3.0993	0.017174	-2.8913
METTL6	2.9787	2.7633	0.027753	-3.2246
LIPH	2.974	3.7027	0.0075258	-2.3434
ACSL5	2.9715	3.0409	0.018651	-2.9479
ZGRF1	2.9706	3.934	0.0055628	-2.1522
TPPP2	2.9681	2.8805	0.023441	-3.1063
TMEM204	2.9669	2.6909	0.030825	-3.2987
LIPA	2.9669	2.5232	0.03938	-3.4727
HAS3	2.9654	3.1079	0.016968	-2.883
MIOX	2.9642	2.9717	0.020577	-3.0157
RD3	2.9628	2.3897	0.047926	-3.6133
MARVELD3	2.9617	2.1434	0.068992	-3.8756
PMCHL2	2.9616	2.2534	0.058624	-3.7582
100653005	2.9607	2.9835	0.020236	-3.0042
DCN	2.9587	2.7655	0.027667	-3.2224
TEX48	2.9586	2.5064	0.040366	-3.4904
KCTD15	2.9584	3.182	0.015293	-2.8121
LIMA1	2.9584	2.8621	0.024069	-3.1248
SFRP2	2.9574	2.5246	0.039304	-3.4713
SLC22A16	2.9567	2.4622	0.043075	-3.5368
PRR32	2.9562	3.0702	0.017895	-2.9195
ZGLP1	2.9556	2.8308	0.025179	-3.1563
FAAH2	2.9537	2.7788	0.027138	-3.2089
100128922	2.9517	2.8055	0.026114	-3.1818
KCNMB2	2.9504	2.4084	0.046627	-3.5936
STK26	2.9477	2.0638	0.077625	-3.9606
TMEM144	2.9472	3.6395	0.0081852	-2.3975
143188	2.9468	3.712	0.0074337	-2.3355
DLGAP3	2.9466	2.5577	0.037441	-3.4367
LVRN	2.9459	2.0499	0.079238	-3.9754
LOC643201	2.9454	2.6164	0.034359	-3.3756
TOX3	2.9427	1.9963	0.085784	-4.0327
TRAF3IP2-AS1	2.9423	2.9554	0.021062	-3.0319
SFTA2	2.9411	1.8257	0.11031	-4.2134
SPRTN	2.9402	2.8841	0.02332	-3.1027
MTUS1	2.939	3.7072	0.0074809	-2.3395
GATA3-AS1	2.9385	2.584	0.036026	-3.4093
NPAS3	2.9367	2.7	0.030419	-3.2893
RIIAD1	2.9366	2.3522	0.050655	-3.6531
C3orf35	2.934	2.7358	0.028881	-3.2527
FGF9	2.9335	1.5861	0.15641	-4.4613
RHOU	2.9326	2.8758	0.023601	-3.111
APOL4	2.9324	2.8297	0.025216	-3.1573
ZFP3	2.9321	2.5074	0.040305	-3.4893
ISL2	2.9301	2.2409	0.059716	-3.7715
FBXW8	2.9281	3.2495	0.01392	-2.7485
SRGAP3	2.9278	2.408	0.046654	-3.594
AFTPH	2.9261	2.6965	0.030575	-3.2929
SLC6A13	2.9246	2.8729	0.0237	-3.114
C21orf62	2.9237	3.3055	0.012882	-2.6963
CCL26	2.9225	4.3825	0.0031669	-1.811
COX6A1	2.9221	2.2462	0.05925	-3.7658
KDM6A	2.9211	3.4966	0.0099186	-2.5227
ICA1L	2.9211	2.9109	0.022442	-3.076
LZTFL1	2.9207	2.5001	0.040743	-3.497
CA12	2.9185	3.45	0.010567	-2.5644
TENM2	2.9173	2.9399	0.021532	-3.0472
FAM3C	2.9166	2.1894	0.064445	-3.8264
ZBTB37	2.915	2.2895	0.055577	-3.7198
WNT8A	2.9149	3.0576	0.018215	-2.9316
AS3MT	2.9144	2.5512	0.037796	-3.4434
HERC1	2.9123	2.5903	0.035695	-3.4027
RMC1	2.9087	3.1801	0.015333	-2.8139
100129198	2.9087	1.9247	0.09536	-4.1088
LBX1-AS1	2.9086	2.0984	0.073751	-3.9237
HMCN2	2.9076	2.9937	0.019944	-2.9941
NBN	2.9068	3.78	0.0067968	-2.2783
NEBL-AS1	2.9066	1.5738	0.15922	-4.4738
WDR24	2.906	3.415	0.011083	-2.596
SMLR1	2.906	2.432	0.045032	-3.5686
SEPTIN7	2.9057	3.0302	0.018935	-2.9583
NAV2	2.9049	2.6591	0.032286	-3.3314
LINC00886	2.9048	3.7723	0.0068657	-2.2847
IGFL1	2.9035	2.9063	0.02259	-3.0805
TCEA2	2.9031	3.0354	0.018797	-2.9533
SOX9-AS1	2.9016	2.1245	0.070955	-3.8958
SLC24A4	2.9012	3.3862	0.011528	-2.6221
GOSR2	2.9001	3.0861	0.017497	-2.904
FSCB	2.8989	2.0432	0.080034	-3.9827
GRIA2	2.8974	2.1835	0.065013	-3.8327
RANBP10	2.8967	2.6016	0.035114	-3.391
INSC	2.8962	3.1682	0.01559	-2.8252
LINC00926	2.8959	3.1399	0.016222	-2.8523
LINGO3	2.8956	2.2873	0.055757	-3.7221
LRP3	2.8954	2.1453	0.068803	-3.8736
TNFSF14	2.8944	3.6173	0.0084314	-2.4167
PTPN13	2.8944	2.9793	0.020356	-3.0083
100653206	2.8924	1.4587	0.18771	-4.5884
HOXB-AS3	2.8914	2.4584	0.043317	-3.5408
FTHL17	2.89	2.1861	0.064765	-3.83
NIT1	2.8897	2.0558	0.078546	-3.9691
DPYSL5	2.8896	2.3878	0.048066	-3.6154
C2CD4C	2.8893	2.5879	0.03582	-3.4052
C15orf48	2.889	1.9128	0.097044	-4.1214
INSM1	2.8875	3.2346	0.014212	-2.7625
GPRC5C	2.8874	2.5731	0.036607	-3.4206
SYT8	2.8852	3.5651	0.0090433	-2.4622
KRTAP4-12	2.8842	1.8198	0.11128	-4.2196
PDE4A	2.8828	2.2486	0.059044	-3.7633
ZFAND6	2.8808	4.1468	0.0042421	-1.9855
PRH1	2.8796	3.2324	0.014255	-2.7645
COL3A1	2.879	2.4491	0.043916	-3.5506
MKNK2	2.8783	3.226	0.014383	-2.7706
FOXP3	2.876	1.632	0.14638	-4.4146
KRTDAP	2.8747	2.397	0.047415	-3.6056
IGSF21	2.8744	3.2561	0.013793	-2.7423
RADIL	2.8739	2.6039	0.034995	-3.3886
TPGS2	2.8721	2.2162	0.06194	-3.7978
TNFRSF10C	2.8713	3.1636	0.015693	-2.8297
PALM3	2.8709	2.7047	0.030213	-3.2845
SMARCD3	2.8704	2.0344	0.081084	-3.992
FGD6	2.8695	2.8904	0.023113	-3.0965
RSPO1	2.8687	2.8285	0.025261	-3.1586
LOC100506403	2.8673	2.2677	0.057398	-3.743
PPM1F-AS1	2.8672	2.4727	0.042417	-3.5258
AQP11	2.8663	2.6707	0.031744	-3.3194
UPB1	2.8656	2.3054	0.054285	-3.7028
RHOT1	2.8654	2.8198	0.025579	-3.1673
MRPL35	2.8635	2.8155	0.025739	-3.1717
OLA1	2.8632	2.8585	0.024195	-3.1284
FBXO31	2.8616	2.8158	0.025728	-3.1714
REG3A	2.8616	1.584	0.1569	-4.4635
MCM6	2.8596	4.7744	0.0019838	-1.5439
PRRC2B	2.8584	2.971	0.020596	-3.0164
INKA2-AS1	2.8565	2.6945	0.030664	-3.295
PPP1R17	2.8554	1.9423	0.092909	-4.0901
SH3BP5L	2.8527	2.7426	0.028599	-3.2457
FYB1	2.8526	1.9568	0.090937	-4.0747
LPCAT4	2.8521	2.5351	0.0387	-3.4603
IL17RE	2.8516	4.161	0.0041669	-1.9747
EPN2-IT1	2.8513	2.3385	0.051689	-3.6676
DRAIC	2.8508	2.0825	0.075502	-3.9406
FKBP14	2.8483	2.8465	0.024613	-3.1404
CLTC	2.8465	2.6313	0.033621	-3.3602
CTC1	2.8458	3.7757	0.0068349	-2.2819
100506558	2.8455	1.6997	0.13266	-4.345
SLC13A2	2.8448	1.6232	0.14825	-4.4236
FRG2EP	2.844	1.5189	0.17227	-4.5289
LINC00445	2.8434	2.9241	0.022024	-3.0629
ABHD10	2.8415	3.0131	0.019401	-2.9751
TAFA4	2.8409	2.3839	0.048337	-3.6194
DCST1-AS1	2.8404	3.1049	0.01704	-2.8859
RAB23	2.8396	2.9377	0.021599	-3.0494
CLN6	2.8395	2.4448	0.044194	-3.5552
SIX1	2.8386	2.1382	0.069522	-3.8811
FGFRL1	2.8382	2.9641	0.020802	-3.0233
LOC100506858	2.8382	2.2318	0.060525	-3.7812
IL4I1	2.8374	2.2557	0.058423	-3.7557
DYNC2LI1	2.8373	3.4182	0.011035	-2.5931
ANO4	2.8368	2.4612	0.043136	-3.5378
257357	2.8343	2.7991	0.026355	-3.1883
TEX101	2.8313	2.3735	0.049089	-3.6305
HES6	2.8303	2.4664	0.04281	-3.5324
LOC100499194	2.8284	2.4916	0.041252	-3.5059
IVNS1ABP	2.8274	2.2839	0.056033	-3.7256
FCRL5	2.8258	2.6155	0.034405	-3.3765
CCDC189	2.8255	3.068	0.017951	-2.9216
NAGS	2.8229	2.9747	0.020489	-3.0128
PIGX	2.8229	2.0624	0.077782	-3.9621
FAM47A	2.8222	2.6096	0.034705	-3.3827
TMEM53	2.821	3.2265	0.014373	-2.7701
ZNF621	2.821	2.803	0.026208	-3.1844
SPATA16	2.8189	1.4516	0.18959	-4.5953
ZCWPW2	2.8186	2.5789	0.036297	-3.4146
NPRL3	2.8176	3.3765	0.011682	-2.6309
C9orf40	2.8175	2.6082	0.034773	-3.3841
SEH1L	2.8172	3.2779	0.013382	-2.7219
AK9	2.8159	2.9662	0.020739	-3.0212
TMEM213	2.8157	2.6115	0.03461	-3.3807
CAMSAP3	2.8145	2.0257	0.082128	-4.0013
PLEKHA2	2.813	2.4046	0.046889	-3.5976
100130468	2.8123	2.7867	0.026832	-3.2009
100287166	2.8113	2.1853	0.064839	-3.8308
LOC100287015	2.8089	2.6759	0.031506	-3.3141
LINC00968	2.8079	2.3102	0.053902	-3.6977
FAM160B2	2.8072	1.9996	0.085366	-4.0291
EPAS1	2.8067	2.4133	0.046288	-3.5883
TRNAU1AP	2.8058	2.4855	0.041624	-3.5123
LINC01106	2.8056	2.91	0.02247	-3.0768
PPIL2	2.8045	2.9756	0.020463	-3.0119
SPG7	2.8035	3.2521	0.013871	-2.7461
C12orf77	2.8008	2.5444	0.038174	-3.4505
TIFAB	2.7975	3.3755	0.011698	-2.6319
PPP2R3C	2.7971	3.4501	0.010564	-2.5643
TMEM121	2.7966	3.0034	0.01967	-2.9846
IDS	2.7952	2.2262	0.061031	-3.7872
NHSL1	2.7949	2.9187	0.022194	-3.0682
GPR39	2.7938	3.4967	0.0099176	-2.5226
SRSF11	2.7938	2.5952	0.035439	-3.3976
ENPP6	2.7935	2.51	0.040153	-3.4866
KCNIP2	2.7931	2.5004	0.04072	-3.4966
PCDH20	2.7928	2.2168	0.061888	-3.7972
ZNF587	2.7921	3.5409	0.0093425	-2.4835
NT5DC3	2.7919	2.434	0.0449	-3.5665
EXO5	2.7893	2.604	0.034987	-3.3885
CCDC154	2.7891	2.489	0.04141	-3.5086
TACSTD2	2.7889	2.5015	0.040659	-3.4955
DICER1-AS1	2.7888	3.2879	0.013199	-2.7127
SORBS1	2.7879	2.535	0.038708	-3.4604
CHRM1	2.7877	2.8654	0.023955	-3.1214
PTPDC1	2.785	3.0603	0.018146	-2.929
P2RX2	2.785	2.7557	0.02806	-3.2323
ZNF541	2.784	3.6032	0.0085919	-2.4289
CCNT2-AS1	2.7833	2.4512	0.043779	-3.5484
TEX44	2.7818	2.8906	0.023106	-3.0963
LGALS12	2.7813	2.2098	0.06253	-3.8047
C10orf71	2.7811	2.4641	0.042952	-3.5348
AKT3	2.7802	2.7984	0.026381	-3.189
STMN3	2.78	2.7064	0.030139	-3.2828
100288139	2.7765	2.7244	0.029364	-3.2644
UNC5CL	2.7757	2.4171	0.046034	-3.5844
SCN7A	2.7755	2.3293	0.052398	-3.6774
DIRC3	2.775	2.5965	0.035372	-3.3962
ARHGEF7	2.7741	2.8016	0.026259	-3.1857
100507040	2.7736	2.6347	0.033455	-3.3566
100506671	2.7734	2.8137	0.025805	-3.1735
CC2D2B	2.7733	2.1394	0.069405	-3.8799
SIX3	2.7732	2.997	0.019851	-2.9909
LOC728024	2.7721	2.3937	0.047645	-3.6091
TMPRSS13	2.7712	2.1102	0.072471	-3.9111
LINC00543	2.7691	1.6796	0.13661	-4.3658
GSTK1	2.7684	2.6221	0.034075	-3.3697
C10orf53	2.7683	2.0461	0.079691	-3.9796
INF2	2.7682	2.8061	0.026089	-3.1812
STXBP5L	2.767	2.2224	0.061372	-3.7912
PSPC1	2.7656	2.8614	0.024093	-3.1255
POLR3E	2.764	3.1801	0.015334	-2.814
100506629	2.7639	5.4329	0.00094948	-1.1542
PDP1	2.7636	2.7342	0.02895	-3.2544
ALG5	2.7634	2.4234	0.045608	-3.5777
OXCT1	2.762	2.472	0.042457	-3.5265
IFT57	2.7608	2.5806	0.036204	-3.4128
ANKS1B	2.7605	2.6232	0.034021	-3.3686
SLC16A6	2.76	2.7876	0.026795	-3.1999
SGIP1	2.7596	2.8154	0.025742	-3.1718
GRIN2A	2.7596	2.716	0.029725	-3.273
BLOC1S3	2.7592	2.836	0.024989	-3.151
EGLN1	2.7587	2.6148	0.034442	-3.3773
CDADC1	2.7579	2.7756	0.027265	-3.2121
TOR2A	2.7578	2.8068	0.026063	-3.1805
TMC4	2.7574	2.2927	0.055312	-3.7163
CD44	2.7572	2.6815	0.03125	-3.3083
RNF112	2.7568	2.4073	0.046701	-3.5947
CMTM1	2.7566	4.3381	0.003344	-1.8431
GPAT3	2.7554	2.7349	0.028919	-3.2536
GUF1	2.7553	3.0866	0.017485	-2.9035
UBA6	2.7548	2.7887	0.026753	-3.1988
LOC100126784	2.754	3.0856	0.01751	-2.9045
RNASE7	2.754	2.555	0.037587	-3.4395
STEAP4	2.753	2.6579	0.032343	-3.3327
EIF3C	2.7521	2.9661	0.020742	-3.0213
SORL1	2.7509	2.5768	0.036408	-3.4168
FAM228A	2.7494	1.6107	0.15095	-4.4363
AUTS2	2.7493	2.9887	0.020084	-2.999
284187	2.7484	3.3478	0.012152	-2.6573
CMAHP	2.747	2.5992	0.035237	-3.3935
SLC25A27	2.7468	2.9815	0.020292	-3.0061
SCGB3A1	2.7451	2.7896	0.026719	-3.1979
DLX6-AS1	2.7446	2.6594	0.03227	-3.3311
MALRD1	2.7438	1.5196	0.1721	-4.5282
PTPRK	2.7433	2.7806	0.02707	-3.2071
HDAC9	2.7428	2.9216	0.022102	-3.0653
PBOV1	2.7411	3.26	0.01372	-2.7387
AGR2	2.7408	3.0213	0.019177	-2.9671
ACTL9	2.7399	2.6345	0.033465	-3.3569
ZNF197	2.7395	2.7316	0.029058	-3.257
ENTPD1-AS1	2.7382	4.3117	0.0034546	-1.8623
WFDC3	2.7377	2.582	0.036133	-3.4114
NXPE3	2.7372	2.8249	0.025394	-3.1622
SNU13	2.7366	2.3679	0.049499	-3.6365
SLC11A1	2.7363	2.9279	0.021903	-3.0591
SLC22A5	2.7357	2.3875	0.048086	-3.6157
KLRG2	2.7357	2.2415	0.059663	-3.7708
LOC645513	2.7352	2.5674	0.036909	-3.4265
PLG	2.735	2.1899	0.064403	-3.8259
PTOV1	2.7345	2.7045	0.030222	-3.2847
AFF3	2.7334	2.4486	0.043947	-3.5511
FBXW5	2.733	2.9376	0.021602	-3.0494
PIH1D3	2.7311	2.3317	0.052213	-3.6748
POLD3	2.7311	2.0328	0.081268	-3.9937
FOXR1	2.7306	2.7446	0.028515	-3.2437
SFTA1P	2.729	2.1179	0.071644	-3.9028
KIF1A	2.7289	2.8054	0.026117	-3.1819
HCG18	2.7288	2.8234	0.025447	-3.1637
FAM167A	2.7283	2.7792	0.027125	-3.2085
SLC25A15	2.7282	2.1003	0.073539	-3.9216
SLC5A11	2.7278	2.3571	0.050294	-3.6479
SIPA1L1	2.727	1.7939	0.11559	-4.2468
IL17C	2.7269	2.5267	0.03918	-3.4691
KLB	2.7266	2.4721	0.04245	-3.5263
CDIPTOSP	2.725	1.9062	0.097989	-4.1284
83935	2.7234	3.4808	0.010133	-2.5368
ZNF597	2.722	2.4639	0.042966	-3.535
LINC02012	2.7206	2.6012	0.035131	-3.3914
KMT5B	2.7202	3.039	0.018701	-2.9497
LINC00877	2.7191	2.8998	0.022801	-3.087
KCNH3	2.7181	2.656	0.032434	-3.3347
GGN	2.7179	2.8476	0.024578	-3.1394
NAB1	2.7166	2.3461	0.051115	-3.6596
PDGFC	2.7166	2.3095	0.053959	-3.6985
RGS18	2.7156	2.1907	0.064328	-3.8251
NLGN3	2.7153	2.1994	0.063505	-3.8158
TRIM7	2.7151	2.3841	0.048328	-3.6193
CLDN1	2.7132	2.1858	0.064797	-3.8303
NKX2-1-AS1	2.7127	2.5817	0.036148	-3.4117
SLC8A1	2.7104	2.6325	0.033564	-3.359
CAMKK1	2.7101	2.7083	0.030057	-3.2808
LINC00487	2.7089	2.5564	0.037512	-3.438
CNTROB	2.7085	3.0308	0.018921	-2.9578
SUSD2	2.7077	2.4868	0.041543	-3.5109
100128909	2.7064	2.406	0.046793	-3.5961
NUMB	2.7041	3.3855	0.01154	-2.6228
FAM184A	2.7018	2.433	0.044966	-3.5676
RTN4RL2	2.701	2.167	0.06662	-3.8504
E2F5	2.7005	1.8206	0.11115	-4.2188
PPP2R2C	2.6973	2.5151	0.039852	-3.4812
SPRY1	2.6959	2.6107	0.034646	-3.3815
CHRNB2	2.6945	2.6502	0.032708	-3.3406
CCDC142	2.6932	2.4199	0.045841	-3.5814
MORF4L2-AS1	2.693	2.2162	0.061943	-3.7979
BANK1	2.6924	2.3132	0.053664	-3.6946
UNC80	2.6918	2.589	0.035764	-3.4041
RASGRP4	2.6913	2.2706	0.057146	-3.7398
HES7	2.691	2.7538	0.02814	-3.2344
TMPRSS3	2.6905	2.2324	0.060474	-3.7806
ARG1	2.6898	2.5436	0.038221	-3.4514
INSYN1	2.6894	2.8644	0.02399	-3.1225
SOWAHA	2.6864	5.9563	0.00055056	-0.89102
LINC02492	2.6856	2.5809	0.036191	-3.4125
TRIM63	2.6845	2.4235	0.045597	-3.5775
DMD	2.6844	1.7058	0.13148	-4.3386
CR2	2.6835	2.2584	0.05819	-3.7528
CCDC159	2.6805	3.3341	0.012384	-2.6699
SLC6A19	2.6804	2.7277	0.029223	-3.261
OAS2	2.6797	2.0866	0.075045	-3.9362
CEP19	2.6793	3.4784	0.010166	-2.5389
SLC2A12	2.6786	4.0556	0.0047605	-2.0558
GPIHBP1	2.6778	3.1024	0.017099	-2.8883
LINC02731	2.677	5.4062	0.0009772	-1.1687
VASH2	2.6765	1.9633	0.09007	-4.0678
MRPL39	2.6757	2.6462	0.032897	-3.3447
BPIFB1	2.6752	2.8848	0.023297	-3.102
RXFP1	2.6745	2.9438	0.021412	-3.0433
LIN37	2.6742	2.4013	0.047116	-3.6011
GLT8D2	2.6736	2.969	0.020657	-3.0184
GS1-124K5.4	2.6736	2.6504	0.032697	-3.3404
TAF1B	2.6733	2.7471	0.028414	-3.2412
CLEC4E	2.6724	3.0589	0.018183	-2.9304
CAVIN4	2.6715	2.2609	0.057977	-3.7502
LINC01549	2.6709	2.5954	0.035433	-3.3975
440330	2.67	2.502	0.040624	-3.4949
C2CD4A	2.6695	2.4988	0.040818	-3.4983
ZFAND4	2.6661	1.4036	0.20291	-4.642
KANSL1L	2.6654	3.3036	0.012915	-2.698
TOLLIP	2.6646	2.5587	0.037384	-3.4356
ERICH3	2.6645	2.2478	0.059113	-3.7642
OR51E1	2.6644	2.3596	0.050105	-3.6452
FIGN	2.6626	3.0061	0.019595	-2.9819
EID3	2.6618	4.0215	0.0049716	-2.0825
HDAC7	2.6606	2.694	0.03069	-3.2956
WNT5B	2.6594	2.2624	0.057849	-3.7486
TMEM114	2.6591	2.3951	0.047546	-3.6076
PERM1	2.6587	2.5075	0.0403	-3.4892
FAM228B	2.6584	2.8367	0.024965	-3.1503
APOA5	2.6565	2.092	0.074453	-3.9305
ZNF117	2.6554	3.6438	0.0081389	-2.3938
CECR2	2.6553	2.218	0.061773	-3.7959
ACOT12	2.655	1.6902	0.13451	-4.3548
STPG1	2.6534	2.9957	0.019887	-2.9921
LINC01554	2.653	1.9034	0.098399	-4.1314
PCSK7	2.6525	7.1489	0.00017903	-0.41579
IP6K3	2.6516	2.1949	0.063922	-3.8205
NRK	2.651	2.4899	0.041353	-3.5076
SPATA31D1	2.6497	2.6256	0.033901	-3.366
FAM186B	2.6478	2.2127	0.062265	-3.8016
RORB	2.647	1.9895	0.086646	-4.0399
SGPP2	2.6438	2.0873	0.074974	-3.9356
GHRLOS	2.6437	2.4967	0.040944	-3.5005
100131508	2.6404	2.4206	0.045794	-3.5806
C19orf44	2.6403	2.9298	0.021845	-3.0572
HEATR5B	2.6399	2.8584	0.024198	-3.1285
EP400	2.6399	2.7848	0.026903	-3.2027
SMG9	2.6398	3.0189	0.019242	-2.9694
SLC6A4	2.6386	2.0636	0.07765	-3.9608
HPSE	2.6363	2.3784	0.048735	-3.6253
PTER	2.6356	2.1938	0.064032	-3.8218
PACSIN2	2.6353	2.4554	0.04351	-3.544
LMBR1	2.6341	2.877	0.023558	-3.1098
FAM126B	2.6339	3.1611	0.015747	-2.8321
OIT3	2.6336	2.2263	0.061024	-3.7871
PARVA	2.6327	2.7084	0.030054	-3.2808
439938	2.6325	2.5107	0.040108	-3.4858
FAM78B	2.6303	2.3847	0.048284	-3.6186
KIF7	2.6302	2.3223	0.052947	-3.6849
DHRS12	2.6301	2.5338	0.038774	-3.4616
SFSWAP	2.6298	1.7399	0.12511	-4.3033
GPCPD1	2.6285	2.4874	0.041506	-3.5103
DNAJC4	2.6282	2.9685	0.020671	-3.0189
MROH8	2.6279	1.9009	0.098759	-4.134
NUF2	2.6278	3.2411	0.014084	-2.7564
MMP8	2.6271	2.5267	0.039178	-3.469
C11orf94	2.6251	2.7594	0.027912	-3.2286
SZT2	2.6241	3.2606	0.013708	-2.7381
LINC01088	2.6234	3.485	0.010076	-2.5331
WWOX	2.6221	2.6881	0.030951	-3.3015
ADCY1	2.6211	2.6635	0.032078	-3.3269
ENOX2	2.6204	3.2945	0.013078	-2.7065
ACTRT3	2.6199	2.7899	0.026706	-3.1976
CLNK	2.6194	2.4501	0.043851	-3.5496
100132661	2.619	2.204	0.063072	-3.8109
NAPSA	2.6182	2.6507	0.032683	-3.3401
LTO1	2.6172	3.2897	0.013165	-2.7109
TMEM51-AS1	2.6169	2.0964	0.073965	-3.9258
TAF7L	2.6161	2.4226	0.045659	-3.5785
SYT17	2.6159	3.8266	0.0063941	-2.2396
LOC283335	2.6128	2.9768	0.020427	-3.0107
ITIH6	2.6118	2.5426	0.038276	-3.4524
ZNF77	2.6098	2.513	0.039974	-3.4834
SHC4	2.6094	2.7403	0.028692	-3.248
ITGBL1	2.6091	1.6024	0.15277	-4.4448
CDH23	2.6089	2.2365	0.060104	-3.7762
ZNF624	2.6084	2.2963	0.055022	-3.7125
CLASP1	2.6083	2.3675	0.049528	-3.6369
IL17RC	2.6082	3.9712	0.0053024	-2.1224
PUM2	2.6082	2.2148	0.062071	-3.7994
PRSS54	2.6073	2.3187	0.05323	-3.6887
LIN7A	2.6058	1.3722	0.21204	-4.672
440570	2.6057	2.216	0.061963	-3.7981
100132999	2.6053	2.4751	0.042267	-3.5232
SCN8A	2.6047	3.056	0.018256	-2.9332
LINC02693	2.6044	2.3643	0.049757	-3.6402
COL28A1	2.6023	2.5513	0.037794	-3.4434
DPPA5P4	2.599	2.9439	0.02141	-3.0432
SLC25A36	2.5986	2.5618	0.037213	-3.4323
OSBPL11	2.5981	2.9014	0.022751	-3.0855
GABRD	2.5979	2.3839	0.048342	-3.6195
PSMD7	2.5975	2.86	0.024143	-3.1269
TMEM225	2.594	2.2212	0.061484	-3.7925
LINC00921	2.5927	2.9326	0.021756	-3.0544
WDR91	2.5913	2.164	0.066917	-3.8536
SEC14L4	2.5909	3.1606	0.015757	-2.8325
SLC39A8	2.5837	2.4699	0.042591	-3.5287
WDR19	2.581	1.8859	0.10096	-4.1499
CPLX2	2.58	3.346	0.012182	-2.6589
WNT10A	2.579	3.0129	0.019406	-2.9752
28590	2.5785	1.6686	0.13881	-4.3771
C15orf41	2.5775	2.5014	0.040665	-3.4956
IRF1-AS1	2.5774	3.3067	0.01286	-2.6952
RSPO4	2.5774	2.3479	0.050978	-3.6576
MYCN	2.5761	2.6751	0.031541	-3.3149
100288893	2.5754	2.6044	0.03497	-3.3881
FAM135A	2.5742	2.7984	0.02638	-3.189
C10orf71-AS1	2.5723	2.2778	0.056545	-3.7322
P3H2	2.5708	2.4812	0.041888	-3.5168
WDR72	2.5707	2.703	0.03029	-3.2863
NRAP	2.5695	3.3798	0.011629	-2.6279
EPHB1	2.5687	2.6773	0.031441	-3.3126
PCBP2	2.5676	3.1926	0.015069	-2.8022
OR2B3	2.5675	3.0136	0.019388	-2.9746
55387	2.5657	2.2322	0.06049	-3.7808
GLI4	2.5654	1.5743	0.15909	-4.4732
ESRRB	2.565	3.0546	0.018293	-2.9346
GUCA1C	2.565	2.5611	0.037253	-3.4331
FLJ42351	2.5637	2.6817	0.03124	-3.3081
ST6GALNAC5	2.5634	2.7046	0.030217	-3.2846
TAF1D	2.5617	2.9794	0.020354	-3.0082
GDF15	2.5595	2.1352	0.069838	-3.8844
LRFN5	2.5591	3.2445	0.014017	-2.7532
FRMD7	2.5591	3.1323	0.016397	-2.8596
ZNF44	2.5588	2.9811	0.020303	-3.0065
CDRT15	2.5588	2.9164	0.022267	-3.0705
57796	2.5584	1.7588	0.12169	-4.2835
DHX37	2.5577	3.3103	0.012796	-2.6918
CLTRN	2.5577	2.2496	0.058955	-3.7622
LINC00900	2.557	2.2935	0.055249	-3.7155
NSMCE1-DT	2.5569	2.3161	0.053431	-3.6914
MRO	2.5564	2.8578	0.024218	-3.1291
TRDN	2.5562	1.3732	0.21177	-4.6711
SLC35E4	2.5558	2.6492	0.032755	-3.3416
KLF9	2.5555	2.5835	0.036055	-3.4098
PROKR2	2.5551	2.3734	0.049097	-3.6306
APOC2	2.5547	2.338	0.05173	-3.6681
LARP1	2.551	3.1993	0.014928	-2.7957
CCSER1	2.5507	2.2989	0.054809	-3.7097
SLC7A2	2.5503	2.5227	0.03941	-3.4732
BIVM	2.5492	3.1509	0.015974	-2.8418
SEC14L1	2.5488	2.0261	0.082077	-4.0008
PLAC9	2.5474	2.2315	0.060551	-3.7815
DUSP15	2.5471	1.9782	0.08811	-4.0519
SMIM1	2.5454	2.79	0.026703	-3.1975
TENT5A	2.545	2.1375	0.069598	-3.8819
RALGAPA1	2.5439	2.9426	0.021449	-3.0445
HSF5	2.5434	1.3114	0.23081	-4.7294
ZFAND3	2.5428	2.7007	0.030391	-3.2886
KIN	2.5426	3.2183	0.014538	-2.7778
NDUFA10	2.5414	2.0125	0.083752	-4.0154
RMDN1	2.5413	2.5411	0.038359	-3.454
LRRC2-AS1	2.5404	2.3854	0.048237	-3.6179
ITSN2	2.5394	2.9328	0.021751	-3.0542
SLC23A1	2.539	2.5497	0.03788	-3.445
CFC1	2.5389	3.392	0.011436	-2.6168
ARMC2	2.5382	2.2521	0.058732	-3.7595
ZNF483	2.538	2.6819	0.031234	-3.308
ODF3	2.538	2.5173	0.039724	-3.4789
S100PBP	2.5357	3.0375	0.018741	-2.9512
SCAMP5	2.5349	2.6767	0.031471	-3.3133
UTS2B	2.5348	2.4541	0.043593	-3.5454
SH2D5	2.5328	3.2163	0.014578	-2.7797
BPIFB2	2.5327	3.8385	0.0062956	-2.2298
KREMEN1	2.532	2.495	0.041045	-3.5023
RASL11B	2.5316	1.8083	0.11319	-4.2318
GJA3	2.5312	2.4754	0.042246	-3.5229
DNAJC27	2.5288	2.5178	0.039696	-3.4784
YPEL1	2.5278	2.4718	0.042471	-3.5267
ANKS3	2.5268	3.626	0.0083344	-2.4092
TFG	2.5232	2.987	0.020135	-3.0007
TYSND1	2.5224	2.7284	0.029192	-3.2602
FANCF	2.5221	2.9407	0.021508	-3.0464
TTC21A	2.5215	2.9313	0.021798	-3.0557
HIBADH	2.5209	2.8219	0.025502	-3.1652
ARAF	2.5202	2.0823	0.075531	-3.9409
LINC02153	2.5182	1.6716	0.1382	-4.374
ZSWIM1	2.5177	2.4977	0.040883	-3.4995
NAPB	2.5149	3.8661	0.006074	-2.2072
ANKRD19P	2.5143	2.5066	0.040353	-3.4901
PPP1R3C	2.5135	2.5233	0.039376	-3.4726
BET1L	2.5121	2.768	0.027568	-3.2199
NUP133	2.5119	1.9848	0.087251	-4.0449
399884	2.5106	1.3733	0.21172	-4.671
HRCT1	2.5091	3.0823	0.017591	-2.9077
TMEM185B	2.5084	2.8669	0.023904	-3.12
TMEM108	2.5059	2.8794	0.023478	-3.1074
PATE1	2.5048	1.5002	0.17693	-4.5475
GEMIN8	2.5047	3.1129	0.016848	-2.8782
GINS2	2.5047	2.0346	0.081055	-3.9918
SPINT1	2.5042	2.7174	0.029661	-3.2715
OLAH	2.5024	2.6141	0.034478	-3.378
S100A6	2.5021	3.3042	0.012905	-2.6975
IZUMO2	2.5017	1.1867	0.27377	-4.8426
MON1A	2.4992	3.2783	0.013375	-2.7215
KRTAP4-4	2.4985	1.754	0.12255	-4.2885
JARID2-AS1	2.4983	2.9848	0.020197	-3.0029
ZNF540	2.4981	2.8964	0.022915	-3.0905
COA1	2.4973	2.1608	0.067239	-3.857
TLE4	2.4972	3.4906	0.0099999	-2.5281
KCNC4	2.4955	2.8559	0.024286	-3.131
LINC00643	2.4954	3.1213	0.016652	-2.8701
KRTAP9-4	2.4943	1.8808	0.10173	-4.1553
PRDM6	2.4928	4.9423	0.0016346	-1.4378
100653086	2.4927	1.9253	0.095267	-4.1081
TRPC5OS	2.4927	1.3797	0.20983	-4.6649
GART	2.4925	3.047	0.018492	-2.942
SNRPE	2.4923	1.8155	0.11198	-4.2241
TP53AIP1	2.4905	3.453	0.010523	-2.5616
TTC9B	2.4887	2.9077	0.022546	-3.0792
LY9	2.4881	2.2523	0.058722	-3.7594
TRABD2A	2.4858	2.5805	0.036211	-3.4129
100506011	2.4858	1.4357	0.1939	-4.6108
PAGR1	2.4844	2.874	0.02366	-3.1128
CNBD2	2.4844	2.4725	0.042424	-3.5259
ARRDC3-AS1	2.4843	2.6583	0.032323	-3.3322
DCAF10	2.4836	3.0462	0.018513	-2.9428
SFMBT2	2.4825	3.0045	0.019638	-2.9834
TLR10	2.4805	1.9265	0.095095	-4.1068
MEIOB	2.4794	1.7378	0.1255	-4.3055
100507652	2.4771	3.5423	0.0093247	-2.4822
TPD52L3	2.4769	2.9326	0.021756	-3.0544
CRYGS	2.4767	2.9444	0.021393	-3.0427
SPECC1	2.4767	2.5388	0.038491	-3.4564
F7	2.4766	1.8752	0.10258	-4.1612
SLC9A9	2.4754	2.4483	0.043965	-3.5514
LINC00323	2.4737	1.4819	0.1816	-4.5655
TMC5	2.4731	2.2485	0.059048	-3.7634
POLR3G	2.4731	1.9853	0.087182	-4.0443
RAPGEF2	2.4714	3.758	0.0069964	-2.2967
FAM172A	2.471	2.8041	0.026164	-3.1832
NLRP7	2.4706	2.1263	0.070761	-3.8938
CYP2S1	2.4705	2.4545	0.043566	-3.5449
ZNF256	2.4676	2.7969	0.026439	-3.1905
DIRAS1	2.4669	2.3619	0.049937	-3.6428
THAP11	2.4667	2.1411	0.069229	-3.8781
CCNJ	2.4666	3.0978	0.017211	-2.8928
TNS1	2.4666	2.8685	0.023851	-3.1184
ZNF141	2.4645	3.5405	0.0093468	-2.4838
C9orf131	2.464	2.3212	0.053028	-3.686
PMEPA1	2.4636	3.1497	0.016001	-2.8429
PCDHB19P	2.4631	2.1754	0.065799	-3.8414
ASCL2	2.4621	2.2774	0.056577	-3.7326
CCDC171	2.4614	1.963	0.090114	-4.0681
GEMIN7	2.4599	2.6477	0.032829	-3.3432
APCDD1L	2.4599	2.0431	0.080042	-3.9827
100128198	2.4585	1.9506	0.091774	-4.0813
LINC00673	2.4582	2.8751	0.023625	-3.1118
LINC01988	2.4577	1.8366	0.10857	-4.202
PTPN9	2.4565	3.1351	0.016331	-2.8569
SLC25A21-AS1	2.4545	2.3971	0.047411	-3.6055
ZNF777	2.4541	2.5176	0.039708	-3.4786
RNF133	2.4541	2.1992	0.063517	-3.816
MARCHF10	2.4541	1.8207	0.11114	-4.2187
PHKA1	2.4536	3.228	0.014343	-2.7687
LOC100506476	2.4513	2.4451	0.044175	-3.5548
ROS1	2.4512	2.7442	0.028532	-3.2441
TNKS2	2.4494	2.7773	0.027196	-3.2104
FANCB	2.4493	2.5432	0.038244	-3.4518
CCDC40	2.4487	2.8762	0.023587	-3.1106
EMX2OS	2.4472	1.8643	0.10423	-4.1727
NXPH2	2.4462	2.5796	0.036259	-3.4138
CRBN	2.4458	2.7065	0.030135	-3.2827
TEX9	2.4457	2.3189	0.053211	-3.6885
FKBP15	2.4447	2.1546	0.067859	-3.8636
CST11	2.4446	2.3003	0.054697	-3.7083
RSBN1	2.444	2.9712	0.020591	-3.0162
C2CD4B	2.4431	2.0035	0.084872	-4.025
DBIL5P	2.4411	1.7383	0.12539	-4.3049
153811	2.4399	2.0926	0.074389	-3.9299
FCRL2	2.4398	2.9723	0.020559	-3.0151
400768	2.4387	1.157	0.28494	-4.8685
FAM133A	2.4386	2.8889	0.023163	-3.098
DENND1B	2.4382	2.6502	0.032709	-3.3407
RBM12B	2.4369	2.9243	0.022017	-3.0627
645524	2.4357	1.9394	0.093308	-4.0932
NEK9	2.4352	2.3183	0.05326	-3.6891
CLDND2	2.4329	2.4201	0.045829	-3.5812
MEX3B	2.4315	3.0926	0.017337	-2.8977
OXR1	2.4301	2.5197	0.039587	-3.4764
ZNF654	2.4299	3.5231	0.0095696	-2.4992
FBXW7	2.4291	2.6581	0.032333	-3.3325
RHBDD1	2.429	3.3014	0.012955	-2.7001
TOR1AIP1	2.4285	2.7936	0.026565	-3.1939
100506003	2.4284	3.0165	0.019309	-2.9718
100129502	2.4273	2.8977	0.02287	-3.0891
C20orf144	2.4254	2.7583	0.027957	-3.2298
DOCK11	2.4248	3.1908	0.015105	-2.8038
PEX11G	2.4239	2.2645	0.057666	-3.7463
CENPJ	2.4216	2.5771	0.036392	-3.4165
FXYD4	2.4215	2.2482	0.059072	-3.7637
FAM205A	2.4205	2.6539	0.032532	-3.3368
MMD2	2.4189	2.9333	0.021737	-3.0538
LINC02853	2.4187	2.2842	0.056013	-3.7254
LINC01588	2.4152	2.9292	0.021863	-3.0578
HSD17B7P2	2.4144	2.4315	0.045067	-3.5692
RASGEF1A	2.4119	2.301	0.054635	-3.7075
FBXL6	2.4118	2.4183	0.045947	-3.583
SLC25A5-AS1	2.4092	2.18	0.065348	-3.8365
KSR2	2.4091	2.6676	0.031889	-3.3227
CFAP100	2.4088	3.3845	0.011554	-2.6236
SPEG	2.4076	1.8085	0.11314	-4.2315
UQCRB	2.4058	3.2406	0.014094	-2.7568
PI4K2B	2.4051	2.6153	0.034417	-3.3768
SCARB1	2.4042	3.3955	0.011382	-2.6136
SLAMF7	2.4035	1.9312	0.094438	-4.1018
LRRC72	2.4026	2.4891	0.041404	-3.5085
C8orf33	2.4018	2.6063	0.034871	-3.3861
TSSK4	2.4013	1.6147	0.1501	-4.4323
DIDO1	2.4011	3.025	0.019075	-2.9634
GNG12	2.4005	2.9419	0.021469	-3.0451
UQCC1	2.4004	2.8237	0.025438	-3.1635
100505986	2.3973	3.7563	0.0070117	-2.2981
C5orf63	2.3972	2.2422	0.059601	-3.7701
KCNK4	2.3954	2.0326	0.081301	-3.994
ATAD3C	2.3952	2.064	0.077609	-3.9605
KRTAP3-3	2.3939	1.6122	0.15064	-4.4349
LINC01931	2.3937	2.0874	0.074955	-3.9354
CCDC42	2.3932	3.2875	0.013207	-2.713
100996920	2.3932	2.5346	0.038728	-3.4608
DNALI1	2.3926	4.8687	0.0017787	-1.4838
VWDE	2.392	1.6583	0.14091	-4.3877
ARMC3	2.3919	2.4694	0.042622	-3.5292
ENO1	2.3918	1.5932	0.15482	-4.4541
KRTAP1-3	2.3891	2.5708	0.036731	-3.4231
RPH3AL	2.3887	3.8209	0.006442	-2.2443
POM121L10P	2.3886	2.1408	0.069259	-3.8784
MYO3A	2.3884	2.4311	0.045095	-3.5696
GRB2	2.388	2.3634	0.049825	-3.6412
AMACR	2.3879	2.5726	0.036631	-3.4211
MARCHF8	2.3878	2.0615	0.077889	-3.9631
CCDC24	2.3869	2.0445	0.079881	-3.9813
100507378	2.3854	2.6847	0.031104	-3.305
SPEM1	2.3851	2.3044	0.054366	-3.7039
GPC6	2.385	2.0422	0.080153	-3.9837
SPTBN4	2.3843	2.7371	0.028829	-3.2514
ZFP36L2	2.3841	2.3701	0.049332	-3.634
SLC4A9	2.3833	2.6606	0.032216	-3.3299
TLR9	2.3815	2.0686	0.077071	-3.9554
RBM8A	2.3812	2.8335	0.025081	-3.1536
REG4	2.3785	2.0663	0.077342	-3.958
EFCAB1	2.3782	2.3901	0.0479	-3.6129
CFAP298	2.3775	2.4561	0.043463	-3.5432
PBRM1	2.3772	2.8214	0.025521	-3.1658
BTF3	2.3769	1.4072	0.20188	-4.6385
NIPSNAP3A	2.3767	2.8323	0.025125	-3.1548
FBLN7	2.3764	2.6644	0.032037	-3.326
LONP2	2.3753	2.8505	0.024474	-3.1364
KIAA1656	2.375	2.494	0.041108	-3.5034
KCNAB1	2.3737	2.3056	0.054263	-3.7025
TFAP2D	2.3732	2.342	0.051421	-3.6638
LOC100505841	2.3727	2.6146	0.034449	-3.3774
DHX40	2.372	2.9825	0.020262	-3.0051
100129637	2.3709	3.1143	0.016817	-2.8769
AP2A1	2.3706	2.9007	0.022773	-3.0862
CLHC1	2.3701	2.996	0.019877	-2.9918
GPC2	2.3697	2.9277	0.02191	-3.0593
PLEKHH3	2.3694	4.2745	0.0036173	-1.8897
MIR3976HG	2.3693	1.8218	0.11096	-4.2175
SARAF	2.3691	2.325	0.052732	-3.6819
TRBV25-1	2.3691	1.4704	0.18461	-4.5769
H4C8	2.3686	2.7272	0.029242	-3.2614
APOH	2.3669	2.9928	0.019968	-2.995
USP51	2.3656	3.0047	0.019633	-2.9833
B3GAT2	2.3628	2.133	0.07006	-3.8867
MEX3C	2.3625	2.4803	0.041946	-3.5178
TTBK2	2.362	2.6653	0.031996	-3.325
GABRR3	2.3619	2.2373	0.060034	-3.7753
LINC00922	2.3608	2.5295	0.039018	-3.4661
LOC441179	2.3587	2.1653	0.066795	-3.8522
ZNF790-AS1	2.358	2.4155	0.046143	-3.5861
MROH2B	2.3576	2.4054	0.04683	-3.5967
LINC01184	2.3575	3.1362	0.016307	-2.8559
YY1AP1	2.3575	2.9042	0.02266	-3.0827
CYRIB	2.3554	2.5477	0.037994	-3.4471
PBX3	2.3552	2.2417	0.059644	-3.7706
KCNK6	2.3547	3.7303	0.0072564	-2.32
TNRC6C	2.3543	3.1959	0.014998	-2.7989
DACH2	2.3526	1.5882	0.15595	-4.4593
MUC4	2.3524	3.0704	0.017889	-2.9192
NSUN7	2.3515	1.7191	0.12897	-4.3249
C1GALT1C1L	2.3506	2.0875	0.074948	-3.9353
LINC00459	2.3499	1.5115	0.1741	-4.5362
USP45	2.3494	3.2055	0.0148	-2.7899
IRF1	2.3493	5.1833	0.0012467	-1.2937
SLC25A37	2.3484	3.1252	0.016561	-2.8664
LOC100506675	2.3482	1.9923	0.086296	-4.0369
GLIS1	2.3479	3.0614	0.018117	-2.9279
SERPINB6	2.3478	1.432	0.19492	-4.6144
FBLL1	2.3473	2.8643	0.023992	-3.1225
TMEFF2	2.3465	2.2624	0.057845	-3.7486
PSMA3-AS1	2.3457	3.2918	0.013129	-2.7091
TEKT1	2.3456	2.2222	0.061395	-3.7915
MRPS31	2.3454	1.6735	0.13783	-4.3721
MRVI1	2.345	3.3214	0.012602	-2.6816
PDLIM2	2.3447	2.3859	0.048197	-3.6173
SLF2	2.3445	3.0495	0.018426	-2.9395
TEP1	2.3437	2.2899	0.055543	-3.7193
GBA3	2.3423	1.4847	0.18089	-4.5628
LOC100652999	2.3404	2.2886	0.055651	-3.7207
MAGI3	2.3399	2.9514	0.021182	-3.0358
SMYD2	2.3393	2.4036	0.046959	-3.5987
RPGRIP1L	2.339	2.2697	0.057225	-3.7408
FOXP2	2.3381	3.0526	0.018345	-2.9365
ZNF395	2.3381	2.9013	0.022755	-3.0856
ERMP1	2.3377	3.2995	0.01299	-2.7019
RBM46	2.3349	2.836	0.024989	-3.151
MIR4500HG	2.3337	2.711	0.029938	-3.278
ARPP21	2.3306	2.792	0.026626	-3.1955
TMTC1	2.3294	2.2161	0.061954	-3.798
CFAP206	2.329	1.605	0.15221	-4.4422
ADPRHL1	2.3287	3.1159	0.016778	-2.8753
MAFG	2.3284	2.3033	0.054456	-3.7051
SHROOM3	2.3283	2.5599	0.037321	-3.4344
ANAPC1P2	2.3281	2.6569	0.032392	-3.3338
ZNF366	2.327	2.2322	0.060496	-3.7808
CXorf65	2.3264	2.6768	0.031465	-3.3132
SYCE2	2.3243	4.175	0.0040942	-1.964
PIGM	2.3239	2.8843	0.023316	-3.1026
C11orf52	2.3239	1.7431	0.12453	-4.3
EVC	2.3235	2.0664	0.077333	-3.9579
CGAS	2.3231	2.4409	0.044443	-3.5592
RBFOX3	2.3221	2.163	0.067015	-3.8546
LOC84214	2.3189	3.0144	0.019365	-2.9738
SIGLEC17P	2.3189	2.0523	0.078954	-3.9729
PRKCQ-AS1	2.3177	2.4209	0.045776	-3.5804
ZNF780A	2.3172	3.7046	0.007507	-2.3418
DISP2	2.3171	2.2288	0.060794	-3.7844
STAB2	2.317	2.659	0.032291	-3.3315
KCNMB4	2.3165	2.8974	0.02288	-3.0894
FOXA1	2.3158	2.184	0.064966	-3.8322
C2orf73	2.315	1.7858	0.11698	-4.2553
SLC39A5	2.3149	2.0029	0.084951	-4.0256
SBSPON	2.3146	2.4544	0.04357	-3.545
IGHG1	2.3146	1.6858	0.13537	-4.3593
MYRF-AS1	2.3136	2.5024	0.040604	-3.4945
TMEM175	2.3135	3.1611	0.015748	-2.8321
SMCHD1	2.3128	2.6748	0.031556	-3.3152
TMEM117	2.3128	2.1501	0.068314	-3.8685
TMEM143	2.3121	2.6687	0.031839	-3.3216
PIEZO2	2.312	2.7541	0.028125	-3.234
ELAVL2	2.3113	2.0576	0.078345	-3.9673
ADPGK	2.3105	1.8429	0.10757	-4.1953
CFAP300	2.31	2.3568	0.050312	-3.6482
KCNC2	2.3071	1.9278	0.094923	-4.1055
BCL11A	2.3031	2.2341	0.060323	-3.7788
PACC1	2.3029	2.5889	0.03577	-3.4042
COLGALT1	2.3026	2.7799	0.027094	-3.2077
ITPRID1	2.3025	2.8254	0.025373	-3.1617
ATP2A2	2.3022	1.8577	0.10525	-4.1797
LINC00458	2.3016	2.743	0.028582	-3.2453
IGHV3OR16-13	2.3005	2.5376	0.038562	-3.4577
PRRG3	2.2998	2.1908	0.06432	-3.825
NOD1	2.2992	2.6341	0.033485	-3.3573
PLAA	2.2986	2.6188	0.034242	-3.3731
PI15	2.2981	2.2518	0.05876	-3.7599
PPP6R3	2.2965	2.8304	0.025192	-3.1567
SEZ6	2.2958	1.9608	0.090399	-4.0704
ISM1-AS1	2.295	1.5584	0.16277	-4.4893
C15orf65	2.2949	2.838	0.024918	-3.149
USP43	2.2932	2.9065	0.022585	-3.0804
CBLN4	2.2923	2.3165	0.053398	-3.691
UNC79	2.2919	3.0344	0.018824	-2.9542
IER5L	2.2915	2.4907	0.04131	-3.5069
100996613	2.2892	2.0948	0.07414	-3.9275
SAMD15	2.2892	1.973	0.088793	-4.0575
TSPAN12	2.2877	2.6251	0.033927	-3.3666
LINC00462	2.2876	2.7402	0.0287	-3.2482
RBM22	2.2866	2.6449	0.032961	-3.3461
DCAF12L2	2.2858	2.9086	0.022518	-3.0783
SMC6	2.2857	2.4146	0.046204	-3.587
DPP6	2.2847	1.9292	0.094728	-4.104
SLC2A13	2.2845	2.6458	0.032917	-3.3451
TWF1	2.2836	2.0905	0.074614	-3.9321
NOL6	2.2835	3.1727	0.015494	-2.821
RCOR1	2.2829	2.5591	0.037366	-3.4353
CR1	2.2817	1.8151	0.11205	-4.2246
LCA5	2.2816	2.7016	0.03035	-3.2877
RPS6KL1	2.2795	2.9527	0.021141	-3.0345
SMOC1	2.2794	2.6301	0.03368	-3.3614
TRAF3IP3	2.2785	2.6546	0.0325	-3.3361
GGT6	2.2785	2.0063	0.084523	-4.022
SYNGAP1	2.2784	2.6516	0.032642	-3.3392
LRRC29	2.2781	1.8067	0.11344	-4.2334
USP4	2.2772	2.4951	0.04104	-3.5022
LENG1	2.2757	2.2887	0.055642	-3.7206
ERI2	2.2749	2.5274	0.039139	-3.4683
EIF1AD	2.2732	2.5664	0.036967	-3.4276
LAMB4	2.2726	1.9107	0.09735	-4.1237
100506853	2.272	2.3325	0.052154	-3.674
SEC16B	2.2719	2.5092	0.0402	-3.4874
TTC39B	2.2709	2.4971	0.040923	-3.5001
KANK4	2.2702	1.8552	0.10564	-4.1824
PRAP1	2.2684	2.2677	0.057395	-3.7429
LDB3	2.2663	2.5922	0.035596	-3.4007
ZNRD1ASP	2.2659	2.7229	0.029428	-3.2659
RASSF5	2.2651	2.0696	0.076959	-3.9544
NLRC3	2.2647	3.6322	0.0082649	-2.4037
ANKRD9	2.2644	2.394	0.047625	-3.6088
NREP	2.2631	2.9085	0.022519	-3.0783
645460	2.2622	3.7986	0.006633	-2.2628
NMUR2	2.2613	2.3412	0.051483	-3.6647
TAL2	2.2612	2.9851	0.020188	-3.0025
CDK6	2.2609	2.3578	0.050239	-3.6471
SPOCK3	2.2603	2.4895	0.041377	-3.508
ZNF708	2.2591	3.0213	0.019178	-2.9671
CD163L1	2.2591	2.9409	0.021501	-3.0462
IGFN1	2.2572	1.7988	0.11477	-4.2417
NRIP3	2.2554	2.8479	0.024565	-3.139
TMEM63C	2.2552	2.8678	0.023872	-3.119
NYX	2.255	1.8266	0.11018	-4.2125
FNDC7	2.2537	4.6478	0.0023018	-1.6272
ARHGAP33	2.2537	1.8183	0.11153	-4.2212
FDCSP	2.2536	2.2049	0.062989	-3.8099
SPAG17	2.2536	2.1731	0.066027	-3.8439
PPP1R12C	2.2477	2.7833	0.026965	-3.2044
GBP3	2.2452	3.2327	0.014249	-2.7643
GNAO1	2.2438	2.1138	0.072084	-3.9072
ACOT8	2.2434	2.4919	0.041234	-3.5056
LINC00470	2.2425	2.3634	0.049824	-3.6412
ANTXR1	2.2422	2.6158	0.03439	-3.3762
MSS51	2.2402	1.9894	0.086664	-4.04
WARS2	2.2398	2.6923	0.030762	-3.2972
TERB2	2.2398	2.0789	0.075905	-3.9445
FREM2	2.2377	1.1852	0.27434	-4.8439
PHOSPHO2	2.2353	3.0904	0.017392	-2.8999
KCNQ1OT1	2.2352	2.6797	0.031333	-3.3102
GLS	2.2338	2.5503	0.037851	-3.4444
LCN12	2.2337	1.7487	0.1235	-4.2941
CADPS	2.2316	2.1552	0.067801	-3.863
ROPN1L	2.2311	2.3828	0.04842	-3.6207
WDR73	2.2311	2.3403	0.051551	-3.6657
100507511	2.231	1.927	0.095023	-4.1063
HFM1	2.2292	1.1904	0.27242	-4.8393
[truncated: 6,015 more rows]

## Sheet: POOL
Gene	test	minus_log10pvalue	p-value	LOG2FC
HS3ST3A1	limma	1.96872	0.0854642	15.3827
TOX3	limma	1.19481	0.232119	12.3987
CCDC171	limma	0.479385	0.583496	12.3766
C18ORF42	limma	4.32595	0.00911449	12.0849
LOC101927901	limma	1.2254	0.223282	12.0716
LOC100506489	limma	0.908731	0.334716	11.9039
CX3CR1	limma	0.888703	0.344033	11.353
LINC01537	limma	2.3287	0.0536079	11.3457
FLJ35816	limma	1.53718	0.150178	11.2892
DSG4	limma	2.58084	0.0398635	11.2736
ZFP42	limma	2.01629	0.0802817	11.1878
NLGN4Y	limma	2.76604	0.032822	10.645
DIRAS2	limma	0.936787	0.322755	10.4132
DOK6	limma	1.00359	0.298231	10.2778
LOC101929133	limma	0.828612	0.373235	8.94127
RXFP1	limma	1.50987	0.155352	8.85882
ERICH3	limma	2.48196	0.0447409	8.79221
LOC101928961	limma	0.530228	0.546097	8.73285
MAGEA11	limma	0.705909	0.439036	8.48318
GRIA4	limma	0.260691	0.760218	8.45397
MGAM	limma	1.16172	0.243475	8.4202
LOC101928298	limma	0.158012	0.855642	8.02594
PCDHAC2	limma	0.69292	0.446488	8.00593
RGPD4-AS1	limma	2.09822	0.0721144	7.82267
LOC101929570	limma	1.10575	0.261518	7.70634
MAB21L3	limma	0.253176	0.767153	7.63097
COX8C	limma	0.34358	0.689856	7.48876
LOC100506999	limma	1.06531	0.274499	7.46582
KRTAP4-4	limma	2.69053	0.0351839	7.42446
KIRREL3	limma	1.19372	0.232402	7.40337
PMFBP1	limma	3.5236	0.0152786	7.39434
MMP20	limma	0.423031	0.626478	7.31349
WDR86-AS1	limma	1.72703	0.116773	7.21671
CXORF57	limma	0.965707	0.311754	7.18409
IL7	limma	1.9073	0.092468	7.13247
GNG2	limma	1.2939	0.204338	7.05546
RUNX2	limma	0.510437	0.560694	7.00815
LINC01360	limma	1.50665	0.156122	7.00444
LOC101927657	limma	1.79025	0.107536	6.87142
KYNU	limma	1.76572	0.110872	6.72944
SMR3A	limma	1.76732	0.110627	6.69815
ZSWIM4	limma	1.40806	0.17627	6.63037
KRTAP4-7	limma	3.961	0.0119301	6.60251
ATP8B4	limma	1.7687	0.110603	6.47645
GABRG1	limma	0.999969	0.299653	6.46519
PTGFR	limma	5.05533	0.00559001	6.34424
LINC01426	limma	0.657952	0.466834	6.2934
CCL20	limma	3.39666	0.0173755	6.23998
EYS	limma	0.972456	0.309082	6.20896
FLJ34503	limma	2.00169	0.0819528	6.06443
PRDM7	limma	2.46625	0.0453149	5.73598
PF4V1	limma	1.50393	0.156524	5.69367
BEND2	limma	4.2451	0.00957799	5.63407
NKX2-2	limma	1.25735	0.213943	5.62344
RIMBP2	limma	1.96899	0.0854442	5.58401
FN1	limma	3.245	0.03789	5.5678
IQCH	limma	1.02385	0.29049	5.5329
LOC645188	limma	0.851783	0.361509	5.30334
ZNF208	limma	0.900667	0.338429	5.23992
GSC2	limma	0.393989	0.648525	5.07154
LINC01122	limma	1.07598	0.271017	5.06051
IYD	limma	0.503614	0.565598	5.00327
TEX36-AS1	limma	1.33548	0.193312	4.94185
HTR2C	limma	1.88339	0.0952593	4.7994
C4ORF45	limma	5.12677	0.00559001	4.76067
LOC728084	limma	3.08568	0.0233197	4.70159
SHISA6	limma	0.983807	0.305307	4.67772
C17ORF105	limma	1.02204	0.291107	4.67018
LOC101927907	limma	0.986947	0.304113	4.65046
LINC01233	limma	0.35203	0.681852	4.63864
PRKAG2-AS1	limma	1.15817	0.244332	4.63025
FIGLA	limma	1.95364	0.0870287	4.63002
RTN4RL2	limma	1.07583	0.271017	4.56414
MAGEB18	limma	1.38926	0.180629	4.54486
CASC1	limma	0.860864	0.356777	4.47884
SPATA25	limma	0.490487	0.574497	4.47532
LOC100129620	limma	0.239401	0.780249	4.44556
FGF5	limma	5.31925	0.00524351	4.37464
CD96	limma	1.86823	0.0972422	4.30579
ELOVL7	limma	2.01092	0.0809501	4.22459
C6ORF99	limma	2.74412	0.0336391	4.19863
ZEB2	limma	2.63437	0.0376442	4.1583
LINC00301	limma	0.311827	0.716864	4.11807
XK	limma	0.713877	0.434266	4.09837
ZNF732	limma	0.657203	0.467011	4.09067
LOC100507194	limma	2.24321	0.0599454	4.08989
ERMN	limma	1.32768	0.195008	4.00392
LVRN	limma	0.974479	0.30871	3.99271
LINC01139	limma	0.664173	0.462596	3.98692
LOC101927839	limma	0.605065	0.497234	3.96937
ABCB5	limma	1.30102	0.202484	3.9544
LINC00927	limma	4.31478	0.00917436	3.94235
LINC00488	limma	0.702194	0.441124	3.9371
ROBO2	limma	1.48979	0.159031	3.87188
PLD5	limma	0.724394	0.428271	3.76746
GC	limma	0.528121	0.547569	3.73837
LOC100288181	limma	1.00107	0.299264	3.70497
LOC100130964	limma	0.500969	0.567159	3.68471
AKT1	limma	3.67887	0.022822	3.678
LINC00934	limma	2.77859	0.0323105	3.64791
IRGM	limma	0.157114	0.856381	3.6397
DRD1	limma	0.159646	0.854177	3.57434
GPR84	limma	1.83547	0.101341	3.53928
HIST1H2BA	limma	0.870483	0.352713	3.48434
LOC100505658	limma	0.669115	0.459946	3.44789
MCF2	limma	1.34874	0.189909	3.43903
MGAT4C	limma	0.657473	0.467008	3.42387
FRG2EP	limma	0.906322	0.335776	3.41545
SLC25A5	limma	1.21073	0.00878882	3.39162
CYP7B1	limma	1.84056	0.100705	3.3572
TRIM51	limma	2.15202	0.0671939	3.31069
NKX2-3	limma	0.585572	0.5088	3.30201
CCDC67	limma	0.526265	0.548863	3.30162
FLJ12120	limma	2.34992	0.0523381	3.27849
ZCCHC13	limma	0.422534	0.626613	3.25892
EBI3	limma	2.20208	0.062929	3.25742
S100B	limma	0.340619	0.691696	3.24782
C14ORF39	limma	1.70105	0.120879	3.24623
GPC4	limma	1.65384	0.129027	3.24097
LOC158434	limma	1.06911	0.273348	3.23211
ICOS	limma	0.636186	0.478545	3.23179
DYNLRB2	limma	1.19843	0.231293	3.23038
NUP62CL	limma	0.458626	0.599897	3.22162
LOC401098	limma	1.43999	0.169555	3.19015
LOC101927967	limma	0.534278	0.542928	3.15425
ZNRF2P1	limma	1.70164	0.120823	3.15299
F3	limma	2.56208	0.04278	3.14912
LINC00853	limma	0.259698	0.761242	3.14709
LINC00967	limma	1.3781	0.183661	3.14655
FNDC5	limma	3.51728	0.0153788	3.1392
MALRD1	limma	1.0067	0.296933	3.13905
TNFAIP1	limma	2.97139	0.0260346	3.13068
SPIC	limma	0.667753	0.460746	3.12865
TMEM52B	limma	2.58174	0.0398098	3.12322
FGF8	limma	0.811918	0.381855	3.10278
TRIML1	limma	1.80045	0.1062	3.10167
TCHH	limma	1.65793	0.128383	3.10011
SCGB1A1	limma	0.96908	0.310567	3.09333
HYALP1	limma	1.17259	0.239559	3.06503
GCSAML-AS1	limma	0.812938	0.381523	3.03497
BHLHE41	limma	4.71595	0.00720334	3.03175
LRRC31	limma	0.787206	0.394688	3.0305
HSD17B6	limma	0.570045	0.51843	3.01295
LOC101928988	limma	2.33173	0.053384	2.97788
PKIB	limma	0.526958	0.548284	2.96211
OR7E19P	limma	0.602105	0.49907	2.92187
PITX2	limma	2.50951	0.0432708	2.89522
OR3A1	limma	0.627107	0.483661	2.89115
CD226	limma	2.14862	0.0675338	2.88338
ANKS4B	limma	0.960221	0.314032	2.85542
LOC339593	limma	1.51388	0.154569	2.8528
FAM19A4	limma	0.966597	0.311362	2.83352
LINC01583	limma	0.850908	0.361844	2.83236
ZNF560	limma	0.1057	0.903399	2.83189
SNX29P2	limma	2.0051	0.0816697	2.82583
PLA1A	limma	1.13597	0.250853	2.82317
LOC284788	limma	1.48823	0.15932	2.80152
LOC284263	limma	1.33665	0.19287	2.79192
ST8SIA2	limma	0.591378	0.505611	2.78499
IKZF3	limma	2.33099	0.0533853	2.77563
KRTAP9-9	limma	0.618701	0.488305	2.77497
LOC101928554	limma	1.49695	0.157752	2.76794
ERVMER61-1	limma	0.127401	0.884738	2.75226
COL1A1	limma	1.07952	0.270004	2.7432
LOC440346	limma	0.194471	0.822228	2.73944
LMX1B	limma	0.988653	0.303578	2.73861
TWIST1	limma	3.87475	0.0250609	2.73692
RPS6KA2-AS1	limma	1.50201	0.156838	2.73428
FGL2	limma	1.20339	0.229963	2.72751
LINC00892	limma	1.45143	0.167364	2.71773
CNKSR2	limma	0.40088	0.643639	2.69347
AFF3	limma	1.9602	0.086403	2.6929
COL6A5	limma	0.835487	0.369818	2.68194
ACTL6B	limma	0.522863	0.551341	2.67906
USH2A	limma	0.99138	0.302668	2.67658
COL14A1	limma	2.456	0.0245	2.67
BDKRB2	limma	3.29055	0.0189111	2.6513
EFHB	limma	0.605694	0.496708	2.646
FRY-AS1	limma	0.183696	0.832721	2.63418
SLC22A6	limma	2.2921	0.0562162	2.63258
FAM71C	limma	1.4353	0.170733	2.62919
ZNF852	limma	2.78695	0.0320596	2.61654
ST6GAL2	limma	1.02592	0.28985	2.61379
DLGAP1	limma	1.9166	0.0911782	2.60562
LOC101928896	limma	1.71352	0.118692	2.60346
EPHA3	limma	2.35109	0.0522867	2.59939
HIST1H2AE	limma	1.49202	0.15875	2.5971
AMDHD1	limma	1.60181	0.137723	2.57734
TAS2R41	limma	1.34708	0.190281	2.57193
LINC01189	limma	1.51963	0.153519	2.57133
LINC00328	limma	0.739807	0.419721	2.56705
LOC100505824	limma	1.45578	0.166504	2.55827
WIF1	limma	0.671338	0.458513	2.55823
LDHAL6B	limma	1.94024	0.088806	2.55541
MS4A12	limma	1.21873	0.225141	2.55441
OR10A4	limma	1.93396	0.0893564	2.54965
CYP4F62P	limma	0.95873	0.314808	2.53804
DHRS2	limma	2.04621	0.0772658	2.51655
LOC101929657	limma	2.02583	0.0793782	2.51193
LOXHD1	limma	0.798057	0.389042	2.50994
C17ORF98	limma	0.601164	0.499567	2.49636
C4ORF26	limma	0.810398	0.382899	2.48223
GPR88	limma	3.24529	0.0199972	2.48062
CD69	limma	5.40892	0.00524351	2.47005
CYP4Z2P	limma	1.65338	0.129027	2.46849
ISG20	limma	3.6401	0.0143696	2.44316
LINC01393	limma	0.61824	0.488546	2.44113
LECT1	limma	2.23445	0.0606216	2.42967
PID1	limma	1.32535	0.195707	2.42316
PP12708	limma	0.600108	0.500149	2.42228
ADH1B	limma	0.973618	0.309043	2.4177
EDARADD	limma	2.23703	0.0605559	2.41527
LINC00327	limma	0.751148	0.413837	2.41327
EFCAB1	limma	0.923976	0.328131	2.41245
TLR2	limma	2.69697	0.0349759	2.39997
SH3PXD2A-AS1	limma	1.33954	0.192183	2.3953
ELF5	limma	1.14003	0.249477	2.39221
CXCL10	limma	3.9441	0.0119301	2.38978
LOC100507461	limma	1.0467	0.281765	2.38929
L3MBTL4	limma	1.76504	0.110941	2.38577
KCNN2	limma	3.46714	0.0162263	2.38412
VWA5B1	limma	1.45899	0.165779	2.37865
SFTA3	limma	0.475192	0.587164	2.37174
CSF2RA	limma	4.21584	0.00964598	2.36669
LINC00216	limma	5.01795	0.0056074	2.36598
GFRA4	limma	0.139018	0.87406	2.36412
FCRL1	limma	0.696709	0.444317	2.36384
NR4A3	limma	3.02911	0.0246812	2.36291
OSTM1-AS1	limma	0.478602	0.584096	2.35977
SLC22A7	limma	0.979236	0.306992	2.35928
EGF	limma	0.933927	0.32414	2.35712
MIR4307HG	limma	1.59503	0.138919	2.3467
OR1A1	limma	2.55412	0.0409992	2.3448
SHOX2	limma	0.338181	0.693504	2.33274
LOC102723448	limma	2.01577	0.0803441	2.32904
ETV7	limma	1.24828	0.216742	2.3274
SPATA9	limma	0.175756	0.840251	2.31469
IAPP	limma	0.695554	0.444818	2.31411
CHST6	limma	1.12775	0.253727	2.3099
LOC101928809	limma	0.805376	0.385637	2.30904
LOC100506289	limma	0.554781	0.528584	2.30572
LOC101929660	limma	1.68249	0.124168	2.28841
KCNV2	limma	1.60488	0.137167	2.28433
FAM46C	limma	5.35923	0.00524351	2.28245
GPR25	limma	1.43226	0.17104	2.28226
LIN28B	limma	0.87456	0.350719	2.28044
ZNF663P	limma	0.759043	0.409888	2.27848
BBOX1	limma	1.54202	0.149305	2.25416
FEZF2	limma	0.945227	0.319518	2.25312
LINC00644	limma	0.483763	0.580039	2.25114
PVRIG	limma	2.79721	0.0316678	2.25095
LOC100996404	limma	0.901606	0.337966	2.25033
CATX-1	limma	1.15069	0.246337	2.24973
LOC100133985	limma	1.409	0.176261	2.24618
CDK18	limma	1.74586	0.113617	2.23914
SLC6A4	limma	2.92804	0.027185	2.23238
MPPED2	limma	0.309106	0.719691	2.22737
ZNF582-AS1	limma	2.26808	0.0579496	2.22622
LHX2	limma	0.582106	0.510688	2.22568
LOC101927058	limma	1.18672	0.23505	2.22127
CHRNA9	limma	4.49544	0.00866004	2.21833
GDF10	limma	1.88374	0.0952593	2.2179
ZNF90	limma	0.910949	0.334207	2.2134
RPRML	limma	1.40022	0.17778	2.21325
FAM81B	limma	1.04568	0.282219	2.20676
LYZL1	limma	1.66367	0.127456	2.20671
LOC400692	limma	1.72095	0.117525	2.20541
EGOT	limma	2.16869	0.065705	2.20514
NEURL3	limma	3.68307	0.0139125	2.20088
SPRY4-IT1	limma	3.16423	0.0214611	2.19188
LINC01234	limma	0.455963	0.601605	2.18964
C3ORF36	limma	0.615834	0.490336	2.18841
PCDHB13	limma	1.73059	0.116135	2.18053
CFAP126	limma	0.919186	0.330404	2.18011
PPP1R1A	limma	1.8506	0.0994548	2.17907
CRISP1	limma	0.533907	0.543108	2.17576
COL6A6	limma	0.569352	0.518912	2.16572
MYO3A	limma	0.979817	0.306757	2.16394
SCG2	limma	1.72624	0.116883	2.16393
PROK2	limma	1.00906	0.296193	2.16185
NDST4	limma	1.50161	0.156907	2.15551
HCRTR1	limma	0.571881	0.517127	2.15013
CBY3	limma	1.6952	0.122012	2.1494
KERA	limma	1.01007	0.295812	2.14644
FAM186B	limma	3.31531	0.0187374	2.14526
LINC00462	limma	1.62968	0.132682	2.1398
IRX3	limma	1.17421	0.239149	2.13773
DLX1	limma	1.04502	0.282471	2.13704
DLK1	limma	3.36745	0.0177306	2.12926
LOC100996345	limma	2.07562	0.0739982	2.12599
DLEU7-AS1	limma	2.71616	0.0343111	2.12348
KRT222	limma	0.336001	0.695443	2.11951
COL28A1	limma	1.50438	0.156514	2.11268
LOC100130458	limma	0.943838	0.320112	2.10895
LOC401176	limma	0.607114	0.496041	2.10836
MGC27382	limma	0.666478	0.461551	2.10827
LOC100422212	limma	0.768109	0.40468	2.10624
NAV2-AS5	limma	0.175153	0.840695	2.10563
IGSF11	limma	0.259809	0.761101	2.10159
LOC100505920	limma	2.35316	0.0520676	2.09537
LOC100996634	limma	1.24231	0.218612	2.09052
LOC100996455	limma	0.9108	0.334224	2.09013
RGS9	limma	1.78477	0.108226	2.08998
SYCP2L	limma	1.34112	0.191833	2.08624
SP3P	limma	1.85634	0.0987967	2.08485
LRRC39	limma	1.95169	0.0872908	2.08385
LINC00221	limma	1.72583	0.116953	2.08232
FFAR4	limma	0.779843	0.397955	2.08116
FOXR2	limma	2.71809	0.0342789	2.06892
LOC283737	limma	0.740349	0.419628	2.0644
FAM19A1	limma	0.666444	0.461551	2.0643
PDGFRA	limma	1.64802	0.130036	2.06353
LOC101928817	limma	1.73997	0.114532	2.06284
OR8G2	limma	0.928403	0.326373	2.06264
LINC00545	limma	1.71421	0.118691	2.05818
PATE1	limma	0.223906	0.795209	2.05684
LOC101927391	limma	0.577482	0.513449	2.04224
LINC00314	limma	0.731498	0.42464	2.04192
LOC100505530	limma	0.643052	0.474111	2.0363
PPP4R4	limma	0.0989569	0.910199	2.03549
NLRP6	limma	0.784983	0.395567	2.03549
LOC285095	limma	0.159438	0.854276	2.03322
VENTXP1	limma	0.602629	0.49876	2.03249
LOC101928739	limma	1.00311	0.298342	2.02969
STARD6	limma	1.90683	0.092468	2.0288
CHST9	limma	0.481688	0.58126	2.02237
LOC101929517	limma	1.6751	0.125454	2.01876
TSHR	limma	0.786624	0.39489	2.01794
SLC26A3	limma	0.391303	0.650609	2.01729
SHISA9	limma	1.9877	0.0832527	2.01599
LOC100505609	limma	2.06375	0.0752664	2.01383
DLX6-AS1	limma	1.58913	0.140048	2.00713
HIST1H4H	limma	2.03507	0.0782635	2.00273
TBC1D22A-AS1	limma	0.812316	0.381703	1.99918
BIRC3	limma	3.88744	0.0122266	1.9978
RRAD	limma	1.60964	0.136202	1.99755
LOC101927124	limma	0.340989	0.691651	1.99688
LINC00487	limma	0.333879	0.696832	1.99638
LINC00282	limma	1.3594	0.187557	1.99481
GABRB1	limma	1.05636	0.27751	1.9946
RCSD1	limma	1.69558	0.121979	1.99453
TRAF1	limma	3.69508	0.0137342	1.99416
LRRTM4	limma	1.19285	0.232743	1.99072
C17ORF78	limma	1.25508	0.214699	1.98893
PXT1	limma	4.13992	0.0102806	1.98864
JAKMIP1	limma	1.59374	0.139223	1.98613
FAM150B	limma	1.52151	0.153168	1.98582
NHLH2	limma	2.16606	0.0659474	1.98165
KCTD16	limma	0.890015	0.34327	1.98152
LOC148709	limma	2.29698	0.0557478	1.98056
DAB1-AS1	limma	1.26361	0.212591	1.98032
SPARCL1	limma	2.436	0.0467865	1.97482
TRHR	limma	0.409235	0.637367	1.97449
FERD3L	limma	1.8077	0.105177	1.97406
LINC01215	limma	1.61374	0.135376	1.97328
ALDH5A1	limma	0.866186	0.354813	1.97276
RGS9BP	limma	0.582113	0.510688	1.96793
CSF2	limma	2.3382	0.0529505	1.96771
LOC101929662	limma	0.596918	0.502125	1.96509
RHBDL1	limma	0.212465	0.80589	1.96394
CXCR2	limma	0.576637	0.514156	1.96389
GPR52	limma	1.38339	0.182021	1.96175
CDH12	limma	0.656492	0.46733	1.95966
LOC101928211	limma	0.398154	0.645224	1.95813
FCRL4	limma	1.09276	0.265516	1.95717
PRRX1	limma	2.47043	0.0453149	1.95672
PRO2964	limma	1.08282	0.269065	1.95509
LOC101927228	limma	1.76765	0.110626	1.95429
C2CD4B	limma	2.1924	0.0636616	1.95298
RNASE6	limma	0.342246	0.69081	1.95266
LINC00684	limma	0.457365	0.600794	1.95117
TDRD5	limma	1.12309	0.255489	1.94954
FAM209B	limma	5.08655	0.00559001	1.94801
TFDP3	limma	0.370121	0.66724	1.94566
SLC51B	limma	0.916517	0.331273	1.94538
FAM163A	limma	1.28595	0.206319	1.94415
DAZL	limma	1.14732	0.247495	1.94347
LOC101927641	limma	1.21161	0.227096	1.94295
CELA2B	limma	2.97958	0.0259056	1.9429
PRKG1-AS1	limma	0.995258	0.30118	1.93637
DNASE2B	limma	1.16513	0.242239	1.93598
DNM1P35	limma	1.01593	0.293323	1.93583
LOC654841	limma	2.43814	0.046702	1.93019
HRH4	limma	1.22826	0.222454	1.92953
PCDHB6	limma	1.93207	0.0896774	1.9284
LOC101928521	limma	1.54372	0.149078	1.92699
ASB2	limma	1.03368	0.286782	1.92616
LOC255177	limma	0.407478	0.63888	1.9243
LOC101928231	limma	0.544449	0.5359	1.9224
TBX20	limma	0.972825	0.309079	1.92052
LINC01592	limma	0.719561	0.43109	1.91857
LINC00917	limma	1.02067	0.291618	1.91775
SDR42E1	limma	1.35677	0.187952	1.91653
PATL2	limma	1.48799	0.15932	1.9164
TAS2R16	limma	4.48756	0.00866004	1.91132
MIR490	limma	1.39343	0.179718	1.9112
EPSTI1	limma	1.50407	0.156517	1.90939
LOC101928861	limma	0.981193	0.306126	1.90856
CCL1	limma	1.82346	0.103201	1.908
LOC400541	limma	0.767331	0.404993	1.90657
OTC	limma	0.966695	0.311353	1.90557
SALL1	limma	0.239555	0.780247	1.90534
APLNR	limma	2.60714	0.0387582	1.90456
KLRB1	limma	1.15943	0.244206	1.90448
ISM1-AS1	limma	0.681891	0.45308	1.90147
LOC101929717	limma	1.025	0.290275	1.90007
CX3CL1	limma	2.70173	0.0348919	1.89814
LINC00507	limma	0.365001	0.670995	1.89683
ANO1	limma	0.408804	0.637568	1.89667
RTP4	limma	1.95851	0.0864556	1.89589
LOC100506675	limma	1.23378	0.221065	1.89586
RNF175	limma	2.93302	0.0269963	1.89572
NETO1	limma	1.60497	0.137167	1.88726
ADRB3	limma	2.06473	0.0752096	1.88672
C1ORF87	limma	1.05849	0.276675	1.88452
ARHGEF7-AS2	limma	1.36484	0.1863	1.87796
LINC01149	limma	0.679297	0.454641	1.87664
LOC101928539	limma	1.86932	0.0971016	1.87613
ERV9-1	limma	3.11651	0.0223764	1.87452
C2CD4A	limma	3.15545	0.0216663	1.87294
SEMA6A	limma	2.22988	0.0610931	1.87152
MAPK15	limma	1.4084	0.17627	1.87037
OR1C1	limma	0.537573	0.540449	1.8701
NKAIN2	limma	1.00893	0.296239	1.86856
CCDC144CP	limma	0.592952	0.504431	1.8661
CSTF3-AS1	limma	0.256259	0.764656	1.86563
ZNF540	limma	0.437768	0.615624	1.86528
LOC101929269	limma	0.972488	0.309082	1.86518
SI	limma	0.629324	0.482729	1.86283
POU1F1	limma	0.119835	0.891958	1.8626
BICC1	limma	0.571169	0.517474	1.86182
IGHV1-69	limma	0.654936	0.468183	1.86174
LINC01103	limma	1.70348	0.120425	1.86038
LINC00862	limma	0.365609	0.670515	1.85901
ADGRG4	limma	0.844055	0.365535	1.85602
LOC253805	limma	0.846793	0.363691	1.85558
LINC00307	limma	1.815	0.104147	1.85511
PTPN20	limma	0.29247	0.734082	1.855
TUSC7	limma	3.07361	0.023651	1.85449
SPOCK3	limma	1.19482	0.232119	1.85334
LOC101929512	limma	2.05272	0.0765991	1.85312
LINC00606	limma	0.264516	0.757712	1.85237
SERPING1	limma	0.909826	0.334422	1.85155
CXCL5	limma	2.69049	0.0351839	1.84975
NPNT	limma	0.635323	0.478935	1.84877
FAM129A	limma	2.91258	0.0276407	1.84859
TAAR3	limma	0.750634	0.41409	1.84782
C9ORF135	limma	1.9634	0.0859505	1.84522
PKDREJ	limma	1.20393	0.229775	1.84287
DNAH9	limma	0.665245	0.462148	1.84115
TRIM50	limma	1.24458	0.217834	1.84085
LINC00973	limma	2.45465	0.045938	1.84074
OR10D3	limma	1.41249	0.17581	1.84023
STATH	limma	0.959054	0.314749	1.83996
SPECC1	limma	1.72448	0.11714	1.8381
CMKLR1	limma	1.32805	0.195008	1.83753
RASGRP1	limma	1.3635	0.186654	1.83654
CPA1	limma	0.572211	0.517002	1.83648
FSCN2	limma	0.740852	0.419458	1.83613
ZIM3	limma	0.308347	0.72025	1.83499
KIAA2012	limma	3.69244	0.0137342	1.83282
LL0XNC01-116E7.2	limma	1.34874	0.189909	1.83173
FRRS1	limma	0.333393	0.697319	1.83125
LOC101928461	limma	0.921974	0.329071	1.82807
C6	limma	5.13967	0.00559001	1.8274
PIH1D3	limma	0.744277	0.417721	1.82703
TIMP3	limma	2.15397	0.0670286	1.82694
KLK10	limma	1.14761	0.24739	1.8264
ZNF826P	limma	2.88502	0.0287507	1.8244
MEOX1	limma	2.40928	0.0484548	1.8234
LINC00266-1	limma	1.55936	0.14571	1.82336
HGFAC	limma	0.985252	0.304643	1.82149
TCAM1P	limma	0.825293	0.375044	1.82132
PLGLB2	limma	0.772672	0.401989	1.82012
EGFLAM-AS4	limma	0.796366	0.389907	1.81876
OR5V1	limma	0.892831	0.342205	1.81713
PNLIPRP1	limma	2.09994	0.0719317	1.81644
LTA	limma	1.1927	0.232784	1.81597
LOC389834	limma	2.38131	0.0499471	1.81462
SELE	limma	2.44447	0.0463647	1.81352
CNBD1	limma	1.53702	0.150178	1.81287
HMGCLL1	limma	0.957652	0.314968	1.81086
SNX31	limma	0.582576	0.510611	1.81079
SLC12A3	limma	2.70287	0.0348605	1.8095
SRCIN1	limma	1.88765	0.0946842	1.80797
KRTAP9-8	limma	0.894679	0.341198	1.80792
BANK1	limma	2.92329	0.0272993	1.8072
LOC101927623	limma	2.60335	0.0388351	1.80621
IQUB	limma	1.88842	0.0946193	1.80526
AADAC	limma	2.01676	0.08026	1.80397
CDH3	limma	0.68868	0.448729	1.80325
COL19A1	limma	1.38088	0.182802	1.80251
TIGD4	limma	0.946113	0.319278	1.80167
LINC00298	limma	0.648385	0.471267	1.80091
MYO3B	limma	0.462464	0.596918	1.80077
TMEM255A	limma	0.100312	0.908804	1.80003
SIGLEC16	limma	1.83753	0.101031	1.7989
KLK6	limma	3.16972	0.0214611	1.7977
TRPM6	limma	1.64322	0.130188	1.79685
UGT2B15	limma	3.87636	0.0122266	1.79617
SCN4B	limma	0.486029	0.578319	1.79578
TPPP	limma	1.52451	0.152487	1.79285
TEKT1	limma	2.46538	0.0453384	1.79212
PRRG4	limma	1.20955	0.227885	1.79208
ITGA8	limma	2.74422	0.0336391	1.79183
CLEC2D	limma	2.02	0.0798485	1.79159
CDKN2B-AS1	limma	0.158977	0.854669	1.79137
TNIP3	limma	1.74647	0.113531	1.78913
KL	limma	1.29896	0.202982	1.78759
APOF	limma	0.387017	0.654147	1.78545
TNFAIP6	limma	2.39646	0.0490562	1.78453
LOC100131496	limma	0.653993	0.468543	1.78186
LOC101927482	limma	0.646058	0.472526	1.78005
CA2	limma	0.635038	0.479042	1.77885
TVP23A	limma	0.744345	0.417721	1.77747
ASB12	limma	2.12626	0.0696451	1.77718
SCART1	limma	1.82837	0.10243	1.77639
NOD2	limma	1.30393	0.201765	1.77367
OTX1	limma	2.0287	0.0789705	1.77131
EYA1	limma	1.73975	0.114555	1.77103
LOC100286922	limma	1.07892	0.270145	1.76835
MAPK4	limma	2.0164	0.0802817	1.76818
VCAM1	limma	3.29222	0.0189069	1.7681
ZNF547	limma	1.92575	0.0902482	1.76794
VPREB1	limma	1.43291	0.170992	1.76768
C2ORF61	limma	1.31286	0.199044	1.76742
NEK10	limma	1.91339	0.0915266	1.76425
LOC100129603	limma	0.964999	0.312036	1.76304
TAS2R9	limma	1.29825	0.20305	1.76228
ACSL6	limma	1.04709	0.281733	1.75809
SLC17A2	limma	0.9374	0.322745	1.75492
LOC102724689	limma	3.39141	0.0173755	1.7545
TNFSF13B	limma	3.95472	0.0119301	1.75438
FAM133A	limma	0.853586	0.360706	1.75412
C3ORF35	limma	0.405181	0.640744	1.7539
ATP1B4	limma	1.2791	0.208059	1.75318
APLF	limma	6.18239	0.00335991	1.7529
LINC00574	limma	1.22603	0.223129	1.75118
TERT	limma	2.73195	0.0338543	1.74957
MX2	limma	2.43824	0.046702	1.74924
MAGEB3	limma	1.15263	0.245821	1.74903
CCDC160	limma	0.161321	0.852579	1.74776
LOC101926942	limma	1.23677	0.220407	1.74693
APOL6	limma	2.97002	0.0260346	1.74619
LOC440570	limma	0.982429	0.305684	1.74591
AP3B2	limma	1.43397	0.170826	1.74494
ADAM20	limma	2.95451	0.0265009	1.74428
CFD	limma	0.56523	0.521606	1.74397
MUC19	limma	1.48596	0.15971	1.74191
TAS2R7	limma	1.46479	0.164426	1.74094
SERPINB5	limma	0.644107	0.473733	1.73934
SUSD4	limma	0.827443	0.373815	1.73715
DOCK11	limma	3.10575	0.0228073	1.73704
FN3K	limma	1.04134	0.283918	1.73514
SGPP2	limma	1.1595	0.244206	1.73453
FAM9C	limma	0.880745	0.347366	1.73397
C6ORF58	limma	2.33011	0.0534641	1.73188
KLF17	limma	2.62398	0.0380422	1.72904
FAM179A	limma	2.10985	0.0711921	1.72855
LINC00852	limma	2.44755	0.0462806	1.72785
WNT5B	limma	0.719364	0.431114	1.72741
C9ORF41-AS1	limma	0.899407	0.338909	1.72664
LOC100509303	limma	1.96442	0.0858813	1.72571
SLC15A3	limma	1.4265	0.172372	1.72567
LOC339975	limma	1.09931	0.263348	1.72437
LOC101928847	limma	1.10824	0.26081	1.72311
LINC00950	limma	1.7531	0.112575	1.72281
NXPE4	limma	1.15247	0.245854	1.72145
RAPGEF4-AS1	limma	1.45235	0.167128	1.72121
IRX4	limma	1.05859	0.276675	1.72068
GRM3	limma	0.639739	0.476286	1.72029
PTH2R	limma	0.854794	0.360067	1.71971
CHIT1	limma	1.11593	0.258151	1.7195
CXCL6	limma	2.81689	0.0310261	1.71939
DBIL5P2	limma	1.13857	0.249943	1.71883
CNN1	limma	2.12722	0.069523	1.71806
RBM11	limma	1.01331	0.294354	1.7171
KLHL31	limma	2.14472	0.0678899	1.71709
C9ORF135-AS1	limma	1.42745	0.172244	1.71691
SCGB2A2	limma	0.857341	0.358548	1.7165
HCAR1	limma	1.20204	0.230093	1.71264
UG0898H09	limma	0.298615	0.728485	1.71247
C2ORF71	limma	1.09806	0.263691	1.71244
LOC100506406	limma	1.86647	0.0974335	1.71071
DENND2D	limma	2.17902	0.0649032	1.71062
LOC339622	limma	0.132367	0.880243	1.71057
LOC101926962	limma	0.366252	0.670034	1.71033
ANGPTL6	limma	1.47785	0.161753	1.71013
RPL23AP53	limma	1.6679	0.126853	1.7097
ARAP2	limma	1.60302	0.137487	1.7084
PARP8	limma	1.29545	0.203924	1.70585
RCVRN	limma	1.26564	0.212026	1.70453
OMG	limma	1.74858	0.113224	1.70448
KIR2DS3	limma	1.77667	0.109302	1.704
GZMA	limma	2.697	0.0349759	1.70396
CCDC70	limma	1.54823	0.148019	1.70381
LINC01114	limma	1.09449	0.265058	1.70348
ABCA4	limma	3.24701	0.0199972	1.70317
LINC00309	limma	0.190676	0.825808	1.7028
LOC100505515	limma	2.39322	0.0492492	1.70238
ASZ1	limma	0.17821	0.837506	1.70223
MBP	limma	2.68967	0.0351839	1.70215
NOV	limma	2.72294	0.0340771	1.70098
LINC00113	limma	1.62902	0.132704	1.70076
TYRO3P	limma	0.652033	0.469679	1.69877
HTR2B	limma	5.28887	0.00524351	1.69873
HSPB9	limma	1.00518	0.297537	1.69778
ANK2	limma	1.0937	0.265263	1.69762
CXCL3	limma	2.10277	0.0715623	1.69674
KCNT2	limma	2.63233	0.0377052	1.69631
SPIN2A	limma	1.6905	0.122939	1.69621
BTBD18	limma	1.1428	0.248542	1.69578
DEPDC4	limma	0.334829	0.69604	1.69415
ADGRG2	limma	1.7745	0.109728	1.69401
LOC101927653	limma	0.91247	0.333261	1.693
LOC100506790	limma	1.09012	0.266363	1.69297
VSTM1	limma	0.354315	0.680366	1.69173
C1QTNF4	limma	1.58136	0.141516	1.69143
GABRA5	limma	1.57756	0.142176	1.6896
DQX1	limma	1.63261	0.132256	1.68941
KLHDC8A	limma	2.69698	0.0349759	1.68591
KRTAP19-3	limma	1.05234	0.279597	1.68563
ACSBG1	limma	1.7707	0.110415	1.68512
HIST1H2BL	limma	1.25857	0.213568	1.68482
TUBB2B	limma	2.32767	0.0536128	1.68453
FEV	limma	1.41124	0.17581	1.68425
FXYD6	limma	2.71265	0.0344248	1.68378
SLC18A1	limma	0.796578	0.38981	1.68354
PLP1	limma	1.86874	0.0971691	1.68277
NLRP7	limma	1.04046	0.284279	1.68208
TMCO5B	limma	0.390511	0.651232	1.6803
GCGR	limma	1.20927	0.227909	1.67999
SPSB4	limma	1.14093	0.249218	1.67887
MT3	limma	3.73178	0.0134508	1.67524
FAM45A	limma	0.625119	0.484858	1.67503
WFDC12	limma	1.93861	0.0890046	1.6741
IZUMO4	limma	2.33845	0.0529505	1.67373
TNF	limma	4.25768	0.00957799	1.67369
LOC101927447	limma	0.106617	0.902669	1.67347
LSMEM2	limma	1.20629	0.228777	1.67208
LINC01300	limma	0.439571	0.613913	1.67191
LOC283454	limma	1.99968	0.0820104	1.67158
DDX25	limma	1.38945	0.180626	1.67117
CHRM5	limma	1.81727	0.103811	1.6704
STXBP5L	limma	3.06655	0.0238099	1.6704
PRDM9	limma	0.976561	0.308052	1.67004
SPINK2	limma	1.16863	0.241007	1.66929
SULT2A1	limma	1.35296	0.188973	1.66805
LMOD3	limma	0.428738	0.622175	1.668
GXYLT2	limma	3.70631	0.0137342	1.66727
TBC1D28	limma	0.833776	0.370406	1.66698
TFAP2C	limma	1.36123	0.187397	1.66692
ALAS2	limma	1.09697	0.264096	1.66683
NTN3	limma	0.475446	0.587044	1.66681
ARHGAP22-IT1	limma	1.75901	0.111883	1.6668
IL18R1	limma	3.52704	0.0152767	1.66639
IL17RE	limma	0.613589	0.491855	1.66628
ENPP5	limma	0.347845	0.686482	1.66615
LOC100996263	limma	0.635549	0.478819	1.6648
ATP8B5P	limma	0.95795	0.314962	1.66465
TMEM252	limma	1.39445	0.179492	1.66409
SLC51A	limma	0.777098	0.399775	1.66377
KHDRBS2	limma	2.17759	0.064955	1.66261
MUSK	limma	2.49773	0.043844	1.66194
SOX8	limma	0.688346	0.448882	1.66174
RALYL	limma	0.571524	0.517253	1.66011
LOC728485	limma	1.48416	0.160257	1.65976
LTB	limma	2.24754	0.0596261	1.65756
SSSCA1-AS1	limma	0.814716	0.380837	1.65709
GALNT12	limma	1.05111	0.280142	1.6557
MMP8	limma	0.434914	0.617428	1.65345
BMPER	limma	0.714114	0.434228	1.65336
WISP2	limma	1.63716	0.131494	1.65305
ADAMTS14	limma	1.49667	0.157769	1.65156
TUSC8	limma	1.29225	0.204613	1.65147
KLF3-AS1	limma	2.65153	0.0367985	1.64786
TMED6	limma	0.972284	0.309159	1.64783
CLDN16	limma	1.66498	0.127362	1.64699
CD300LF	limma	1.65783	0.128383	1.64653
CPVL	limma	0.924438	0.327886	1.64554
PKD1L1	limma	2.4068	0.0486178	1.64524
FGF10	limma	0.809202	0.383515	1.64499
GPR82	limma	0.186483	0.82987	1.64449
LINC01579	limma	0.849601	0.362434	1.64371
CDA	limma	0.66358	0.463124	1.6431
LINC00943	limma	1.87537	0.0965033	1.64266
SAMMSON	limma	0.645038	0.473154	1.64039
NR0B1	limma	1.76709	0.110627	1.63993
IRF1	limma	3.74911	0.0131382	1.63773
TCF24	limma	0.219293	0.800106	1.63738
CILP2	limma	1.5084	0.155685	1.63674
DAPK2	limma	2.06313	0.0752664	1.63604
RHD	limma	2.24416	0.0598756	1.63515
GUCY2F	limma	0.300147	0.726744	1.63425
POU3F2	limma	0.494168	0.57188	1.63341
LOC100505797	limma	1.66017	0.128052	1.63269
NEURL1B	limma	1.41879	0.174376	1.63215
RASSF10	limma	1.38619	0.181279	1.63197
TMEM235	limma	0.602259	0.49899	1.63158
CAMK1D	limma	3.21882	0.0206661	1.63156
CNTN1	limma	1.1656	0.242139	1.63044
SOX21	limma	1.00528	0.297512	1.62983
TBR1	limma	1.07472	0.271325	1.62962
IL3RA	limma	3.39855	0.0173462	1.62933
PDPN	limma	1.04372	0.282885	1.62866
TMC5	limma	1.45291	0.167013	1.62863
ACSM1	limma	1.00714	0.296762	1.62849
LOC100128175	limma	0.437382	0.615697	1.62787
CDH9	limma	0.93119	0.325232	1.62631
LRRC74B	limma	0.338176	0.693504	1.62579
IL24	limma	0.964208	0.312457	1.62569
LOC100506526	limma	1.2008	0.230484	1.62565
HFE2	limma	1.35668	0.187952	1.62452
FAM26D	limma	0.919163	0.330404	1.62438
OXGR1	limma	0.470198	0.59149	1.62298
ISX	limma	1.14707	0.247509	1.62192
ISL2	limma	0.397075	0.646166	1.62173
SPACA1	limma	0.623523	0.485522	1.62101
ITGB6	limma	0.659096	0.466227	1.62047
TMEM119	limma	1.08165	0.269449	1.62003
SPATA3-AS1	limma	1.45157	0.16735	1.61873
ATRNL1	limma	2.37588	0.0502209	1.61819
N4BP2L1	limma	3.70618	0.0137342	1.61694
CPXM1	limma	1.47113	0.163138	1.61492
ATXN3L	limma	0.824902	0.375044	1.61303
LOC101928185	limma	1.19524	0.232119	1.61108
GNLY	limma	1.49692	0.157752	1.61041
PEX11G	limma	2.59166	0.0393492	1.60962
INS	limma	0.384263	0.656125	1.6092
SLA	limma	1.5832	0.141144	1.6091
KRTAP4-11	limma	0.647175	0.471988	1.60898
DNM3	limma	1.39879	0.178054	1.60838
CADPS	limma	1.54518	0.148813	1.60825
MAP3K8	limma	3.81454	0.0123716	1.60822
DLX2	limma	0.690975	0.44737	1.60691
C1ORF145	limma	1.04344	0.283026	1.60535
LOC101927490	limma	0.64928	0.471086	1.6053
SHROOM3	limma	2.83937	0.0300894	1.60496
RRAGD	limma	1.6201	0.134212	1.60494
ADGRE1	limma	1.93788	0.0890868	1.6041
TUNAR	limma	0.984207	0.305124	1.60367
LINC00610	limma	0.549593	0.531466	1.60351
NCAN	limma	1.87215	0.0968791	1.60274
APOL1	limma	2.86646	0.0292287	1.60264
LINC00597	limma	3.50879	0.0154447	1.60264
FRMPD3	limma	1.83817	0.100951	1.60264
RNF148	limma	0.534091	0.543026	1.60222
NYAP2	limma	0.698924	0.443206	1.60089
KRT2	limma	1.76577	0.110872	1.60055
COBL	limma	1.24913	0.216518	1.60043
LINC01159	limma	1.7289	0.11645	1.59928
LINC01551	limma	1.13633	0.25073	1.59873
LOC101930114	limma	1.92015	0.0907784	1.59813
CFB	limma	2.84166	0.0300636	1.59757
FGF18	limma	3.08081	0.0233939	1.59691
RPA4	limma	2.5749	0.0399666	1.59648
DANT2	limma	0.694176	0.445798	1.5963
SPATA6L	limma	1.02265	0.291034	1.59481
HDAC9	limma	5.13448	0.00559001	1.59471
PLA2G2A	limma	1.35557	0.188191	1.59456
VSTM4	limma	2.05131	0.0767837	1.59454
CYBB	limma	1.68744	0.123405	1.59406
CYP51A1-AS1	limma	0.834073	0.370214	1.59376
LINC01346	limma	0.598902	0.501045	1.5937
ADRBK2	limma	3.99701	0.0119301	1.59363
C8G	limma	0.679853	0.454412	1.59338
RYR3	limma	1.10523	0.261622	1.59302
BCORP1	limma	1.21443	0.226483	1.592
ACHE	limma	1.49014	0.159006	1.59174
DYDC1	limma	0.107899	0.901579	1.59164
TNFRSF9	limma	1.85646	0.0987967	1.59108
C19ORF73	limma	0.815378	0.380421	1.59047
LOC100506530	limma	0.684464	0.451481	1.5887
PTPRR	limma	1.66355	0.127456	1.58845
NTRK1	limma	0.330985	0.699706	1.58824
RAMP3	limma	3.09838	0.0229364	1.58789
ANKRD18B	limma	1.18825	0.234432	1.58751
CLEC5A	limma	0.649826	0.470755	1.58581
FOXN1	limma	0.712937	0.434738	1.58501
KCNK9	limma	1.12127	0.256181	1.5849
HP09025	limma	1.64737	0.130068	1.58488
GYPA	limma	0.669368	0.459775	1.58405
NEFL	limma	0.425765	0.62455	1.58404
C1ORF210	limma	1.02001	0.29194	1.58404
WFDC6	limma	1.05908	0.276525	1.58387
CD8A	limma	1.27595	0.20901	1.58332
DBIL5P	limma	1.05063	0.280221	1.58289
CCDC13-AS1	limma	2.25476	0.0589462	1.5824
USH1C	limma	2.27105	0.0577435	1.58238
KBTBD11	limma	1.42627	0.1724	1.58235
HCRT	limma	2.26486	0.0581171	1.58204
LOC100505478	limma	1.81763	0.103759	1.5816
IL22RA2	limma	0.607497	0.495829	1.58133
MKNK1-AS1	limma	1.53729	0.150178	1.58095
BMP10	limma	1.8578	0.0986028	1.58073
CD1D	limma	0.496857	0.569801	1.58045
LOC728868	limma	0.948917	0.318129	1.58042
CFP	limma	0.0836517	0.922841	1.58004
LINC00470	limma	0.624661	0.485053	1.57941
COLGALT2	limma	3.6944	0.0137342	1.57889
MAG	limma	0.634686	0.479324	1.57826
BANCR	limma	0.99317	0.302009	1.5781
CFAP99	limma	2.34862	0.052464	1.57757
ICAM1	limma	3.05609	0.0240964	1.57689
ADAM5	limma	1.52798	0.151774	1.57662
LOC340184	limma	2.22341	0.0615189	1.57516
GABRP	limma	0.730977	0.424934	1.57465
PCK1	limma	0.396544	0.646428	1.57457
DLGAP1-AS3	limma	0.664797	0.462367	1.57403
COL11A1	limma	0.709502	0.436752	1.57337
LOC101928626	limma	0.741041	0.419449	1.57332
TRAV12-2	limma	1.13782	0.250118	1.57289
BATF2	limma	1.95489	0.0868783	1.57236
RGAG4	limma	6.18656	0.00335991	1.57205
CNTN4	limma	0.680342	0.454193	1.57199
SSPN	limma	2.22259	0.0615965	1.57188
UST	limma	2.89129	0.028525	1.57043
PCDHB14	limma	2.70749	0.0347	1.57022
SHANK1	limma	1.07253	0.272181	1.56969
LOC101927038	limma	0.977675	0.307683	1.56926
NIM1K	limma	1.51333	0.154649	1.56898
CDHR5	limma	0.327347	0.703053	1.56896
NKX3-1	limma	5.04485	0.00559001	1.56847
LOC101928134	limma	2.4617	0.0456284	1.56832
IQCF6	limma	0.335693	0.695629	1.56809
ST7-AS2	limma	0.727242	0.426798	1.56767
ZNF837	limma	1.82654	0.102783	1.56738
LOC101929473	limma	0.82975	0.372443	1.56682
LRRC25	limma	1.9219	0.0906801	1.56652
IPCEF1	limma	1.35922	0.187557	1.56592
PSMB9	limma	2.6538	0.0367502	1.56559
IL1A	limma	2.63971	0.0374189	1.56548
LINC00343	limma	1.73638	0.115199	1.5637
ICAM4	limma	1.95045	0.0874735	1.56355
NOP14-AS1	limma	1.11358	0.258957	1.56338
GAGE1	limma	0.405704	0.640318	1.56334
PDE5A	limma	2.70772	0.0347	1.56324
DEFB119	limma	0.363872	0.672026	1.56129
S100A5	limma	0.432912	0.618875	1.55964
L1CAM	limma	1.16127	0.243601	1.55951
NALCN-AS1	limma	1.21225	0.226908	1.55918
TNFAIP2	limma	2.79406	0.0318138	1.55907
MAB21L2	limma	1.07155	0.272538	1.55821
PCDH8	limma	0.847788	0.363358	1.55815
LOC101928778	limma	5.04822	0.00559001	1.55814
BAALC	limma	1.51416	0.154569	1.55688
LOC100996583	limma	1.71783	0.118123	1.55619
SLC26A7	limma	0.371341	0.666569	1.55615
UNC5A	limma	0.592642	0.504547	1.55517
PAQR6	limma	1.98055	0.0841488	1.55352
HSPC081	limma	0.995248	0.30118	1.55352
LINC00636	limma	2.59253	0.0393303	1.5529
PIK3IP1-AS1	limma	1.20325	0.229971	1.55249
MTMR7	limma	2.70753	0.0347	1.5514
RND1	limma	5.60808	0.00524351	1.55129
MROH2A	limma	0.468439	0.592888	1.55105
ODF3L2	limma	1.68763	0.123405	1.55101
AQP4	limma	0.38406	0.656302	1.54888
SFTPD	limma	1.10804	0.26086	1.54885
OTUD7A	limma	0.752843	0.412955	1.5483
TBX5	limma	0.696029	0.444676	1.54827
FBXW8	limma	2.74014	0.0336725	1.54826
METTL21EP	limma	1.29116	0.204737	1.54801
IPMK	limma	5.7338	0.00524351	1.548
LINC01539	limma	1.34173	0.191726	1.54771
CFAP65	limma	1.44401	0.168725	1.54741
TCP11	limma	1.06941	0.273288	1.54737
HEYL	limma	2.16983	0.0656479	1.5452
TUBB1	limma	2.45148	0.0460975	1.54516
ANKRD30BP3	limma	2.46685	0.0453149	1.54507
HSD11B1	limma	2.03636	0.0781235	1.54474
STAU2-AS1	limma	2.2869	0.0565972	1.54316
SCARNA2	limma	1.21392	0.226541	1.54225
ZNF541	limma	1.95189	0.0872908	1.54222
LOC284661	limma	0.679751	0.454412	1.54192
ACSM3	limma	2.02474	0.079484	1.54169
LOC646383	limma	1.018	0.292582	1.53893
LOC283516	limma	0.268863	0.75428	1.53821
TMEM196	limma	1.44961	0.16774	1.53731
FGF1	limma	1.42811	0.172138	1.53718
TPTE2P5	limma	0.917096	0.33092	1.53708
RUNX1-IT1	limma	1.28435	0.206498	1.53645
LOC440704	limma	0.393691	0.648716	1.53634
KIAA2022	limma	0.881816	0.346797	1.53618
KIR2DS4	limma	1.0305	0.288191	1.53565
SYNPR	limma	0.611225	0.493181	1.53448
LINC01091	limma	0.501934	0.566597	1.53417
ACSL5	limma	3.53237	0.0152767	1.53388
SGCA	limma	0.219579	0.79989	1.53334
CARD18	limma	1.4533	0.166992	1.53254
PNOC	limma	0.678609	0.454919	1.53218
SCEL	limma	0.0549071	0.948775	1.53208
PPY2P	limma	0.446517	0.608686	1.53207
LINC00242	limma	0.513174	0.558511	1.53204
ENPP7	limma	1.01653	0.293096	1.53083
LINC00589	limma	0.987193	0.304043	1.53017
LOC100130705	limma	3.20597	0.0208373	1.52906
SLC8A3	limma	1.34235	0.191609	1.52833
ZBED2	limma	0.449553	0.606584	1.528
KCNB1	limma	2.19483	0.0634907	1.52784
HAND2	limma	0.454413	0.602659	1.52702
LINC01268	limma	0.645597	0.472866	1.52687
LILRP2	limma	1.46874	0.16376	1.52673
LOC100130278	limma	0.694139	0.445798	1.52672
CCDC140	limma	1.57212	0.143339	1.52557
LRRC7	limma	1.24031	0.219162	1.52532
VWA1	limma	1.47003	0.163449	1.52489
HOXB1	limma	1.8482	0.0997631	1.52484
LINC00700	limma	0.641132	0.475282	1.52305
LOC101928303	limma	0.858643	0.357924	1.52242
SEPSECS-AS1	limma	0.608479	0.495192	1.52224
IFIT1	limma	1.37151	0.184997	1.5221
CD24	limma	3.62097	0.0143824	1.52135
NRXN1	limma	0.564503	0.522187	1.52079
AOX2P	limma	0.987957	0.30383	1.52059
KRT1	limma	1.24026	0.219162	1.52041
PCDHGA10	limma	1.30593	0.20108	1.51992
SPTA1	limma	1.66091	0.127952	1.51823
ERVH-4	limma	2.33131	0.0533853	1.51816
AMBN	limma	2.21373	0.0621785	1.5178
TTC39A	limma	1.57316	0.143073	1.51719
WFDC21P	limma	1.20759	0.228422	1.51697
SNRPN	limma	1.27567	0.209012	1.5169
LOC100507311	limma	1.30058	0.20253	1.51689
UNC45B	limma	0.557458	0.526829	1.51629
HEMGN	limma	1.13197	0.252032	1.51625
RIC3	limma	1.67706	0.125036	1.51542
DEGS2	limma	0.623604	0.485486	1.51508
TWIST2	limma	2.04719	0.0772224	1.51448
SMIM17	limma	0.913336	0.332864	1.5143
GABRD	limma	0.986518	0.304326	1.51402
LINC01500	limma	0.347038	0.687056	1.51389
PPBPP2	limma	0.772147	0.402335	1.5132
JPH2	limma	0.839394	0.367953	1.51304
UMOD	limma	0.800222	0.38822	1.51287
FMO6P	limma	0.544054	0.535945	1.51258
LINC01191	limma	0.939353	0.322259	1.5118
TTC39C	limma	1.34797	0.190125	1.51133
RUNDC3A-AS1	limma	0.292215	0.734255	1.51089
ZNF33B	limma	3.14125	0.0219867	1.5107
HBBP1	limma	0.601225	0.499545	1.51018
MATN1	limma	1.77661	0.109302	1.51017
PDCD1LG2	limma	2.53459	0.0420242	1.50991
BLNK	limma	0.522268	0.551849	1.50884
IGHV7-81	limma	0.532694	0.544085	1.50825
LOC102724612	limma	0.873447	0.351349	1.50822
C3	limma	1.32764	0.195008	1.5082
DGKK	limma	1.17456	0.239149	1.50785
FAM181A-AS1	limma	1.02615	0.28985	1.50773
LOC100996624	limma	1.34106	0.191833	1.50732
IFNA17	limma	1.32291	0.196258	1.50694
NTF3	limma	1.41041	0.175923	1.5065
TPH2	limma	0.4876	0.57723	1.50601
GDAP1L1	limma	1.22312	0.223823	1.50561
LOC101928716	limma	1.0411	0.283946	1.50424
TSPOAP1	limma	1.36473	0.1863	1.50422
VWC2	limma	0.337629	0.694068	1.5034
ZP2	limma	0.348839	0.685236	1.50287
DOCK4-AS1	limma	0.0921941	0.915888	1.50261
CPEB3	limma	1.44206	0.169159	1.50246
CXXC1P1	limma	1.46591	0.164272	1.50228
OR11A1	limma	0.405131	0.640744	1.50225
LINC01133	limma	0.905004	0.336352	1.50217
MCTP2	limma	1.86056	0.0982744	1.50208
AIM2	limma	1.10576	0.261518	1.50194
KIR2DL2	limma	1.06652	0.274034	1.5018
LGALS3BP	limma	1.52801	0.151774	1.50176
RSU1P2	limma	0.896538	0.340141	1.50151
PLBD1	limma	1.82154	0.103382	1.50127
CCDC144A	limma	0.623061	0.485639	1.50121
HTR3B	limma	0.983608	0.305341	1.50065
ABCG1	limma	2.55562	0.0409983	1.50033
LINC00158	limma	0.952074	0.317228	1.50002
IGFL1	limma	1.13686	0.250546	1.49938
SMR3B	limma	0.394549	0.648264	1.499
ITPKA	limma	0.635149	0.479011	1.49881
DRP2	limma	0.777194	0.399775	1.49852
BHLHE22	limma	1.51161	0.155029	1.49844
FMR1NB	limma	0.466559	0.594035	1.49785
LINC00458	limma	0.94907	0.318068	1.49779
SEMG1	limma	0.735861	0.422067	1.49762
LOC554206	limma	2.01454	0.0805061	1.4972
TLR9	limma	2.20019	0.0630498	1.49705
CBLN2	limma	2.61904	0.0382677	1.4968
CSMD1	limma	0.964961	0.312036	1.49629
TNNI2	limma	0.576943	0.513891	1.49541
KRTAP13-1	limma	1.66961	0.126574	1.49515
BPI	limma	2.4661	0.0453149	1.49471
PNPLA7	limma	1.28303	0.206707	1.49452
GNAO1	limma	1.99409	0.0825078	1.49421
HIPK1-AS1	limma	1.372	0.184997	1.49419
WT1-AS	limma	1.64463	0.130148	1.49402
CFAP57	limma	1.34199	0.19165	1.49319
EFCAB5	limma	0.338542	0.693276	1.49254
CD83	limma	2.58287	0.0397656	1.49219
FUT9	limma	0.318661	0.710935	1.49213
GCNT7	limma	0.390341	0.651437	1.49191
LINC00535	limma	3.91677	0.0122266	1.49142
NKAIN3	limma	1.03726	0.285378	1.49012
LINC01198	limma	0.529026	0.547259	1.48984
NCKAP5	limma	0.450894	0.605551	1.48819
LOC285300	limma	0.590575	0.506026	1.48793
PLEK	limma	2.06831	0.0748808	1.48776
MIR7-3HG	limma	0.525906	0.54907	1.48732
COL6A3	limma	0.80473	0.385922	1.48688
HCP5	limma	0.509757	0.561	1.4868
MGAT3	limma	1.38911	0.180652	1.48658
LINC01541	limma	0.191647	0.82479	1.48655
ASPA	limma	0.496924	0.569763	1.4864
LOC283674	limma	1.4614	0.165281	1.48621
FAM66C	limma	0.826034	0.374709	1.48609
GATS	limma	3.27655	0.0192528	1.48608
LINC00687	limma	0.869425	0.353257	1.48548
FAM19A5	limma	0.384633	0.655989	1.48539
PLEKHB1	limma	0.925227	0.327748	1.48496
LINC01618	limma	0.632859	0.480382	1.48493
P2RX7	limma	1.89931	0.0933778	1.48341
ZAP70	limma	0.409462	0.637238	1.48313
KIR3DL3	limma	1.43587	0.170605	1.48234
ADH1A	limma	0.889976	0.34327	1.48206
GPR68	limma	3.84429	0.0122448	1.48166
CHRNA4	limma	1.5659	0.144388	1.48154
SLC13A4	limma	2.09535	0.0724085	1.48073
PTH	limma	0.207636	0.810629	1.48062
UBXN11	limma	2.41777	0.047983	1.47933
LOC100506498	limma	0.205591	0.812522	1.47896
SH3RF3-AS1	limma	1.29341	0.204478	1.4789
OR2C1	limma	2.85786	0.0295872	1.47875
LOC101929694	limma	3.0658	0.0238108	1.47707
OLFML1	limma	0.652779	0.469349	1.47679
ACMSD	limma	0.929888	0.32558	1.47584
MAATS1	limma	1.09821	0.263643	1.47582
CAPN13	limma	2.46812	0.0453149	1.47581
IFNA21	limma	0.503995	0.565308	1.47567
KCNQ1DN	limma	0.891308	0.342859	1.47555
CCL11	limma	1.32983	0.194648	1.47541
IFNA5	limma	0.729122	0.426117	1.47517
FAM95A	limma	0.365623	0.670515	1.47485
DEFB126	limma	1.50226	0.156786	1.47468
LOC101927870	limma	0.0709841	0.933507	1.47428
C21ORF62	limma	1.19439	0.232252	1.47397
LINC01581	limma	1.11708	0.257726	1.4738
BEST2	limma	2.08695	0.0730487	1.47379
ACTA1	limma	2.29991	0.0556611	1.47379
CXORF58	limma	0.244626	0.775896	1.47363
LOC100131053	limma	0.588504	0.507174	1.47334
RDH8	limma	2.03572	0.078202	1.47257
CYP3A43	limma	3.42924	0.0166236	1.47165
KCCAT333	limma	0.514059	0.557919	1.47146
LOC101926944	limma	0.496053	0.570363	1.47137
KLK8	limma	2.0255	0.0794047	1.47126
ZNF157	limma	0.19808	0.819495	1.4712
LUZP2	limma	2.08899	0.0728649	1.47068
TMEM178B	limma	1.71635	0.118382	1.47056
CRNN	limma	0.812231	0.381703	1.47038
FRMD7	limma	0.438217	0.615209	1.46915
CACNB4	limma	0.872884	0.351534	1.46915
DAPL1	limma	0.825163	0.375044	1.46902
LOC100996902	limma	0.150874	0.861834	1.46877
TMPRSS11E	limma	0.412736	0.634841	1.46859
PRORSD1P	limma	1.30889	0.200232	1.46843
ENTPD3	limma	1.40728	0.176398	1.46784
LINC01431	limma	1.7151	0.11854	1.46752
PRB4	limma	2.46589	0.0453149	1.46749
NUPR1	limma	2.41909	0.0479255	1.46747
ITIH5	limma	0.991243	0.302692	1.46704
HIST1H2BJ	limma	0.28358	0.741488	1.4664
PRSS35	limma	0.452244	0.604433	1.4663
GCNT4	limma	1.29963	0.202808	1.46587
DDX43	limma	0.41692	0.631236	1.46515
LY6D	limma	1.22095	0.224535	1.46502
IL17RB	limma	1.29034	0.204964	1.46481
GALNT13	limma	2.99111	0.0255845	1.46459
RCAN2	limma	2.98674	0.0256386	1.46451
PSG5	limma	0.780619	0.397664	1.46449
ADAMTS15	limma	1.29657	0.203688	1.4644
CDH6	limma	0.708122	0.437377	1.46419
ATXN8OS	limma	1.08965	0.266606	1.46276
CYLC1	limma	2.36164	0.0513266	1.46248
EPYC	limma	0.281553	0.743559	1.46231
OXTR	limma	1.53897	0.149963	1.4618
CPEB2-AS1	limma	0.308948	0.719769	1.46173
SLC25A31	limma	0.301109	0.726114	1.46162
IL19	limma	1.60733	0.136722	1.46145
LOC145678	limma	1.08247	0.269196	1.46124
LINC00626	limma	1.01998	0.29194	1.4611
SNX20	limma	1.54975	0.147745	1.46108
APOL5	limma	1.56296	0.145068	1.46074
SKIDA1	limma	1.5968	0.138787	1.46049
OLFML2B	limma	1.85897	0.0984741	1.46028
BLID	limma	0.999054	0.299775	1.4599
PLCB4	limma	4.01628	0.011727	1.45978
UTS2B	limma	0.917821	0.330722	1.45946
LINC00708	limma	0.358345	0.676422	1.45894
GSAP	limma	4.92493	0.00593014	1.45878
MYB	limma	1.29643	0.203688	1.45872
DPY19L2	limma	0.425943	0.624345	1.45843
FHL5	limma	1.68404	0.123921	1.45744
IZUMO1	limma	0.4692	0.592398	1.45653
MYO18B	limma	1.75174	0.112649	1.4564
HLA-DPB1	limma	1.87272	0.0968556	1.45612
ZNF385D	limma	1.38012	0.182959	1.4559
PCDHA10	limma	0.617589	0.488939	1.45588
KRT78	limma	1.33157	0.194026	1.45578
SYT12	limma	1.78446	0.108242	1.4553
LOC643659	limma	0.170562	0.844744	1.45486
LOC101060553	limma	1.1739	0.239149	1.45456
KRT71	limma	0.97868	0.307254	1.45454
KLK2	limma	1.33419	0.193373	1.45422
LOC101927843	limma	0.466822	0.593846	1.45408
PDZD3	limma	1.32367	0.196158	1.45389
MYH2	limma	0.866113	0.354827	1.45378
IGSF9	limma	0.838803	0.368024	1.4537
KCNU1	limma	0.632798	0.480382	1.4534
MB	limma	1.92935	0.0900192	1.45324
TGM4	limma	0.910143	0.334383	1.45249
MYL1	limma	1.19935	0.230967	1.45238
ZNF853	limma	1.30135	0.202407	1.45226
CHRND	limma	0.875448	0.350318	1.45158
KCNAB1	limma	2.79186	0.0318879	1.45143
CXCL9	limma	1.41195	0.17581	1.45138
EGFL6	limma	2.95516	0.0265009	1.45125
ZNF876P	limma	0.190687	0.825808	1.4511
UPP2	limma	1.42102	0.173884	1.4507
C3ORF56	limma	0.545201	0.535339	1.45068
RAB25	limma	0.53396	0.543093	1.44991
PTPRT	limma	1.14182	0.248914	1.44977
IL21R	limma	0.898888	0.339016	1.44912
LINC00658	limma	1.54817	0.148019	1.44895
PRR19	limma	0.686701	0.450152	1.44876
LOC284632	limma	1.37238	0.184943	1.44816
INSC	limma	0.333483	0.69724	1.44809
IL20RA	limma	0.263627	0.758495	1.44782
LOC101927539	limma	0.73357	0.423418	1.44769
CCDC83	limma	0.190066	0.82671	1.44717
LOC389247	limma	1.4712	0.163138	1.44678
NANOS2	limma	0.713548	0.434451	1.44566
ZRANB2-AS1	limma	0.223249	0.795876	1.44483
MGC32805	limma	0.634299	0.479658	1.44482
LOC286071	limma	0.603663	0.498158	1.44439
EPHX2	limma	0.399791	0.644271	1.44439
NKAIN4	limma	1.15929	0.244206	1.44421
TMCC2	limma	3.95194	0.0119301	1.44404
TMEM27	limma	0.667213	0.460998	1.44328
FUT8-AS1	limma	0.868133	0.35375	1.44292
PKHD1	limma	1.54844	0.148004	1.44243
LINC01115	limma	0.799607	0.388538	1.44213
RRH	limma	0.980346	0.306428	1.44158
NLRP13	limma	1.76171	0.111432	1.44152
GCG	limma	0.316016	0.713217	1.44143
DACT1	limma	0.673558	0.457474	1.4414
LINC00608	limma	0.766383	0.405489	1.44114
LOC613266	limma	0.396936	0.646313	1.44113
IGSF1	limma	1.97804	0.0845038	1.44077
XIRP2	limma	3.29997	0.0188412	1.44019
RNF186	limma	1.45672	0.166294	1.43995
CTF1	limma	1.73437	0.11559	1.43966
LRTM2	limma	0.423015	0.626478	1.43944
BLACAT1	limma	0.434563	0.617554	1.43933
LOC101928702	limma	0.607989	0.495538	1.43882
CECR1	limma	1.40589	0.176767	1.43872
HHIPL1	limma	1.05996	0.276312	1.4387
LOC200830	limma	0.787303	0.394688	1.43855
TIPARP-AS1	limma	1.26535	0.212082	1.4385
AZIN1-AS1	limma	1.22562	0.223273	1.43834
CD38	limma	0.784462	0.395808	1.43825
MRGPRF-AS1	limma	1.89562	0.0938358	1.43816
LOC727820	limma	0.838825	0.368024	1.43814
C1ORF158	limma	0.804425	0.386054	1.43805
LINC01293	limma	0.335123	0.695979	1.438
ARMC3	limma	0.763774	0.406758	1.43753
CNTN6	limma	0.424336	0.62554	1.43684
SNAI3	limma	0.913119	0.332941	1.43635
LOC101929019	limma	0.654968	0.468183	1.43597
CTNNA3	limma	1.02862	0.288785	1.43568
FCAMR	limma	0.886563	0.34497	1.43484
LINC01220	limma	0.116888	0.89471	1.43463
FAM230B	limma	1.64654	0.130068	1.43413
NAG18	limma	0.51386	0.557985	1.43404
LINC00615	limma	0.342211	0.690814	1.43382
MEGF10	limma	0.755637	0.411654	1.43259
BATF3	limma	2.80714	0.031356	1.43247
OR2A4	limma	0.785381	0.395449	1.43238
LOC100128325	limma	1.52242	0.15307	1.43185
LOC730202	limma	1.18311	0.236146	1.43067
LOC101927526	limma	0.817935	0.379155	1.43012
CXCR3	limma	0.888295	0.344223	1.4298
LOC101927196	limma	0.396248	0.646498	1.42966
HTR3C	limma	0.752141	0.413401	1.4291
TBX18	limma	1.49053	0.159006	1.4286
LINC00240	limma	0.763809	0.406758	1.42819
PDCD4	limma	0.401222	0.643281	1.42816
LCN2	limma	0.859543	0.357592	1.42809
NPPC	limma	0.381926	0.658055	1.42639
MIR133A1HG	limma	0.742612	0.418565	1.42635
GAD2	limma	1.41999	0.17414	1.42618
SNRK-AS1	limma	1.98544	0.0835455	1.42593
NELL2	limma	1.43283	0.170992	1.42559
ERICH5	limma	0.416459	0.631684	1.42553
LOC101929180	limma	1.65573	0.128712	1.42541
LOC441081	limma	1.24827	0.216742	1.42508
RARRES1	limma	0.731961	0.424301	1.42504
TTLL6	limma	0.77231	0.402278	1.42501
ZBED9	limma	0.831941	0.371424	1.42492
COL25A1	limma	0.467883	0.593185	1.42481
ANP32D	limma	0.493341	0.572472	1.42469
MYL3	limma	2.39032	0.049444	1.42449
SERPINA3	limma	0.704699	0.439686	1.42445
LOC101929645	limma	0.330669	0.699959	1.42443
LINC00176	limma	1.16811	0.241128	1.42414
GIF	limma	0.711451	0.435798	1.42408
ADGRE3	limma	0.968625	0.310761	1.42402
SLC9A3R2	limma	0.741608	0.419127	1.42372
GABPB1-AS1	limma	1.72491	0.117061	1.42356
LOC643201	limma	0.775172	0.400642	1.4235
TDRD6	limma	0.560662	0.524254	1.42338
HSPA6	limma	1.06565	0.274458	1.42305
CYP3A7-CYP3A51P	limma	0.688741	0.448729	1.42239
LINC00900	limma	1.00597	0.297176	1.42234
KCNH6	limma	2.05037	0.0768536	1.42234
FLG2	limma	0.369744	0.667563	1.42213
AXDND1	limma	0.496446	0.570092	1.42197
FAM230C	limma	0.310074	0.718679	1.42181
LOC400622	limma	0.843752	0.365653	1.42088
OLIG2	limma	1.33202	0.193864	1.42063
LINC01482	limma	3.26261	0.0195333	1.42051
LINC01563	limma	0.930924	0.325306	1.4193
AOC4P	limma	1.48781	0.159335	1.41873
FCGBP	limma	1.1393	0.249645	1.41848
RAB3C	limma	0.465699	0.594656	1.41834
PRO1596	limma	0.739394	0.419921	1.41781
PSG7	limma	0.991061	0.302731	1.41775
OR7E14P	limma	0.803433	0.386421	1.41749
LOC283387	limma	1.82552	0.102852	1.41713
IL5RA	limma	1.45757	0.166093	1.41704
ALPK2	limma	1.25039	0.216188	1.41688
LILRB5	limma	0.624556	0.485053	1.41679
LOC646482	limma	0.920946	0.329629	1.41673
SLC25A47	limma	0.777696	0.399412	1.41636
KIAA1024	limma	0.927075	0.326942	1.41596
VIPR2	limma	0.713317	0.434519	1.41577
EHMT1-IT1	limma	1.30022	0.20263	1.41528
GPIHBP1	limma	0.830639	0.371988	1.41514
TTN-AS1	limma	2.01914	0.0799519	1.41484
PLA2G2F	limma	1.27552	0.209012	1.41461
DHX58	limma	0.592787	0.504477	1.41458
ART3	limma	1.07512	0.271273	1.4136
LINC00870	limma	0.484826	0.579415	1.41356
FOXF2	limma	1.81849	0.103658	1.41354
SEZ6	limma	1.46249	0.164911	1.41324
HIST1H3B	limma	0.554595	0.52873	1.41302
DOCK2	limma	0.226372	0.792512	1.41293
TNNT3	limma	1.21751	0.225575	1.41248
GBP4	limma	2.18778	0.0640934	1.41243
ANKRD65	limma	1.46437	0.164473	1.41236
DCST1	limma	0.727347	0.426798	1.41219
KRTAP9-4	limma	0.427155	0.623418	1.4121
LOC101928139	limma	1.15835	0.244332	1.41161
LINC00673	limma	0.793103	0.391586	1.41052
LINC00556	limma	0.764746	0.406562	1.41034
SHMT1	limma	1.38261	0.182311	1.4097
LOC101928560	limma	1.99045	0.0830042	1.40962
SOD2	limma	4.19411	0.00997165	1.40952
LOC284669	limma	1.10222	0.262578	1.4093
LOC101928850	limma	0.661542	0.464527	1.40912
SIGLEC17P	limma	0.601748	0.49914	1.40893
LOC100126784	limma	1.92846	0.0900553	1.40891
TMEM253	limma	1.52209	0.153149	1.4089
C10ORF113	limma	0.733651	0.423411	1.40858
LINC00889	limma	0.422642	0.62661	1.40802
TIGD6	limma	1.43453	0.170765	1.40723
FZD10-AS1	limma	0.977237	0.30788	1.40697
IL12A	limma	2.53738	0.0420007	1.40697
CT55	limma	0.88005	0.347873	1.40635
ZSWIM2	limma	0.0594072	0.944563	1.40577
OR52D1	limma	1.66923	0.126612	1.40567
CCDC185	limma	0.644308	0.473703	1.40564
CD5	limma	0.870046	0.352933	1.40549
RXRG	limma	0.752768	0.412955	1.40542
MXRA5	limma	1.0591	0.276525	1.40536
CRHR1	limma	1.67876	0.124837	1.40467
LINC00299	limma	2.24479	0.059856	1.40425
RANBP3L	limma	0.332735	0.69796	1.40413
PAX9	limma	0.188996	0.827858	1.4037
CTAGE11P	limma	1.15351	0.245563	1.40366
C17ORF77	limma	0.5004	0.567404	1.40351
ERBB4	limma	0.711695	0.435649	1.40313
ACPP	limma	1.07069	0.272961	1.40301
LOC101927358	limma	0.308714	0.719968	1.40296
KRTAP3-3	limma	0.343019	0.690278	1.40255
LINC00672	limma	1.95002	0.0875237	1.40234
GBP5	limma	0.768877	0.404466	1.40227
C17ORF64	limma	0.499628	0.568114	1.40224
CST8	limma	1.42463	0.172818	1.40221
C6ORF10	limma	0.309732	0.718962	1.40177
LOC101928087	limma	1.4449	0.168625	1.40135
INGX	limma	0.510993	0.560126	1.40122
LOC101927411	limma	0.404936	0.640744	1.40069
RBBP8NL	limma	0.542976	0.536906	1.40067
LRRTM2	limma	1.35072	0.189469	1.40046
MAP10	limma	0.818113	0.379092	1.40025
RD3	limma	0.70357	0.440254	1.40024
KRT85	limma	0.933955	0.32414	1.40022
LOC284379	limma	0.720767	0.43037	1.40022
OSR2	limma	0.872384	0.351803	1.4002
FOXF1	limma	2.0238	0.0796187	1.39998
LOC389895	limma	0.178486	0.837267	1.39965
HIST1H2BN	limma	0.742715	0.41856	1.39947
OR2L2	limma	0.468759	0.592847	1.39921
SOX14	limma	0.267676	0.755168	1.39918
CCR7	limma	0.606418	0.496448	1.39904
PIK3R6	limma	3.54103	0.0152132	1.39902
FAM217A	limma	3.79944	0.0125326	1.39872
TNFAIP3	limma	2.87856	0.0289337	1.39872
LAG3	limma	0.486738	0.577869	1.3979
C1QTNF1	limma	3.60397	0.0145045	1.39707
MRGPRG-AS1	limma	3.14264	0.0219867	1.39686
TONSL-AS1	limma	1.50238	0.156782	1.39608
HS6ST3	limma	0.977411	0.3078	1.39548
TBX10	limma	2.09282	0.0725849	1.39478
ARTN	limma	1.186	0.235192	1.39455
LOC100505841	limma	1.87941	0.0958469	1.39447
MLANA	limma	0.8159	0.380149	1.39423
LOC389641	limma	1.29992	0.202713	1.39398
LOC100505498	limma	1.60573	0.137098	1.39348
IL36A	limma	1.13361	0.251544	1.39297
IQCF5	limma	0.461836	0.597409	1.3928
IDI2	limma	1.0245	0.29035	1.39267
LINC00540	limma	0.985056	0.304737	1.39261
LINC00515	limma	2.34105	0.0529102	1.39251
DDX3Y	limma	1.18591	0.235201	1.39224
MRO	limma	1.04141	0.283918	1.39209
ANXA10	limma	0.665794	0.461781	1.39203
G6PC	limma	1.19054	0.233496	1.39144
ATG9B	limma	1.9605	0.0863915	1.39123
LOC728073	limma	1.0605	0.276136	1.3905
KRT74	limma	1.28828	0.205715	1.39044
LOC285857	limma	0.678019	0.455247	1.39004
DLG2	limma	0.500619	0.567317	1.38977
LOC101929114	limma	1.62072	0.134065	1.38962
SLC7A4	limma	1.99732	0.0821585	1.38915
ACE2	limma	0.836919	0.369057	1.38895
HEY1	limma	4.28483	0.00957799	1.38871
MRVI1	limma	0.696906	0.44426	1.38867
GCC2-AS1	limma	2.67072	0.0359828	1.38861
LVCAT1	limma	0.569352	0.518912	1.38847
LRRC16B	limma	0.648533	0.471267	1.38845
TMEM156	limma	0.389129	0.652434	1.38835
DRD3	limma	0.24469	0.775896	1.38832
PRAC1	limma	0.563308	0.522861	1.3883
SEMA3D	limma	1.43905	0.169769	1.38818
FZD9	limma	1.10043	0.263205	1.38812
RNF43	limma	1.0098	0.295952	1.38765
SMIM24	limma	0.780755	0.397589	1.38757
GHR	limma	2.49639	0.0438906	1.3872
RSPH9	limma	0.875992	0.349969	1.38709
ZMAT1	limma	2.25364	0.059038	1.38683
GRAMD2	limma	0.955434	0.315781	1.38671
ATP12A	limma	1.34342	0.191177	1.38656
IRF4	limma	2.4373	0.0467397	1.38565
C7ORF71	limma	0.758051	0.410427	1.38535
CXCL11	limma	2.1808	0.0647269	1.38502
GLIS3	limma	2.38667	0.0497195	1.3847
ENKUR	limma	1.16362	0.242706	1.38454
MS4A6E	limma	0.610207	0.493847	1.3839
GRIP1	limma	0.958847	0.314808	1.38362
SLC6A5	limma	1.33304	0.193669	1.38344
SLC5A7	limma	0.757076	0.410901	1.38328
TNFRSF11B	limma	2.17231	0.0654396	1.38322
COL6A2	limma	1.36635	0.185944	1.38293
HSPB7	limma	1.80371	0.105741	1.38281
OR51B4	limma	0.19502	0.822173	1.38267
LOC441086	limma	1.66883	0.12669	1.38252
RELB	limma	3.06682	0.0238099	1.3823
LOC146513	limma	0.400279	0.643955	1.382
ACSBG2	limma	1.32428	0.196033	1.38161
C1ORF220	limma	0.366063	0.670223	1.38106
RALGPS1	limma	1.56273	0.145083	1.38086
SLC37A1	limma	1.36969	0.185311	1.38041
OR5H1	limma	0.240987	0.778713	1.38034
LOC101928173	limma	0.773629	0.401475	1.38026
DENND2C	limma	2.36825	0.0507647	1.38023
HCP5B	limma	2.01798	0.0800671	1.37991
PAQR9	limma	0.426959	0.623445	1.37982
LINC01120	limma	1.00853	0.29635	1.37939
CYP24A1	limma	0.492167	0.573614	1.37935
AGR3	limma	0.642537	0.474336	1.37917
TP73	limma	1.10748	0.261112	1.37916
GOLGA6A	limma	2.05573	0.0761595	1.37913
CSF1	limma	3.32972	0.0185055	1.37913
SUSD3	limma	0.671698	0.458347	1.37902
LOC374443	limma	2.59178	0.0393492	1.37878
OR4D2	limma	1.24981	0.2163	1.3786
CEACAM5	limma	3.14216	0.0219867	1.37859
LOC646484	limma	0.496307	0.570174	1.37859
MCF2L2	limma	0.430943	0.620302	1.37821
RHBDL3	limma	1.38341	0.182021	1.37801
LOC400958	limma	0.376397	0.662454	1.37729
WBSCR17	limma	0.711486	0.435798	1.37727
OR2J3	limma	0.276976	0.747332	1.37727
GGTLC2	limma	1.44653	0.168366	1.37719
NKD2	limma	1.23444	0.221065	1.37718
OTOP2	limma	1.17399	0.239149	1.37708
TAAR1	limma	0.399192	0.644802	1.37689
PCAT4	limma	3.86745	0.0122266	1.37632
MYO1G	limma	1.53589	0.150401	1.37602
NLRP10	limma	1.2804	0.207681	1.37597
PRNT	limma	0.686031	0.450605	1.3758
DNAI2	limma	0.713064	0.434659	1.37565
MIR4755	limma	0.822855	0.376491	1.37562
GBP1P1	limma	0.548364	0.532531	1.37525
AADACP1	limma	0.668222	0.460529	1.37515
KRT35	limma	0.628433	0.482782	1.37506
LINC01428	limma	1.43485	0.170765	1.37463
EDNRB-AS1	limma	0.693334	0.44624	1.37462
FMN2	limma	0.515314	0.556955	1.37435
KAZALD1	limma	0.982831	0.305642	1.37423
LINC01530	limma	1.06356	0.275203	1.37396
MYH13	limma	0.983657	0.305341	1.37391
C9ORF50	limma	0.953309	0.3169	1.37382
FAM222A-AS1	limma	0.762653	0.407386	1.3737
KIF21B	limma	0.891207	0.342859	1.37368
RDH16	limma	0.878362	0.34867	1.3734
LOC101928973	limma	1.11457	0.258652	1.37268
TEX28	limma	0.779546	0.398166	1.37257
HIST1H3E	limma	1.12274	0.255611	1.37235
LIPF	limma	1.15346	0.245563	1.37168
ABCB4	limma	0.634677	0.479324	1.37164
AMER2	limma	0.199962	0.817776	1.37154
PAG1	limma	0.0984891	0.910749	1.37138
LOC729732	limma	0.457194	0.600804	1.37133
SLC5A4	limma	0.744129	0.417721	1.37101
ACOXL	limma	1.6639	0.127445	1.37089
LINC01118	limma	0.852153	0.361509	1.37072
CRISP2	limma	0.29391	0.732958	1.37062
FGF3	limma	0.276671	0.747658	1.37047
C5ORF56	limma	1.27246	0.209914	1.37032
C17ORF50	limma	1.15909	0.244216	1.3703
RRN3P1	limma	0.717744	0.432277	1.37013
SLC27A6	limma	0.43659	0.616103	1.36976
SMPD3	limma	1.19548	0.232081	1.36962
LOC101928343	limma	1.4348	0.170765	1.36945
CD8B	limma	0.899187	0.338909	1.36941
PER3	limma	2.26196	0.0582799	1.36934
MNDA	limma	0.375492	0.663403	1.36886
GABRB2	limma	0.590441	0.506085	1.36847
EFCAB13	limma	0.450351	0.606053	1.3683
LOC101927876	limma	0.889489	0.343457	1.36812
FAM69A	limma	3.97089	0.0119301	1.36811
LINC00668	limma	1.43439	0.170782	1.36805
ZNF484	limma	1.7237	0.117195	1.36781
BRE-AS1	limma	1.11165	0.25951	1.3673
SPP1	limma	0.831143	0.371794	1.36728
UCN3	limma	3.17543	0.0213722	1.36718
KRT75	limma	1.3869	0.181093	1.36711
PAX7	limma	0.889951	0.34327	1.36697
IGKC	limma	0.966561	0.311362	1.36692
CXCR1	limma	1.54315	0.149078	1.36687
RAB6A	limma	0.521948	0.552156	1.36665
LOC100507654	limma	1.07808	0.270387	1.36625
LOC101928845	limma	0.708696	0.437018	1.36625
ABCA12	limma	0.467283	0.593689	1.36611
MC4R	limma	1.428	0.17214	1.36609
LOC100288310	limma	0.76732	0.404993	1.36603
LINC01144	limma	0.8322	0.371386	1.3659
GRIA1	limma	0.491648	0.573915	1.3659
SCGB3A1	limma	0.935001	0.323742	1.36557
MAS1	limma	1.3533	0.188943	1.36541
GEM	limma	4.68634	0.00738863	1.36522
PROZ	limma	0.915065	0.332019	1.36519
KLHL1	limma	0.915797	0.331689	1.36432
DPEP1	limma	0.820436	0.377674	1.36429
LOC100132319	limma	1.22846	0.222454	1.36423
GRIN3B	limma	0.908042	0.334979	1.36414
ATP6V1B1	limma	0.681248	0.453499	1.36399
FOXE3	limma	0.56418	0.52233	1.36396
MISP	limma	1.99935	0.0820213	1.36391
ARHGEF38	limma	0.910732	0.334224	1.36357
TMCO5A	limma	1.91521	0.0912765	1.36344
SND1-IT1	limma	2.14785	0.067621	1.3633
GCSAML	limma	0.314368	0.714452	1.36285
ERICH6	limma	0.918403	0.330584	1.36254
MSC-AS1	limma	0.196759	0.820758	1.36235
IRX5	limma	0.579877	0.512257	1.36221
PPP1R14D	limma	2.91401	0.0276109	1.36186
GPR65	limma	1.11084	0.259854	1.36172
REG4	limma	1.49024	0.159006	1.36161
DNAH17-AS1	limma	1.23352	0.221079	1.36148
CCDC116	limma	1.42919	0.171863	1.3613
DEFB123	limma	0.386945	0.654153	1.3613
LOC100506411	limma	0.713827	0.434266	1.36114
MYH7	limma	0.740447	0.419628	1.3604
LOC100507534	limma	0.327095	0.703115	1.36012
MS4A8	limma	0.93175	0.325001	1.35989
LINC00521	limma	0.658929	0.466358	1.35988
LINC00663	limma	0.751619	0.413623	1.35978
DCAF12L2	limma	0.579103	0.512606	1.3595
LRRN4	limma	0.865352	0.355133	1.3594
CLEC12A	limma	0.679962	0.454371	1.35917
CPA6	limma	0.0399519	0.963422	1.35895
LAIR2	limma	1.07373	0.271815	1.35891
LOC101928851	limma	0.585858	0.508671	1.35877
DLGAP2-AS1	limma	0.511851	0.559378	1.35877
CECR9	limma	0.601538	0.499283	1.35869
LOC101928505	limma	0.985532	0.304643	1.35859
PAN3-AS1	limma	1.73025	0.116135	1.35805
IFNL1	limma	1.17245	0.239559	1.35778
DPT	limma	0.675432	0.456477	1.35777
LOC221814	limma	1.09849	0.263545	1.35755
BTN2A3P	limma	1.55474	0.146687	1.35742
C3P1	limma	0.839261	0.367953	1.35739
MOGAT3	limma	0.609228	0.494669	1.35727
LINC01104	limma	0.12097	0.891101	1.35725
ZNF280A	limma	1.13002	0.252778	1.35725
THY1	limma	1.32341	0.196162	1.35719
GS1-279B7.1	limma	0.756127	0.411372	1.35705
HNF4G	limma	0.353291	0.680742	1.35653
SLC8A2	limma	0.73995	0.419721	1.35638
GALNTL5	limma	0.379608	0.660145	1.35605
CDKN2B	limma	3.94437	0.0119301	1.35603
C1QA	limma	0.739954	0.419721	1.35589
CCL23	limma	0.419521	0.629495	1.35547
SERPINA2	limma	0.631846	0.480918	1.3553
PRR15L	limma	1.06272	0.275203	1.35519
TEX38	limma	0.982841	0.305642	1.35518
ARG1	limma	0.637662	0.477696	1.35514
CCDC177	limma	1.15447	0.245374	1.35513
LOC101929279	limma	0.947859	0.318658	1.35501
IFIT2	limma	2.20707	0.0625705	1.35496
LINC01101	limma	0.990083	0.302906	1.3549
CXCL2	limma	2.77759	0.0323464	1.35466
SPAG17	limma	0.366326	0.670034	1.35442
SOAT2	limma	0.617702	0.488909	1.35437
THEM5	limma	0.623034	0.485639	1.35421
DSP	limma	0.665839	0.461781	1.35414
DPP6	limma	1.22983	0.222019	1.35375
ATP10A	limma	1.40187	0.177593	1.35363
DNAH6	limma	0.85063	0.361985	1.3535
LRG1	limma	0.918878	0.330404	1.3535
TFAP2A	limma	2.51353	0.0430322	1.3534
MURC	limma	2.59422	0.0392199	1.35326
NCF4	limma	1.80262	0.10589	1.3532
CAPZA3	limma	0.263031	0.758829	1.35277
WNK4	limma	0.894821	0.341175	1.35237
DSC1	limma	0.159137	0.854611	1.35222
DMRT1	limma	0.491152	0.574171	1.35206
ST8SIA6-AS1	limma	0.937091	0.322755	1.35163
SPATA31E1	limma	0.222816	0.796274	1.35157
CEBPA	limma	1.07651	0.270852	1.35152
LOC100128993	limma	0.249184	0.77108	1.35139
CALY	limma	0.533666	0.543245	1.35108
NT5C1A	limma	1.22039	0.224663	1.35035
TMCO2	limma	0.841474	0.366934	1.35027
PROX1	limma	2.88458	0.0287507	1.35011
PRDM1	limma	3.84965	0.0122448	1.34954
TDRD12	limma	0.258256	0.762742	1.3492
IL17A	limma	0.520136	0.553439	1.34896
IGFN1	limma	1.00964	0.295978	1.34884
LOC102724156	limma	0.391455	0.650531	1.34863
VIT	limma	3.63013	0.0143824	1.34823
LAMA2	limma	0.951081	0.317608	1.34806
LOC440117	limma	0.718444	0.431915	1.34792
PRSS33	limma	1.09755	0.26383	1.34711
KLB	limma	1.52475	0.152442	1.34708
FAM71B	limma	1.55607	0.14645	1.34688
AGRP	limma	1.03016	0.288191	1.34681
GAGE3	limma	0.74496	0.417721	1.3464
PAGE4	limma	0.887983	0.344336	1.34637
DYRK1B	limma	2.70369	0.0348243	1.34623
ONECUT2	limma	0.754781	0.411845	1.34585
LINC01087	limma	0.606563	0.496396	1.34564
HMGN2P46	limma	0.540435	0.539068	1.34558
PRAP1	limma	0.911732	0.333663	1.34544
LOC100288175	limma	0.885855	0.345398	1.34534
GGTA1P	limma	0.849393	0.362543	1.34531
HERC2P3	limma	0.32218	0.707811	1.34491
RXFP2	limma	1.22023	0.224664	1.34475
PNPLA3	limma	1.94691	0.0879723	1.34459
EDA	limma	1.46859	0.16376	1.34458
LBP	limma	1.86669	0.0974335	1.34425
HCG27	limma	0.528454	0.547536	1.34382
SMIM10L2A	limma	0.319357	0.710223	1.3438
LOC400568	limma	1.18937	0.233996	1.34346
IL18	limma	0.613529	0.491874	1.34305
DTX4	limma	2.17776	0.064955	1.34303
LINC00942	limma	1.20916	0.227926	1.34283
NMNAT2	limma	1.63453	0.131881	1.34265
CLRN1-AS1	limma	0.642954	0.474121	1.34262
CHRDL1	limma	0.537064	0.540845	1.34236
SERPINB9P1	limma	0.988687	0.303578	1.34231
SASH3	limma	2.69353	0.0351348	1.34224
OR1J4	limma	0.629445	0.48266	1.34171
LINC00920	limma	2.23515	0.0606216	1.34165
USP30-AS1	limma	1.06294	0.275203	1.34105
LINC00226	limma	0.179143	0.836807	1.34043
SLC47A2	limma	1.00685	0.296871	1.34036
LINC01304	limma	1.13843	0.249958	1.34032
PAK6	limma	1.57137	0.143401	1.34031
ATP6V1C2	limma	0.938818	0.322271	1.34027
CSTA	limma	0.585793	0.508671	1.33997
ESRRG	limma	0.505687	0.563906	1.33992
CA13	limma	4.07866	0.010965	1.33963
C10ORF71-AS1	limma	0.580146	0.512025	1.33959
CASC16	limma	1.43771	0.170177	1.3394
CELSR3	limma	4.82438	0.00666256	1.33913
IFIH1	limma	2.97201	0.0260346	1.33897
LOC147791	limma	1.93458	0.0893291	1.33878
G0S2	limma	1.09604	0.264449	1.33863
FGF9	limma	0.851746	0.361509	1.33852
LOC100506374	limma	0.9427	0.320588	1.33848
OR12D3	limma	0.542977	0.536906	1.33843
WNT4	limma	0.570134	0.518373	1.33823
GHET1	limma	0.878721	0.348584	1.33816
RNF17	limma	0.538135	0.540215	1.33813
KCNIP2-AS1	limma	1.1086	0.260733	1.33776
ADAMTS19	limma	0.140405	0.872546	1.33768
SIGLECL1	limma	0.733051	0.423803	1.33755
A2M	limma	2.45422	0.0459543	1.33748
EDN2	limma	0.734364	0.422993	1.33742
HPCAL4	limma	0.80732	0.384739	1.33669
LOC729870	limma	1.35782	0.1878	1.33653
CYS1	limma	0.42273	0.62661	1.3365
LOC101929709	limma	3.59148	0.0146396	1.33648
HPD	limma	0.281678	0.743397	1.33603
CCL8	limma	1.23422	0.221065	1.33595
FLVCR2	limma	1.36677	0.185944	1.33592
SNORA74A	limma	0.367302	0.669493	1.33578
PRG2	limma	1.25986	0.21348	1.33556
KREMEN1	limma	0.583581	0.50982	1.33544
MBD3L1	limma	0.716674	0.432807	1.335
C12ORF74	limma	0.346012	0.687981	1.33499
GJB4	limma	1.3496	0.189768	1.33497
SDC2	limma	1.56515	0.144526	1.33482
SULT1C4	limma	3.02258	0.0247012	1.33475
TM4SF4	limma	0.846989	0.363618	1.33474
FREM2	limma	0.284886	0.740335	1.33473
BTNL3	limma	3.647	0.0143161	1.33441
CHRNE	limma	1.30182	0.202225	1.33441
CCL4	limma	0.559953	0.52464	1.33439
MLLT10P1	limma	0.680762	0.453873	1.33436
ATP1B2	limma	1.28759	0.205942	1.334
ZMYND15	limma	0.566717	0.520653	1.33391
CFAP157	limma	3.20582	0.0208373	1.33366
TLR8-AS1	limma	0.646524	0.472455	1.33352
ANGPT4	limma	0.625106	0.484858	1.33346
CSN2	limma	1.22794	0.222537	1.33315
LOC286059	limma	0.764125	0.406742	1.33313
LL22NC03-75H12.2	limma	1.57819	0.142132	1.33301
SLC26A6	limma	1.13835	0.249958	1.33288
LOC643085	limma	0.518567	0.554332	1.33273
ZIC3	limma	0.345649	0.688228	1.33209
ATP1A3	limma	0.529901	0.546307	1.33194
LOC100506107	limma	0.50206	0.566583	1.33139
LOC101927460	limma	0.715228	0.433593	1.3312
LOC100131763	limma	0.648406	0.471267	1.3307
TRIM40	limma	0.349776	0.684322	1.33054
MIR670HG	limma	1.26966	0.210673	1.33014
HIVEP2	limma	4.13739	0.0102806	1.33008
LOC100499489	limma	2.25287	0.0591066	1.32995
LOC414300	limma	0.608591	0.495192	1.32973
FHOD3	limma	0.241464	0.778598	1.32969
TDRD1	limma	0.418913	0.629941	1.32941
LSAMP-AS1	limma	0.982102	0.305684	1.32917
KRT33A	limma	0.287296	0.738204	1.32914
CYP2A7	limma	1.96395	0.0859414	1.32902
RIT2	limma	0.253884	0.766706	1.32888
PARD6G-AS1	limma	3.24997	0.0199704	1.3287
LOC100499194	limma	0.520804	0.553017	1.32861
RAB39A	limma	2.31399	0.0545699	1.32844
MOG	limma	1.21714	0.225613	1.32832
MAPRE3	limma	0.714823	0.433901	1.32814
CCL27	limma	0.292638	0.733953	1.32779
LOC101929528	limma	0.286213	0.739248	1.32775
WFDC11	limma	0.458844	0.599785	1.32709
PPP1R17	limma	1.49015	0.159006	1.32691
GJA10	limma	1.00843	0.29635	1.32677
IHH	limma	1.2489	0.216593	1.32669
NIPSNAP3B	limma	1.63067	0.132535	1.32669
MYH7B	limma	0.205842	0.812522	1.32631
RGS7	limma	0.74867	0.41534	1.32619
PYCARD-AS1	limma	0.856163	0.359205	1.32615
PDE1A	limma	0.592863	0.504477	1.32597
TFAP2E	limma	1.6623	0.127689	1.32551
INSRR	limma	0.727456	0.426798	1.32541
LOC101928031	limma	0.321857	0.708182	1.32509
PARP14	limma	2.88357	0.0287602	1.32505
KLKB1	limma	0.501181	0.567032	1.32493
ASXL3	limma	1.36006	0.18751	1.32467
CXCL8	limma	4.78725	0.00689511	1.32464
ENTPD2	limma	0.340607	0.691696	1.3246
GRIK1	limma	1.64487	0.130148	1.32449
LOC100507073	limma	0.649257	0.471086	1.32446
HHIPL2	limma	1.58435	0.140967	1.32442
CDC42BPG	limma	0.764478	0.406663	1.32416
HTR3A	limma	1.92577	0.0902482	1.32411
FAM169B	limma	0.769733	0.404013	1.32392
PSG1	limma	0.972453	0.309082	1.32386
CATIP-AS1	limma	3.12478	0.0222728	1.32381
FBXO10	limma	1.6475	0.130068	1.32356
LOC100507388	limma	0.417221	0.631154	1.32335
LOC101927410	limma	0.631762	0.480962	1.32298
EBF2	limma	0.236091	0.783515	1.32285
LOC102724030	limma	0.380619	0.65917	1.32274
LL22NC03-63E9.3	limma	0.77309	0.401771	1.32267
ATP2A3	limma	0.648373	0.471267	1.32259
AP1S3	limma	0.528776	0.547475	1.32245
GBP3	limma	1.86307	0.0979217	1.32237
SLC26A9	limma	0.606062	0.49655	1.32232
PANX2	limma	0.687637	0.449374	1.32194
LOC100130744	limma	0.599308	0.500767	1.32162
LINC01126	limma	1.37652	0.184014	1.32144
LRRC10B	limma	0.502181	0.566475	1.3214
SLC24A2	limma	0.734319	0.422993	1.3214
KRTAP11-1	limma	0.757889	0.410459	1.32138
PWRN1	limma	0.505566	0.564013	1.32133
MIR4500HG	limma	0.242413	0.777834	1.32128
LOC101928748	limma	2.36975	0.0506401	1.3211
CLIP1-AS1	limma	0.481641	0.581272	1.32107
CFC1	limma	0.439077	0.614448	1.32062
CCDC144NL-AS1	limma	1.25762	0.213865	1.32024
C9ORF173	limma	1.34746	0.190151	1.32013
CER1	limma	2.28003	0.0570944	1.31977
MME	limma	0.84279	0.366281	1.31937
CASC11	limma	0.643596	0.47388	1.31906
SERPINC1	limma	0.725549	0.427864	1.31905
KCNK2	limma	0.343	0.690278	1.31883
KRTAP1-1	limma	0.909648	0.334422	1.31825
UBL4B	limma	0.881017	0.347194	1.31809
LINC01252	limma	0.869696	0.353173	1.31775
LOC101927278	limma	0.872017	0.351965	1.31773
S100A3	limma	1.22031	0.224663	1.31737
LINC00161	limma	0.55488	0.528584	1.31736
MYLK2	limma	1.61875	0.13435	1.31723
ELAVL2	limma	0.749737	0.414569	1.31723
ZSCAN10	limma	2.75934	0.0331424	1.31674
JAKMIP2	limma	0.522172	0.551921	1.31667
ACOT12	limma	0.277828	0.746716	1.31658
FMO9P	limma	0.206739	0.811579	1.3165
PDZRN4	limma	0.910581	0.334224	1.31647
MIR181A2HG	limma	0.900965	0.338332	1.31639
EFNB1	limma	1.38827	0.180774	1.31629
LCN6	limma	1.19411	0.23236	1.31618
CITED4	limma	2.51275	0.0430713	1.31609
SPAG6	limma	0.476076	0.586294	1.31607
LDHAL6A	limma	0.416436	0.631684	1.31605
RGS8	limma	0.26195	0.759655	1.31597
FER1L6-AS1	limma	0.808465	0.384004	1.31566
KCTD19	limma	0.444329	0.610136	1.31538
HLA-DPA1	limma	1.92445	0.0904178	1.31504
LOC101928403	limma	1.99966	0.0820104	1.31498
RGR	limma	1.13463	0.251261	1.31481
DSC3	limma	0.983437	0.305347	1.31475
LINC00565	limma	1.73218	0.115963	1.31466
TAS2R4	limma	0.773056	0.401771	1.31463
FAM47B	limma	0.667983	0.460711	1.31455
ITGA1	limma	1.8153	0.104109	1.3145
LRIT1	limma	0.190799	0.825677	1.31446
CCDC173	limma	0.184838	0.83144	1.31439
SPIB	limma	0.938844	0.322271	1.31434
PCDHGA3	limma	2.4465	0.0463129	1.31376
DIAPH3-AS1	limma	0.847594	0.363366	1.31348
LOC101927499	limma	0.518926	0.554302	1.31348
CEBPD	limma	4.34901	0.008934	1.31301
LINC01555	limma	0.392995	0.649321	1.31288
APOB	limma	0.560078	0.52464	1.31269
CD74	limma	1.04402	0.28281	1.31266
MAGEC2	limma	0.729914	0.425683	1.31247
TRPC6	limma	0.262147	0.759655	1.31244
EBF3	limma	1.01212	0.294901	1.31225
TTLL2	limma	0.527596	0.547875	1.31219
LOC101926963	limma	1.69096	0.122847	1.31206
DNAH1	limma	0.683186	0.452274	1.31171
DDI1	limma	0.657377	0.467008	1.31131
C10ORF62	limma	1.73892	0.114703	1.31122
HSD3B2	limma	0.313772	0.714998	1.31109
DISC1	limma	1.31752	0.197551	1.31104
CES3	limma	2.63995	0.0374189	1.311
KDM5D	limma	0.954612	0.31615	1.31093
PCDHB5	limma	1.49407	0.158274	1.31035
FOXL2	limma	0.63139	0.481118	1.3103
CAV3	limma	1.46706	0.164145	1.30968
JAKMIP3	limma	0.301212	0.726069	1.30959
NFIX	limma	2.16393	0.0660321	1.3093
HIGD1B	limma	0.922115	0.329053	1.30922
FLRT1	limma	1.72623	0.116883	1.30908
CCDC155	limma	0.883481	0.346213	1.30876
CDH4	limma	0.441074	0.612641	1.30869
CFC1B	limma	0.313413	0.715133	1.30814
SLCO5A1	limma	0.865154	0.355204	1.3081
HPSE2	limma	0.230938	0.7887	1.30797
CXCL16	limma	3.56537	0.0149776	1.30793
CCDC42	limma	0.697886	0.443834	1.30761
FLJ35934	limma	1.65684	0.128529	1.30759
LOC100505774	limma	0.763694	0.406786	1.30741
GAS2L2	limma	1.55558	0.146496	1.30709
RBM47	limma	0.875243	0.350393	1.30704
CCL22	limma	1.09573	0.264556	1.30699
SPTB	limma	1.19852	0.231286	1.30679
PABPC5	limma	0.252177	0.768256	1.30678
DCLK3	limma	0.496011	0.570363	1.30678
LOC388942	limma	0.488165	0.576625	1.30673
IQCD	limma	1.006	0.297176	1.30666
MFSD9	limma	0.894692	0.341198	1.30659
IFIT3	limma	3.50769	0.0154447	1.30657
LINC01004	limma	0.635855	0.478668	1.30634
C2ORF15	limma	0.0630257	0.940788	1.3063
MSMB	limma	0.243477	0.776703	1.30627
RAP1GAP2	limma	0.402476	0.642428	1.30602
AGTR1	limma	1.20645	0.228777	1.30578
LINC01007	limma	1.23502	0.221005	1.30557
HMX1	limma	1.17661	0.238315	1.30546
SEZ6L	limma	1.18102	0.236885	1.30516
SPAG11A	limma	0.563973	0.522385	1.30512
METTL7B	limma	0.814692	0.380837	1.30492
C12ORF77	limma	0.357722	0.677086	1.30477
LOC102724312	limma	1.29293	0.204613	1.30462
DLGAP1-AS2	limma	2.94408	0.0267103	1.30458
RNF212	limma	1.12996	0.252778	1.30438
ADAMTS9-AS2	limma	1.69478	0.122095	1.30408
KCTD11	limma	3.23881	0.0201406	1.30406
VRTN	limma	0.770844	0.403215	1.30395
LIM2	limma	1.36672	0.185944	1.30386
JAM2	limma	2.33979	0.052936	1.30373
ADGRD1	limma	0.114308	0.896478	1.30364
RNF157	limma	0.982037	0.305684	1.3035
LOC100130357	limma	0.796438	0.389889	1.30336
SLC7A2	limma	4.36799	0.00882947	1.30329
LINC01121	limma	0.637408	0.477902	1.303
KCNJ11	limma	0.377538	0.661634	1.30299
C3ORF80	limma	0.252771	0.767663	1.30273
CNKSR3	limma	3.15571	0.0216663	1.30266
TLL2	limma	0.547853	0.532913	1.30235
C2	limma	1.47588	0.162066	1.30233
LOC729291	limma	1.01407	0.293998	1.30178
LOC100129935	limma	0.663322	0.463302	1.30169
KCNH4	limma	1.01246	0.294802	1.30149
SYNPO2	limma	0.194551	0.822228	1.30141
EDNRA	limma	0.938118	0.322434	1.30128
RHOU	limma	0.681143	0.453523	1.30126
PRSS55	limma	0.701471	0.441667	1.30119
MYRFL	limma	0.35609	0.678801	1.30114
NPSR1-AS1	limma	1.60226	0.137656	1.30098
APOBEC3G	limma	1.41732	0.174733	1.30062
COL22A1	limma	0.588044	0.507517	1.30042
LAMTOR5-AS1	limma	1.57785	0.142176	1.30029
TMEM217	limma	3.32438	0.0185664	1.30025
RBMY3AP	limma	0.757411	0.410723	1.2998
SERPINB7	limma	0.483031	0.580508	1.29979
LOC100130078	limma	1.14579	0.247735	1.29958
LYPD6B	limma	0.585307	0.508867	1.29939
PRO2949	limma	1.01106	0.295314	1.29936
LOC149703	limma	0.700347	0.442379	1.29931
PPM1H	limma	1.34345	0.191177	1.29908
MAP3K15	limma	0.56333	0.522861	1.29906
SSTR2	limma	2.93525	0.02698	1.29893
SLC44A3	limma	1.17552	0.238789	1.29864
MYH11	limma	1.07557	0.271085	1.2984
LOC388882	limma	0.587939	0.507523	1.29821
ITGA7	limma	0.536728	0.541105	1.29798
C1ORF100	limma	0.498678	0.56866	1.29784
GDA	limma	1.28876	0.205549	1.29767
TEX11	limma	0.859046	0.35773	1.29758
LSMEM1	limma	0.92355	0.328232	1.29755
ABLIM2	limma	0.451952	0.604536	1.29745
LOC101927770	limma	0.991685	0.30256	1.29715
ARHGAP42	limma	1.07114	0.272757	1.29696
STMN4	limma	0.80515	0.385735	1.29694
ANO9	limma	1.78731	0.107987	1.29677
IL36B	limma	0.16864	0.846575	1.29672
GH2	limma	0.531561	0.544913	1.29666
SERPINA1	limma	1.09111	0.265926	1.29628
MAGEB2	limma	1.51831	0.153835	1.29613
IL1R1	limma	2.94518	0.026704	1.29601
FSTL4	limma	0.81648	0.379902	1.29596
LYVE1	limma	1.17389	0.239149	1.2959
FSD2	limma	1.43388	0.170826	1.29582
MAP3K7CL	limma	1.91684	0.0911782	1.29575
FOS	limma	0.463444	0.596535	1.29561
CYP27B1	limma	2.11341	0.0708645	1.29556
TMEM125	limma	1.2305	0.221893	1.29548
TBL1Y	limma	0.675293	0.456532	1.29525
AMFR	limma	1.51526	0.154431	1.295
VSNL1	limma	1.39011	0.180473	1.29496
S100A8	limma	0.586094	0.508578	1.29452
ARMC2	limma	0.340288	0.691875	1.29434
LINC00330	limma	0.539749	0.539722	1.29433
LOC100506047	limma	1.03889	0.284864	1.29429
OPRPN	limma	1.07888	0.270145	1.29412
PFKFB2	limma	1.39495	0.179363	1.29411
CDC14A	limma	1.22442	0.223526	1.29409
MKX	limma	0.138642	0.874508	1.29408
PXDNL	limma	0.178627	0.837241	1.29391
BCL2A1	limma	0.811899	0.381855	1.29379
PHKG1	limma	1.04933	0.280673	1.29379
UCA1	limma	1.60467	0.137188	1.2936
C9ORF57	limma	0.410892	0.636212	1.29357
USF1	limma	0.868819	0.35357	1.29352
SNORA65	limma	0.918893	0.330404	1.29343
ADGRB3	limma	0.37065	0.666886	1.29331
EPB41L4A-AS2	limma	1.38179	0.182577	1.29307
OAS2	limma	2.06453	0.0752129	1.29277
SEC14L4	limma	0.930046	0.325549	1.29272
HNF4A	limma	1.19641	0.231748	1.29248
CYP4F29P	limma	0.950457	0.317662	1.29192
NOCT	limma	2.37643	0.0502164	1.29176
OR2L1P	limma	1.05651	0.27751	1.29169
LOC101927330	limma	0.398877	0.64498	1.29118
BPIFB4	limma	0.694558	0.44556	1.29093
LOC400965	limma	0.139911	0.873087	1.29088
GAL3ST1	limma	0.234966	0.784664	1.29076
HELZ2	limma	1.07872	0.2702	1.29058
PDE9A	limma	0.47441	0.587691	1.29056
ATF3	limma	3.91028	0.0122266	1.29052
LOC643549	limma	0.701192	0.441897	1.29033
MPP7	limma	0.58098	0.511465	1.29017
HHAT	limma	1.66948	0.126576	1.28928
HSPA1L	limma	1.16491	0.242241	1.28928
TMEM190	limma	0.764367	0.406672	1.28926
ID4	limma	0.379244	0.66034	1.28907
PALM2	limma	0.10597	0.90334	1.28898
C4ORF17	limma	0.982276	0.305684	1.28891
PTN	limma	0.795448	0.390267	1.2888
RNASE7	limma	0.382544	0.657578	1.2888
LINC01206	limma	0.919035	0.330404	1.28854
UBE2DNL	limma	0.330736	0.699902	1.28848
NLRP12	limma	2.53597	0.0420242	1.28844
MMP10	limma	3.97635	0.0119301	1.28841
LAMB3	limma	1.1046	0.261909	1.28839
PLA2R1	limma	3.14906	0.0218174	1.28798
ZNF333	limma	2.28684	0.0565972	1.28783
SOX21-AS1	limma	0.115922	0.895287	1.28758
LOC441025	limma	0.448345	0.607391	1.28747
CYTIP	limma	0.465118	0.594966	1.28741
LINC00630	limma	1.0833	0.268981	1.28739
TTTY7	limma	0.645366	0.472866	1.28738
VAC14-AS1	limma	0.35858	0.676158	1.28723
KIF5C	limma	1.1953	0.232119	1.28696
TNFRSF13B	limma	1.14393	0.248273	1.28692
CLIC2	limma	3.52687	0.0152767	1.28658
IRF8	limma	3.54763	0.0150885	1.28618
TSHB	limma	1.36995	0.185308	1.28609
SMAD1-AS2	limma	0.319551	0.710181	1.28589
C10ORF71	limma	1.09844	0.263545	1.28554
CLECL1	limma	0.436282	0.616306	1.28548
LSAMP	limma	0.576531	0.514224	1.28543
TEX26	limma	0.412739	0.634841	1.2853
PGBD4	limma	1.61478	0.135127	1.28517
LPP-AS2	limma	1.27348	0.209673	1.28477
TUBA4B	limma	1.67484	0.125459	1.28477
ZNF804B	limma	0.104828	0.904374	1.28473
CRMP1	limma	1.5669	0.144244	1.28463
STAC2	limma	1.97684	0.0845776	1.28444
VN1R5	limma	0.854044	0.360553	1.28436
MMP7	limma	0.958971	0.314766	1.28352
IL20	limma	0.74114	0.419417	1.28351
APOL3	limma	2.63913	0.0374189	1.28342
BIK	limma	0.747944	0.415781	1.28339
IL2RG	limma	1.58963	0.140017	1.28266
SMCR5	limma	0.791948	0.392256	1.28247
EFHD1	limma	1.14654	0.247634	1.28241
LOC100131541	limma	2.12171	0.0700787	1.28227
KIAA1614-AS1	limma	1.75919	0.111879	1.28226
TEX29	limma	0.212679	0.805752	1.28225
ITIH2	limma	1.15148	0.246139	1.28215
LOC101929505	limma	0.63892	0.476894	1.28209
NR4A2	limma	0.813645	0.381339	1.28191
MCF2L	limma	0.518601	0.554332	1.28185
ZSCAN1	limma	0.860046	0.357314	1.28147
SCN1A	limma	0.381678	0.65825	1.2814
PDZD2	limma	2.2089	0.0625211	1.28103
CYP2E1	limma	0.591266	0.505611	1.28099
RHO	limma	1.84668	0.0998263	1.28078
LOC100506929	limma	1.82434	0.103026	1.28076
SLC14A2	limma	0.810999	0.382509	1.28073
ANKRD19P	limma	0.329179	0.70149	1.28063
PFN4	limma	1.05844	0.276675	1.2803
COLEC10	limma	0.938843	0.322271	1.28015
CLLU1	limma	0.725206	0.427939	1.28013
LCK	limma	0.668687	0.460275	1.28007
RAB11FIP1	limma	1.64319	0.130188	1.2798
CYLD	limma	3.61462	0.0144831	1.27974
GPR22	limma	0.208335	0.810051	1.27968
CD1C	limma	0.567733	0.520023	1.27961
LRRC73	limma	1.1167	0.257822	1.27954
ACCS	limma	1.36071	0.187432	1.27952
FLJ31715	limma	1.33671	0.19287	1.2793
C2ORF80	limma	0.346106	0.687967	1.27929
ZBTB20-AS1	limma	0.792287	0.392043	1.27918
CKM	limma	0.334735	0.696042	1.27888
MYEOV	limma	1.75802	0.112001	1.27873
MGC2889	limma	0.320891	0.709134	1.27861
GRID1-AS1	limma	0.396658	0.64638	1.27821
LOC340357	limma	0.484755	0.579415	1.27784
KLHL10	limma	1.29179	0.204641	1.2778
EMB	limma	0.530299	0.546097	1.27777
MGC15885	limma	1.08437	0.268666	1.27772
PACRG-AS2	limma	0.182375	0.833947	1.27769
2004-09-01	limma	1.02133	0.291304	1.27766
BCAS1	limma	0.95449	0.316171	1.27749
[truncated: 17,335 more rows]
