# Supplementary material for: Characterization of the Temporal Dynamics of the Endothelial–Mesenchymal-like Transition Induced by Soluble Factors from Dengue Virus Infection in Microvascular Endothelial Cells
Source: Int J Mol Sci. 2025 Feb 27;26(5):2139. doi: 10.3390/ijms26052139 (PMC11900998; doi:10.3390/ijms26052139)
Supplement: Supplementary file 1 [file ijms-26-02139-s001.zip › Table S2.xlsx]

## Sheet: Hoja1
	Table 2: Comparison of differentially expressed genes across experimental conditions.
	Transcript	Known role in EndMT	ANG		TNF-a		VEGF		CDMV (ANG2 + TNF-a + VEGF)
			LogFC	adjPvalue	LogFC	adjPvalue	LogFC	adjPvalue	LogFC	adjPvalue
	TWIST1	Increase	n.d.e	n.d.e	n.d.e	n.d.e	2.458	0.023	3.87475	0.0250609
	ZEB2	Increase	0.24138	0.031197	n.d.e	n.d.e	n.d.e	n.d.e	2.63437	0.0376442
	FN1	Increase	0.32828	0.00061827	-1.81	0.0090697	n.d.e	n.d.e	2.56208	0.04278
	SNAI1	Increase	-0.53762	0.0089898	n.d.e	n.d.e	n.d.e	n.d.e	n.d.e	n.d.e
	SNAI2	Increase	n.d.e	n.d.e	1.22	0.0171134	n.d.e	n.d.e	n.d.e	n.d.e
	TWIST2	Increase	n.d.e	n.d.e	2.39	0.0026807	n.d.e	n.d.e	n.d.e	n.d.e
	ZEB1	Increase	n.d.e	n.d.e	n.d.e	n.d.e	n.d.e	n.d.e	n.d.e	n.d.e
	ACTA2	Increase	n.d.e	n.d.e	n.d.e	n.d.e	5.6254	0.0082693	n.d.e	n.d.e
	TGF-β1	Increase	0.48341	0.0058506	n.d.e	n.d.e	n.d.e	n.d.e	n.d.e	n.d.e
	NOTCH1	Increase	n.d.e	n.d.e	n.d.e	n.d.e	4.0229	0.033916	n.d.e	n.d.e
	COL1A1	Increase	n.d.e	n.d.e	2.547	0.0045436	n.d.e	n.d.e	2.45677	0.045879
	CDH1	Decrease	n.d.e	n.d.e	n.d.e	n.d.e	n.d.e	n.d.e	n.d.e	n.d.e
	Log fold-change (LogFC) and adjusted p-values (adjPvalue) are shown for each condition: ANG (Angiopoietin-2), TNF-α (Tumor Necrosis Factor-alpha), VEGF (Vascular Endothelial Growth Factor), and CMDV (combined stimulation with ANG2, TNF-α, and VEGF). n.d.e. = non-differentially expressed. Bold numbers highlight increased expression of transcripts across conditions, while red numbers indicate trans…
