# Supplementary material for: Characterization of the Temporal Dynamics of the Endothelial–Mesenchymal-like Transition Induced by Soluble Factors from Dengue Virus Infection in Microvascular Endothelial Cells
Source: Int J Mol Sci. 2025 Feb 27;26(5):2139. doi: 10.3390/ijms26052139 (PMC11900998; doi:10.3390/ijms26052139)
Supplement: Supplementary file 1 [file ijms-26-02139-s001.zip › Table S3.xlsx]

## Sheet: ANG2
Symbols	logFC	t	adj.P.Val	B
SNORA66	14.89	83.603	1.05e-08	11.292
MIR4435-1	14.384	65.878	3.24e-08	10.259		Differentially expressed genes in each condition
MIR1271	14.28	65.397	3.35e-08	10.225		(see individual spreadsheets)
MIR6736	14.151	37.704	4.56e-07	7.4772
MIR573	14.137	19.801	9.54e-06	3.9645
MIR545	14.045	251.72	5.59e-11	14.163
SNORA101A	13.854	249.71	5.8e-11	14.153
SNORA1	13.704	43.219	2.39e-07	8.1913
SNORD116-16	13.633	245.28	6.32e-11	14.13
MIR5093	13.633	27.887	1.9e-06	5.853
MIR4513	13.608	36.242	5.5e-07	7.2675
SNORD24	13.477	61.754	4.4e-08	9.9587
SNORD151	13.313	60.973	4.68e-08	9.8988
MIR6776	13.305	239.31	7.1e-11	14.098
MIR5194	13.281	239.01	7.14e-11	14.097
SNORA59B	13.221	22.876	4.84e-06	4.764
SNORD121A	13.219	41.701	2.83e-07	8.0059
MIR6738	13.188	237.28	7.4e-11	14.087
MIR4323	13.079	235.24	7.71e-11	14.075
MIR320E	12.998	233.78	7.94e-11	14.067
SNORA14B	12.987	27.289	2.11e-06	5.7344
MIR219A1	12.945	40.828	3.13e-07	7.8957
MIR4784	12.921	232.52	8.14e-11	14.059
MIR933	12.921	232.52	8.14e-11	14.059
RNU1-3	12.348	56.539	6.69e-08	9.5382
MIR1256	12.293	221.15	1.03e-10	13.987
CRABP1	11.85	22.12	5.67e-06	4.5784
RNU1-1	11.83	212.9	1.24e-10	13.929
MLN	11.582	53.06	9.04e-08	9.2281
SCARNA9L	11.263	51.568	1.04e-07	9.087
NAT8	10.95	29.17	1.54e-06	6.0984
CCL21	10.729	98.043	4.91e-09	11.911
GZMA	10.662	18.452	1.33e-05	3.5725
OASL	10.629	126.59	1.46e-09	12.762
GPR142	10.611	71.177	2.24e-08	10.607
ALOX5AP	10.552	65.391	3.36e-08	10.224
CYP3A7-CYP3A51P	10.408	24.228	3.69e-06	5.0809
TMCO2	10.283	32.443	9.29e-07	6.6745
OR6M1	10.154	27.051	2.19e-06	5.6866
CYP3A7	10.143	41.118	3.03e-07	7.9326
LKAAEAR1	10.089	21.187	6.94e-06	4.3396
IL17C	10.015	21.029	7.19e-06	4.2983
MIR4514	9.964	2.1753	0.084486	-6.7039
EDDM3A	9.9458	178.97	2.82e-10	13.619
MEOX1	9.8933	16.742	2.1e-05	3.0318
SNORD157	9.8859	2.1753	0.084492	-6.704
MIR4265	9.8482	2.1752	0.084495	-6.7041
HLA-DOB	9.8149	176.52	3.01e-10	13.591
VSTM1	9.8133	16.986	1.96e-05	3.1123
NCF1	9.7653	19.981	9.14e-06	4.0147
MIR6880	9.7604	2.1752	0.084502	-6.7041
ZNF835	9.7103	88.715	7.89e-09	11.53
SNORD116-26	9.7099	2.1751	0.084506	-6.7042
RDH12	9.6212	46.673	1.66e-07	8.5856
IRF8	9.6186	25.623	2.83e-06	5.3891
MIR3944	9.6164	2.1751	0.084514	-6.7043
MIR10526	9.6164	2.1751	0.084514	-6.7043
MIR381	9.5773	2.175	0.084518	-6.7043
SNORD143	9.5644	2.175	0.084519	-6.7044
MIR12122	9.4727	2.1749	0.084527	-6.7045
TEKT2	9.4435	15.98	2.61e-05	2.7728
GPR35	9.443	169.9	3.61e-10	13.512
RAB7B	9.4394	43.222	2.39e-07	8.1917
SNORD113-4	9.4366	2.1749	0.08453	-6.7045
SNORD8	9.4324	2.1749	0.08453	-6.7045
MIR6791	9.4089	2.1749	0.084532	-6.7045
MIR5582	9.3947	2.1749	0.084534	-6.7045
CSRP3	9.3805	42.965	2.46e-07	8.1609
FGF18	9.3487	15.818	2.73e-05	2.7164
CGB3	9.3439	168.15	3.79e-10	13.489
SNORD5	9.3264	2.1748	0.08454	-6.7046
MIR3923	9.3258	2.1748	0.08454	-6.7046
KCNK7	9.269	42.441	2.61e-07	8.0972
MIR6870	9.2478	2.1747	0.084547	-6.7047
GLIPR1L2	9.219	165.94	4.04e-10	13.46
MIR645	9.2066	2.1747	0.084551	-6.7048
ASPN	9.1988	15.921	2.65e-05	2.7522
MIRLET7C	9.1918	2.1747	0.084553	-6.7048
MIR6781	9.1864	2.1747	0.084553	-6.7048
SNORD37	9.1566	2.1747	0.084556	-6.7048
MIR6730	9.1417	2.1746	0.084558	-6.7049
MIR4463	9.1417	2.1746	0.084558	-6.7049
MIR5585	9.141	2.1746	0.084558	-6.7049
MIR6732	9.1251	2.1746	0.084559	-6.7049
MIR4504	9.1038	2.1746	0.084562	-6.7049
SNORD114-1	9.0865	2.1746	0.084563	-6.7049
GPR52	9.0783	41.564	2.88e-07	7.9887
MIR374A	9.0728	2.1746	0.084565	-6.7049
MIR4487	9.0597	2.1746	0.084566	-6.705
SNORD1A	9.0464	2.1745	0.084567	-6.705
GUCA1B	9.0393	162.64	4.44e-10	13.416
MIR4650-1	9.0208	2.1745	0.08457	-6.705
SNORD112	9.0086	2.1745	0.084571	-6.705
PIWIL3	8.992	29.538	1.45e-06	6.1665
MIR6782	8.9903	2.1745	0.084573	-6.705
TBC1D10C	8.9886	161.6	4.58e-10	13.401
MIR32	8.9769	2.1745	0.084575	-6.7051
TMEM125	8.9725	18.358	1.36e-05	3.5441
MIR4786	8.9717	2.1745	0.084575	-6.7051
ACKR2	8.9379	81.691	1.17e-08	11.197
SNORD114-31	8.9237	2.1744	0.08458	-6.7051
FOXD4L4	8.8989	160.33	4.76e-10	13.383
MIR1273C	8.8853	2.1744	0.084584	-6.7052
ADORA3	8.8752	40.646	3.2e-07	7.8723
TMPRSS11D	8.8567	12.403	8.47e-05	1.3678
MIR4723	8.8365	2.1743	0.08459	-6.7053
GCM1	8.836	29.028	1.57e-06	6.0719
HIGD2B	8.8336	158.82	4.97e-10	13.361
SNORD116-14	8.8163	2.1743	0.084592	-6.7053
LEFTY2	8.8096	18.504	1.31e-05	3.5882
SNORD7	8.7861	2.1743	0.084595	-6.7053
SNORA79B	8.7697	2.1743	0.084597	-6.7054
C9orf153	8.7609	40.112	3.4e-07	7.8031
PPFIA4	8.759	42.47	2.6e-07	8.1009
SNORA10B	8.7495	2.1742	0.084599	-6.7054
MIR661	8.7459	2.1742	0.0846	-6.7054
MIR6088	8.7378	2.1742	0.084601	-6.7054
MIR8064	8.7351	2.1742	0.084601	-6.7054
MIR562	8.6832	2.1742	0.084607	-6.7055
MIR127	8.6632	2.1741	0.084609	-6.7055
HAS1	8.6628	39.681	3.58e-07	7.7465
BTC	8.6623	27.322	2.09e-06	5.7412
MIR657	8.6532	2.1741	0.08461	-6.7055
MIR6813	8.6478	2.1741	0.084611	-6.7055
P2RX1	8.6394	14.951	3.56e-05	2.4031
SNORD132	8.6338	2.1741	0.084613	-6.7055
SNORA74A	8.6338	2.1741	0.084613	-6.7055
MIR7847	8.6054	2.1741	0.084616	-6.7056
MIR10525	8.5976	2.1741	0.084617	-6.7056
LRRN4CL	8.5947	39.346	3.73e-07	7.702
NOTUM	8.5875	39.321	3.74e-07	7.6986
MIR6770-3	8.5814	2.1741	0.084619	-6.7056
MIR4434	8.5778	2.174	0.084619	-6.7056
VTRNA2-1	8.5598	2.174	0.084622	-6.7057
LGI4	8.5582	22.803	4.91e-06	4.7465
MIR103B2	8.5499	2.174	0.084623	-6.7057
MIR1302-8	8.5194	2.174	0.084626	-6.7057
MIR6825	8.4898	2.1739	0.08463	-6.7058
HRC	8.4826	26.762	2.31e-06	5.6278
SNORA15	8.4826	2.1739	0.084631	-6.7058
MIR376A1	8.4611	2.1739	0.084634	-6.7058
SCG2	8.4565	38.726	4.02e-07	7.6184
TRIM55	8.4476	40.986	3.07e-07	7.9158
MIR6854	8.447	2.1739	0.084635	-6.7058
MIR1180	8.447	2.1739	0.084635	-6.7058
MIR6866	8.447	2.1739	0.084635	-6.7058
MIR33A	8.447	2.1739	0.084635	-6.7058
MIR6787	8.4426	2.1739	0.084636	-6.7058
MIR6886	8.4426	2.1739	0.084636	-6.7058
MIR3187	8.4333	2.1739	0.084637	-6.7059
MIR4304	8.427	2.1739	0.084638	-6.7059
SNORD56B	8.4196	2.1739	0.084639	-6.7059
RNU6ATAC	8.4191	2.1739	0.084639	-6.7059
MIR4681	8.4062	2.1738	0.084641	-6.7059
MIR320C2	8.4062	2.1738	0.084641	-6.7059
MIR486-2	8.3964	2.1738	0.084642	-6.7059
MIR1228	8.3929	2.1738	0.084642	-6.7059
MIR134	8.3929	2.1738	0.084642	-6.7059
MIR3714	8.3814	2.1738	0.084644	-6.7059
MIR6773	8.3797	2.1738	0.084644	-6.7059
SNORD107	8.3668	2.1738	0.084646	-6.706
MIR8077	8.3668	2.1738	0.084646	-6.706
CORIN	8.3489	26.336	2.49e-06	5.5397
MIR5687	8.3416	2.1738	0.084649	-6.706
MIR486-1	8.3381	2.1738	0.084649	-6.706
MIR539	8.3292	2.1738	0.084651	-6.706
C9orf152	8.328	38.136	4.32e-07	7.5375
RAB39B	8.3279	17.493	1.71e-05	3.2759
CHRM1	8.3212	38.103	4.34e-07	7.5329
MIR6069	8.3168	2.1737	0.084652	-6.7061
MIR6737	8.3102	2.1737	0.084653	-6.7061
SNORD38D	8.3102	2.1737	0.084653	-6.7061
SNORA79	8.3102	2.1737	0.084653	-6.7061
MIR3975	8.3102	2.1737	0.084653	-6.7061
MIR1908	8.3047	2.1737	0.084654	-6.7061
MIR100	8.3047	2.1737	0.084654	-6.7061
MIR6505	8.2965	2.1737	0.084655	-6.7061
SNORD114-28	8.2965	2.1737	0.084655	-6.7061
TPTE	8.2931	26.144	2.58e-06	5.4997
MIR16-2	8.2927	2.1737	0.084655	-6.7061
MIR99A	8.2927	2.1737	0.084655	-6.7061
MIR6832	8.2832	2.1737	0.084657	-6.7061
MIR3145	8.2811	2.1737	0.084657	-6.7061
MIR675	8.2698	2.1737	0.084658	-6.7061
MIR4484	8.2693	2.1737	0.084658	-6.7061
MIR154	8.2579	2.1737	0.08466	-6.7061
MIR12115	8.2568	2.1737	0.08466	-6.7062
SNORD114-12	8.2568	2.1737	0.08466	-6.7062
MIR6509	8.2464	2.1736	0.084662	-6.7062
MIR3188	8.2464	2.1736	0.084662	-6.7062
MIR3200	8.2464	2.1736	0.084662	-6.7062
CPB2	8.2431	148.59	6.82e-10	13.2
MIR144	8.2352	2.1736	0.084663	-6.7062
PATE4	8.2323	148.38	6.87e-10	13.197
ETDB	8.2249	21.907	5.93e-06	4.5248
MIR2355	8.224	2.1736	0.084665	-6.7062
MIR365A	8.224	2.1736	0.084665	-6.7062
MIR3161	8.2186	2.1736	0.084665	-6.7062
MIR3176	8.1915	2.1736	0.084669	-6.7063
MIR29B2	8.1698	2.1735	0.084672	-6.7063
MIR3158-2	8.1698	2.1735	0.084672	-6.7063
MIR3158-1	8.1698	2.1735	0.084672	-6.7063
INSRR	8.152	39.568	3.63e-07	7.7315
SNORD116-18	8.1496	2.1735	0.084675	-6.7063
SNORD111	8.1496	2.1735	0.084675	-6.7063
CALHM1	8.149	25.709	2.79e-06	5.4074
TCHH	8.1385	20.141	8.81e-06	4.059
MIR92B	8.1293	2.1735	0.084678	-6.7064
MIR548AO	8.1293	2.1735	0.084678	-6.7064
MIR629	8.1194	2.1735	0.084679	-6.7064
MIR15B	8.1097	2.1735	0.084681	-6.7064
MIR7108	8.1011	2.1735	0.084682	-6.7064
SNORD126	8.0998	2.1734	0.084682	-6.7064
SNORA90	8.0956	2.1734	0.084683	-6.7064
MIR593	8.09	2.1734	0.084683	-6.7064
MIR12124	8.0806	2.1734	0.084685	-6.7065
LEKR1	8.0701	9.8537	0.000244	0.10427
B4GALNT3	8.0605	73.58	1.92e-08	10.753
RAB44	8.0572	25.422	2.94e-06	5.3457
IGFALS	8.0391	144.39	7.82e-10	13.127
RNU6-7	8.025	2.1733	0.084693	-6.7066
MIR613	8.0165	2.1733	0.084694	-6.7066
MIR3942	8.0072	2.1733	0.084695	-6.7066
MIR181A2	7.9984	2.1733	0.084697	-6.7066
MIR210	7.9984	2.1733	0.084697	-6.7066
MIR10A	7.9984	2.1733	0.084697	-6.7066
MIR598	7.9965	2.1733	0.084697	-6.7066
SNORD116-7	7.9965	2.1733	0.084697	-6.7066
MIR643	7.9965	2.1733	0.084697	-6.7066
LRRN2	7.9951	11.738	0.00010932	1.0636
MIR936	7.9866	2.1733	0.084698	-6.7066
TTLL6	7.9499	142.63	8.29e-10	13.095
KLHL14	7.9464	119.52	1.92e-09	12.586
SLC35F1	7.9455	16.256	2.41e-05	2.8682
PKD2L1	7.9302	16.657	2.15e-05	3.0035
SNORD13E	7.9293	2.1732	0.084707	-6.7067
TRPC3	7.9239	119.08	1.95e-09	12.575
PRDM12	7.9129	142.62	8.29e-10	13.095
RNA5S9	7.9069	2.1732	0.08471	-6.7068
MIR3973	7.902	2.1732	0.084711	-6.7068
SNORD11B	7.8582	2.1731	0.084718	-6.7069
SNORA19	7.8528	2.1731	0.084719	-6.7069
ZMAT4	7.8394	140.85	8.8e-10	13.062
SCARNA23	7.8379	2.1731	0.084721	-6.7069
TTC29	7.8242	140.49	8.9e-10	13.055
PCDHB4	7.8118	35.756	5.87e-07	7.1957
RNU11	7.8015	2.173	0.084727	-6.707
CCDC60	7.7941	35.717	5.9e-07	7.1898
ENPP5	7.7846	35.64	5.96e-07	7.1784
MIR1302-3	7.7802	2.173	0.08473	-6.707
MIR1289-1	7.7393	2.1729	0.084737	-6.7071
SNORD136	7.7195	2.1729	0.08474	-6.7072
IL9R	7.7057	35.275	6.25e-07	7.1234
SNORA20	7.7002	2.1729	0.084743	-6.7072
TERC	7.6979	2.1729	0.084744	-6.7072
TTLL2	7.6766	138.4	9.56e-10	13.015
SEBOX	7.6216	2.1727	0.084757	-6.7074
LGALS7	7.6104	2.1727	0.084759	-6.7074
RNVU1-19	7.5969	2.1727	0.084761	-6.7074
LAMA1	7.5777	9.2516	0.00032501	-0.23823
H4C13	7.5141	2.1726	0.084775	-6.7076
VWA5B2	7.4358	23.448	4.31e-06	4.9004
MIR8085	7.4213	1.8869	0.12091	-7.083
RAB27B	7.3954	33.85	7.6e-07	6.9028
CRHR2	7.3719	132.75	1.17e-09	12.899
GRM1	7.3415	132.12	1.19e-09	12.886
HBA1	7.3382	2.1722	0.084808	-6.708
CGA	7.2968	2.1722	0.084816	-6.7081
C1orf116	7.2784	33.344	8.16e-07	6.8219
MYO7B	7.2597	19.335	1.07e-05	3.8322
SCGB3A1	7.252	2.1721	0.084825	-6.7082
SV2C	7.1763	23.581	4.19e-06	4.9316
H1-7	7.1712	2.1719	0.084841	-6.7084
MZB1	7.1607	2.1719	0.084843	-6.7085
ATP5MGL	7.1482	2.1719	0.084846	-6.7085
TRPM6	7.1412	128.78	1.35e-09	12.812
H2AC4	7.1311	2.1718	0.084849	-6.7085
FAM186A	7.1265	18.984	1.16e-05	3.7304
ARMS2	7.1253	2.1718	0.084851	-6.7086
NTS	7.0945	2.1718	0.084857	-6.7086
HKDC1	7.0885	127.45	1.41e-09	12.781
SMIM40	7.0497	2.1717	0.084867	-6.7088
GLIS1	7.0472	126.79	1.45e-09	12.766
H1-1	7.0472	2.1717	0.084867	-6.7088
CST6	7.0465	2.1717	0.084867	-6.7088
FGF8	7.0157	2.1716	0.084874	-6.7089
CAPN9	7.0104	126.12	1.49e-09	12.751
RP1	7.0031	18.652	1.26e-05	3.6323
ZBBX	6.9467	125.02	1.55e-09	12.724
SLC4A10	6.9235	31.689	1.04e-06	6.5476
TNNC1	6.9032	2.1714	0.084899	-6.7092
PTPN3	6.8395	11.575	0.00011663	0.9863
H4C6	6.8373	2.1712	0.084915	-6.7094
RXFP1	6.767	121.79	1.75e-09	12.645
SNORD42B	6.7581	1.7247	0.14828	-7.2929
SPANXC	6.7382	2.171	0.084939	-6.7097
KRT81	6.6688	2.1708	0.084956	-6.7099
MIR874	6.6624	1.7331	0.14672	-7.2822
APOA2	6.5936	2.1706	0.084976	-6.7101
G0S2	6.5466	2.1705	0.084988	-6.7103
LGALS7B	6.5441	2.1705	0.084989	-6.7103
TAS2R19	6.5403	2.1705	0.08499	-6.7103
GALNT9	6.5083	2.1704	0.084999	-6.7104
S100G	6.4931	2.1704	0.085003	-6.7105
TEX38	6.4585	2.1703	0.085013	-6.7106
OR5K1	6.4531	2.1703	0.085014	-6.7106
CRYBA1	6.4479	2.1702	0.085016	-6.7106
GDAP1L1	6.4259	2.1702	0.085022	-6.7107
TAS2R50	6.4192	2.1702	0.085024	-6.7107
TM6SF2	6.4077	2.1701	0.085027	-6.7108
ATOH7	6.4071	2.1701	0.085027	-6.7108
CLRN3	6.4069	2.1701	0.085027	-6.7108
KRTAP5-10	6.3887	2.1701	0.085033	-6.7109
KLHL31	6.3858	114.91	2.31e-09	12.461
GRM7	6.3717	29.179	1.53e-06	6.1
EPHB3	6.3645	2.17	0.08504	-6.7109
MIRLET7I	6.3472	1.5505	0.18477	-7.5134
GNLY	6.339	2.1699	0.085047	-6.711
KCNV2	6.3371	2.1699	0.085048	-6.711
MIR589	6.3366	1.655	0.16193	-7.382
CD2	6.3316	2.1699	0.085049	-6.7111
CACNA1G	6.3105	28.89	1.61e-06	6.0458
HPR	6.3003	2.1698	0.085059	-6.7112
PHOX2A	6.2993	2.1698	0.085059	-6.7112
WFDC2	6.2982	2.1698	0.085059	-6.7112
LRCOL1	6.2936	2.1698	0.085061	-6.7112
PVALEF	6.284	2.1698	0.085064	-6.7113
HBA2	6.2831	2.1698	0.085064	-6.7113
SOSTDC1	6.2665	2.1697	0.085069	-6.7113
MIR27A	6.256	1.6249	0.16819	-7.42
CLDN6	6.2422	2.1697	0.085077	-6.7114
EYA1	6.2131	19.599	1e-05	3.9075
LHB	6.2107	2.1696	0.085086	-6.7115
MORN5	6.2077	2.1696	0.085087	-6.7116
RNASE3	6.1969	2.1695	0.085091	-6.7116
ACTRT1	6.1902	2.1695	0.085093	-6.7116
MIR623	6.1722	1.6419	0.16463	-7.3986
IFITM5	6.1703	2.1694	0.085099	-6.7117
TSKS	6.1629	2.1694	0.085102	-6.7117
SFN	6.161	2.1694	0.085102	-6.7117
C1QTNF12	6.1602	2.1694	0.085103	-6.7117
ALB	6.1374	2.1693	0.08511	-6.7118
AIRE	6.1341	2.1693	0.085111	-6.7118
MIR4737	6.1263	1.603	0.17292	-7.4477
PIPOX	6.103	2.1692	0.085121	-6.712
OR51E2	6.0983	2.1692	0.085123	-6.712
SLC10A4	6.0865	2.1692	0.085127	-6.712
ASCL5	6.0819	2.1692	0.085128	-6.7121
NCCRP1	6.0805	2.1692	0.085129	-6.7121
GBP7	6.0798	2.1692	0.085129	-6.7121
TAS2R13	6.0682	2.1691	0.085133	-6.7121
SLN	6.0658	2.1691	0.085134	-6.7121
GJD4	6.0612	2.1691	0.085135	-6.7122
FEV	6.0521	2.3489	0.068386	-6.4754
MIR4712	6.0292	1.4629	0.20635	-7.6215
GSG1	6.0261	2.169	0.085148	-6.7123
SLC16A10	6.0169	18.977	1.17e-05	3.7284
SPON2	6.011	2.1689	0.085153	-6.7124
TNFRSF17	5.9865	2.1689	0.085161	-6.7125
MIR4292	5.9614	1.2852	0.25783	-7.8327
CDH22	5.954	2.1687	0.085173	-6.7126
AQP10	5.9501	2.1687	0.085174	-6.7126
TPSG1	5.9487	2.1687	0.085175	-6.7127
IL31	5.9485	2.1687	0.085175	-6.7127
MIR4680	5.9481	1.5186	0.19237	-7.5531
KLKB1	5.9431	2.1687	0.085177	-6.7127
KRT36	5.9409	2.1687	0.085178	-6.7127
DBX2	5.9398	2.1687	0.085178	-6.7127
OR10G4	5.9392	2.1687	0.085178	-6.7127
KRT12	5.935	2.1687	0.08518	-6.7127
MIR6729	5.9283	1.4968	0.19773	-7.5799
LHFPL1	5.9267	2.1687	0.085183	-6.7128
MIR3674	5.9216	1.5184	0.19241	-7.5533
MMP21	5.9153	2.1686	0.085187	-6.7128
OR1E2	5.9027	2.1686	0.085192	-6.7129
SPACA4	5.9019	2.1686	0.085192	-6.7129
OR1L3	5.8998	2.1686	0.085193	-6.7129
OR52I1	5.8998	2.1686	0.085193	-6.7129
MCIDAS	5.878	2.1685	0.085201	-6.713
UBD	5.8604	2.1684	0.085207	-6.7131
PLA2G12B	5.8528	2.1684	0.08521	-6.7131
PCSK1N	5.8517	2.1684	0.085211	-6.7131
ISM2	5.8322	2.1683	0.085218	-6.7132
GZMM	5.8284	2.1683	0.085219	-6.7132
TTR	5.8233	2.1683	0.085221	-6.7132
ANP32D	5.8158	2.1683	0.085224	-6.7133
OR52K2	5.8131	2.1682	0.085225	-6.7133
OR2W3	5.8069	2.1682	0.085228	-6.7133
TAC3	5.8023	2.1682	0.085229	-6.7133
AVPR2	5.8023	2.1682	0.085229	-6.7133
RPRML	5.7856	2.1681	0.085236	-6.7134
C1QTNF9	5.7665	2.1681	0.085244	-6.7135
WFIKKN1	5.7641	2.1681	0.085244	-6.7135
RNF225	5.7622	2.1681	0.085245	-6.7135
SOST	5.7428	2.168	0.085253	-6.7136
ADAM12	5.7349	2.6708	0.046695	-6.0555
RIT2	5.7277	2.1679	0.085259	-6.7137
HCAR2	5.7217	2.1679	0.085261	-6.7137
S100A14	5.714	2.1679	0.085265	-6.7138
GDPD4	5.7129	2.1679	0.085265	-6.7138
CA1	5.7097	2.1679	0.085266	-6.7138
RIPPLY1	5.7033	2.1678	0.085269	-6.7138
MIR6849	5.6852	1.3564	0.23589	-7.7495
PRSS55	5.685	2.1678	0.085276	-6.7139
RASSF10	5.6804	2.0784	0.095224	-6.8317
CYP21A2	5.6785	2.1677	0.085279	-6.714
MIR3198-1	5.6733	1.4771	0.2027	-7.6041
DACT2	5.6664	2.1677	0.085284	-6.714
DRC1	5.6651	2.1677	0.085285	-6.714
PRB3	5.66	2.1677	0.085287	-6.7141
SMLR1	5.656	2.1676	0.085288	-6.7141
SORCS2	5.6471	2.1676	0.085292	-6.7141
GPC3	5.6449	2.1676	0.085293	-6.7141
CTXN2	5.6362	2.1676	0.085297	-6.7142
TUBB8	5.6324	2.1675	0.085298	-6.7142
CRISP3	5.6294	2.1675	0.0853	-6.7142
C9orf50	5.6238	2.1675	0.085302	-6.7143
LMOD2	5.6236	2.1675	0.085302	-6.7143
TMEM190	5.6194	2.1675	0.085304	-6.7143
BLACAT1	5.6172	2.1675	0.085305	-6.7143
CCDC194	5.6043	2.1674	0.08531	-6.7144
TKTL1	5.6043	2.1674	0.08531	-6.7144
GATA5	5.5937	2.1674	0.085315	-6.7144
TMIE	5.5863	2.1674	0.085318	-6.7145
CFAP100	5.5811	2.1673	0.08532	-6.7145
CD3E	5.579	2.1673	0.085321	-6.7145
C8orf74	5.5788	2.1673	0.085321	-6.7145
CYP2F1	5.5753	2.1673	0.085323	-6.7145
MIRLET7G	5.5703	1.297	0.25407	-7.819
SLC39A2	5.5685	2.1673	0.085326	-6.7146
DNMT3L	5.5609	2.1673	0.085329	-6.7146
PROK1	5.5567	2.1672	0.085331	-6.7146
KLK9	5.5511	2.1672	0.085334	-6.7146
THY1	5.5506	2.2843	0.073953	-6.5604
SNORA119	5.5364	1.4013	0.22299	-7.6961
HEPN1	5.533	2.1671	0.085342	-6.7147
CMA1	5.5311	2.0129	0.10328	-6.9178
SNORD1C	5.5278	1.2873	0.25715	-7.8303
PLAAT2	5.5235	2.1671	0.085346	-6.7148
GADL1	5.5229	2.1671	0.085346	-6.7148
ADH1A	5.5155	2.1671	0.085349	-6.7148
KCNA5	5.5148	2.1671	0.08535	-6.7149
CYP4F22	5.5108	2.167	0.085352	-6.7149
CNMD	5.5071	2.167	0.085353	-6.7149
TAFA3	5.503	2.167	0.085355	-6.7149
DNAI1	5.5005	2.167	0.085356	-6.7149
AQP9	5.4979	2.167	0.085357	-6.7149
SMIM24	5.4913	2.167	0.08536	-6.715
GZMK	5.4817	2.1669	0.085365	-6.715
MYF6	5.4788	2.1669	0.085366	-6.7151
SNORD62A	5.475	1.2423	0.27195	-7.8818
ERVV-2	5.4749	2.1669	0.085368	-6.7151
NR1I2	5.4727	2.1669	0.085369	-6.7151
MIR656	5.4719	1.3016	0.25264	-7.8138
CRTAM	5.4684	2.1669	0.085371	-6.7151
SPEF1	5.4357	2.1667	0.085386	-6.7153
SNORA52	5.4252	1.5004	0.19683	-7.5755
MIR635	5.4195	1.2174	0.28047	-7.9099
SH2D2A	5.4192	2.2771	0.074599	-6.5698
DSG2	5.409	2.1666	0.085399	-6.7155
GJB5	5.408	2.1666	0.085399	-6.7155
MIR103A2	5.4057	1.4018	0.22284	-7.6954
CXorf58	5.4031	2.1666	0.085402	-6.7155
MESP2	5.3996	2.1665	0.085403	-6.7155
ASIP	5.3986	2.1665	0.085404	-6.7155
MIR193A	5.3783	1.4099	0.22058	-7.6857
GAS2L2	5.3723	2.1664	0.085417	-6.7157
IFNLR1	5.3658	2.1664	0.08542	-6.7157
IQCA1L	5.356	2.1663	0.085425	-6.7158
PRSS1	5.3541	2.1663	0.085426	-6.7158
MIR604	5.3532	1.4247	0.21653	-7.6679
P2RX2	5.3523	2.1663	0.085427	-6.7158
OTUD6A	5.3523	2.1663	0.085427	-6.7158
KLK5	5.3516	2.1663	0.085427	-6.7158
TEX46	5.3509	1.7687	0.14027	-7.2363
SNORD23	5.3437	1.3232	0.24589	-7.7885
IGFL3	5.3394	2.1663	0.085433	-6.7159
SMTNL2	5.3364	2.1663	0.085434	-6.7159
SULT1C3	5.333	2.1662	0.085436	-6.7159
OR2A4	5.333	2.1662	0.085436	-6.7159
MSI1	5.3033	2.1661	0.085451	-6.7161
TEX101	5.3022	2.1661	0.085452	-6.7161
FAM83E	5.3002	2.1661	0.085453	-6.7161
XKRX	5.2936	2.166	0.085456	-6.7162
SERPINI1	5.2893	2.18	0.084004	-6.6978
KCNJ3	5.283	2.166	0.085461	-6.7163
ERVFC1	5.2798	2.166	0.085463	-6.7163
CTXN3	5.2787	2.166	0.085464	-6.7163
HTR7	5.2711	2.1659	0.085468	-6.7163
FAM47C	5.2687	2.1659	0.085469	-6.7163
NLRP6	5.2643	2.1659	0.085471	-6.7164
TNNT3	5.2566	2.1659	0.085475	-6.7164
AVPR1B	5.2562	2.1659	0.085475	-6.7164
OPTC	5.2542	2.1659	0.085476	-6.7164
MIR2682	5.2451	1.312	0.24936	-7.8016
FAM209B	5.2319	2.1657	0.085488	-6.7166
MAGEB10	5.2315	2.1657	0.085488	-6.7166
PLA2G5	5.2244	2.1657	0.085492	-6.7166
SNORD95	5.2217	1.0531	0.3429	-8.0873
WIF1	5.2198	2.1657	0.085494	-6.7167
NOX3	5.2185	2.1657	0.085495	-6.7167
MIR6747	5.2162	1.3176	0.24764	-7.7952
CLEC10A	5.2158	2.1202	0.090422	-6.7766
LGALS9C	5.2088	2.1656	0.0855	-6.7167
PMP2	5.2079	2.1656	0.085501	-6.7167
MIR887	5.2056	1.2511	0.26899	-7.8718
GPR17	5.2049	2.1656	0.085502	-6.7168
ANXA8L1	5.1985	2.1656	0.085506	-6.7168
GJB4	5.198	2.1656	0.085506	-6.7168
CYP2C8	5.1972	2.1656	0.085507	-6.7168
SRD5A2	5.1954	2.1656	0.085508	-6.7168
RAB3C	5.1878	2.9925	0.032391	-5.6457
MIR4256	5.1826	1.1754	0.2954	-7.9567
MIR6741	5.18	1.3154	0.24832	-7.7977
SLC22A11	5.1767	2.1655	0.085518	-6.717
SUSD4	5.1658	2.4619	0.059713	-6.3272
MIR4258	5.1644	1.2709	0.26245	-7.8491
TSLP	5.1611	2.1654	0.085526	-6.7171
MIR4685	5.1565	1.3206	0.24671	-7.7917
AMY1C	5.1553	2.1653	0.085529	-6.7171
ASTL	5.1534	2.1653	0.08553	-6.7171
GPR158	5.1421	2.1653	0.085537	-6.7172
P2RX3	5.1407	2.1653	0.085538	-6.7172
MIR130A	5.1391	1.1687	0.29785	-7.9641
STK31	5.1375	2.1653	0.085539	-6.7172
CLEC4F	5.1347	2.1652	0.085541	-6.7173
AIM2	5.1264	2.1652	0.085546	-6.7173
PPP1R42	5.125	2.1652	0.085546	-6.7173
EQTN	5.1222	2.1652	0.085548	-6.7173
MAPK15	5.1043	2.2835	0.074019	-6.5613
TINAG	5.1024	2.1651	0.085559	-6.7175
MEFV	5.1	2.1651	0.08556	-6.7175
MIR6845	5.0998	1.1917	0.28951	-7.9386
ZIC4	5.0967	2.165	0.085562	-6.7175
GNAT3	5.0943	2.165	0.085564	-6.7175
TSHB	5.0895	2.165	0.085567	-6.7176
RNU1-4	5.0853	1.4472	0.21046	-7.6405
IDO2	5.0768	2.1649	0.085574	-6.7177
TERT	5.0719	2.1649	0.085577	-6.7177
EREG	5.0714	2.1649	0.085577	-6.7177
FAM163A	5.063	2.1648	0.085582	-6.7178
B3GAT1	5.0616	2.7178	0.044218	-5.9949
FCER2	5.0616	2.1648	0.085583	-6.7178
CCDC179	5.0611	2.1648	0.085583	-6.7178
ONECUT1	5.0591	2.1648	0.085584	-6.7178
MIR1244-4	5.0562	1.3259	0.24507	-7.7854
FAM47E	5.0516	2.1648	0.085589	-6.7178
C1QL4	5.048	2.1648	0.085591	-6.7179
CHRND	5.0379	2.1647	0.085597	-6.7179
MIR1244-3	5.0359	1.323	0.24596	-7.7888
PRODH	5.0333	2.1647	0.085599	-6.718
NXF2B	5.0333	2.1647	0.085599	-6.718
RGS16	5.0302	2.1647	0.085601	-6.718
CHGA	5.0287	2.1647	0.085602	-6.718
MYH14	5.0261	2.1646	0.085604	-6.718
VSTM2L	5.023	2.079	0.095152	-6.8309
MOGAT3	5.0209	2.1646	0.085607	-6.7181
PPP4R4	5.0021	2.1645	0.085618	-6.7182
TSGA10IP	5.001	2.1645	0.085619	-6.7182
PON3	4.9958	1.6944	0.15405	-7.3317
OR51B5	4.9947	2.1645	0.085623	-6.7183
HEPACAM2	4.9925	2.1644	0.085624	-6.7183
SH2D1B	4.9823	2.1644	0.08563	-6.7184
SERPINF2	4.9785	2.1644	0.085632	-6.7184
ELOVL3	4.9769	2.1644	0.085633	-6.7184
QPRT	4.9676	2.1643	0.085639	-6.7185
SLC10A5	4.9664	1.8486	0.12686	-7.1328
MIR6765	4.966	1.2091	0.28337	-7.9192
CYP7B1	4.961	22.724	4.99e-06	4.7273
SPINK8	4.9572	2.1642	0.085646	-6.7186
MIR6510	4.9532	1.1507	0.30448	-7.9837
TAS2R4	4.9419	1.6049	0.1725	-7.4453
A4GNT	4.941	2.1641	0.085656	-6.7187
KIAA2012	4.9393	2.1641	0.085657	-6.7187
MUCL3	4.9359	2.1641	0.085659	-6.7187
TRPC4	4.9331	2.1641	0.085661	-6.7188
LHX5	4.9066	2.1639	0.085678	-6.719
TM4SF19	4.9056	1.8135	0.13258	-7.1784
MIR4730	4.905	1.0455	0.34606	-8.0951
GRIN1	4.9013	2.1639	0.085681	-6.719
CD180	4.8948	2.1639	0.085685	-6.7191
CDH3	4.8924	2.1639	0.085687	-6.7191
RGMA	4.8691	3.0253	0.031235	-5.6047
NTRK1	4.866	2.1637	0.085704	-6.7193
SNORD94	4.8643	1.3561	0.23598	-7.7498
GMCL2	4.8623	2.1637	0.085706	-6.7193
MUC13	4.8587	2.1636	0.085709	-6.7194
LENEP	4.8584	1.63	0.16712	-7.4136
SNORD170	4.851	1.1815	0.29319	-7.9499
SNORA70E	4.8508	1.3527	0.237	-7.7539
SYCP2L	4.8488	2.1636	0.085715	-6.7194
PADI1	4.842	2.1635	0.08572	-6.7195
C3orf80	4.842	2.1635	0.08572	-6.7195
KCNA7	4.8372	2.0367	0.10028	-6.8866
ACSM2A	4.8369	2.1635	0.085723	-6.7195
ZNF80	4.8357	2.1635	0.085724	-6.7195
GNG4	4.8313	2.1635	0.085727	-6.7196
KRTAP5-8	4.8299	1.7653	0.14089	-7.2408
CCDC83	4.8281	2.1635	0.085729	-6.7196
TMC5	4.8264	2.4967	0.057293	-6.2817
CAMKV	4.8192	2.1634	0.085735	-6.7197
ODAPH	4.8134	2.1634	0.085739	-6.7197
MIR5572	4.8065	1.3364	0.24188	-7.7731
MIR612	4.8029	1.1041	0.32232	-8.0338
RXRG	4.7972	2.1633	0.08575	-6.7199
SPINK7	4.7803	1.4647	0.20589	-7.6193
RHO	4.7734	2.1631	0.085766	-6.7201
MIR3936	4.7648	1.1987	0.28704	-7.9309
SLC45A2	4.7646	2.163	0.085773	-6.7201
PAK5	4.7564	2.163	0.085778	-6.7202
RASGRP4	4.7503	2.1629	0.085783	-6.7203
OLFM4	4.7475	2.1629	0.085785	-6.7203
LCN6	4.7463	1.4875	0.20005	-7.5913
RBFOX3	4.7462	2.1629	0.085786	-6.7203
TMPRSS7	4.7316	2.1628	0.085796	-6.7204
DGKG	4.728	2.1628	0.085798	-6.7205
ST14	4.7259	2.1628	0.0858	-6.7205
ZC3H12D	4.7176	2.396	0.064612	-6.4135
SIGLEC11	4.7174	2.1627	0.085806	-6.7206
MAOB	4.7146	2.1627	0.085808	-6.7206
MIR380	4.7094	1.0566	0.34146	-8.0837
SPATC1	4.7031	2.1626	0.085816	-6.7207
CYGB	4.6941	2.199	0.082069	-6.6728
SHISA7	4.69	2.1625	0.085826	-6.7208
CLDN1	4.6856	2.1625	0.085829	-6.7209
RS1	4.6856	2.1625	0.085829	-6.7209
MIR7106	4.6844	1.2007	0.28634	-7.9287
FCMR	4.6775	2.1624	0.085835	-6.7209
RARRES1	4.6736	1.6239	0.16841	-7.4213
FCGR2B	4.6686	2.1624	0.085842	-6.721
CYTH4	4.6656	2.1624	0.085844	-6.721
LPO	4.6573	2.1623	0.08585	-6.7211
ACSM5	4.6512	2.1623	0.085855	-6.7212
PLP1	4.6482	2.1622	0.085857	-6.7212
SNORA70F	4.6288	1.1863	0.29147	-7.9447
MIR4659B	4.6286	1.2021	0.28582	-7.927
CX3CR1	4.6281	2.1621	0.085872	-6.7214
VWA3B	4.6242	2.1621	0.085875	-6.7214
RNF175	4.6211	2.162	0.085878	-6.7215
LMO1	4.6195	2.162	0.085879	-6.7215
SPEM3	4.6187	2.162	0.08588	-6.7215
MIR6763	4.617	0.99669	0.36696	-8.1446
C6orf118	4.6156	2.162	0.085882	-6.7215
GJA8	4.6116	2.162	0.085885	-6.7216
ATP4A	4.6116	2.162	0.085885	-6.7216
DENND1C	4.61	2.162	0.085886	-6.7216
MIR6895	4.5968	1.203	0.28552	-7.9261
SPIB	4.5932	2.1618	0.085899	-6.7217
MIR1913	4.5846	1.2033	0.28541	-7.9257
FABP6	4.5797	1.606	0.17227	-7.444
MIR4659A	4.5786	1.2034	0.28536	-7.9256
MIR4775	4.5782	1.1874	0.29106	-7.9434
SNORD50A	4.5782	1.1874	0.29106	-7.9434
AKR1B15	4.5777	2.1617	0.085912	-6.7219
EXD1	4.5768	2.1617	0.085912	-6.7219
TMEM221	4.5739	1.7047	0.15206	-7.3185
NGFR	4.5736	2.1617	0.085915	-6.7219
PLIN1	4.5733	2.0222	0.10209	-6.9056
PPEF2	4.5727	2.1617	0.085915	-6.7219
NXPE4	4.5711	2.1617	0.085917	-6.7219
DHRS2	4.5694	2.1617	0.085918	-6.722
FAM181B	4.5603	2.1616	0.085925	-6.7221
TAT	4.5552	2.1616	0.085929	-6.7221
KPNA7	4.5544	2.1615	0.08593	-6.7221
SNORA80E	4.5506	1.1129	0.31889	-8.0244
TSPAN32	4.5442	2.1615	0.085938	-6.7222
CFAP43	4.5362	2.1191	0.090549	-6.7781
SNORA7B	4.5333	1.1131	0.31881	-8.0242
USP29	4.5148	2.1612	0.085962	-6.7225
ALPL	4.5139	1.5771	0.17867	-7.4802
SNORD1B	4.5125	1.1889	0.2905	-7.9417
TMEM272	4.506	2.1612	0.085969	-6.7226
BCL2L10	4.4953	1.7313	0.14705	-7.2845
SOX30	4.4914	2.0525	0.098321	-6.8657
ANKRD2	4.4841	1.3836	0.228	-7.7172
CYBB	4.4782	2.161	0.085993	-6.7229
EPGN	4.4772	2.1609	0.085993	-6.7229
ATP6V1B1	4.4742	1.6858	0.15574	-7.3427
LRRC36	4.4701	1.8803	0.12191	-7.0915
PSORS1C2	4.4673	1.3635	0.23382	-7.7411
OR3A2	4.4644	2.1608	0.086004	-6.723
PCSK9	4.4635	2.1608	0.086005	-6.7231
LGALS4	4.4631	1.5197	0.1921	-7.5517
CCDC198	4.4579	2.1608	0.08601	-6.7231
SFTPB	4.456	2.1608	0.086011	-6.7231
ABCB5	4.4532	2.1608	0.086014	-6.7232
CPNE7	4.4496	1.8864	0.12097	-7.0835
MIR6717	4.4421	1.0632	0.33876	-8.0769
CA8	4.4414	2.6016	0.050619	-6.145
SLC9C2	4.44	2.1606	0.086025	-6.7233
CD209	4.4381	2.1606	0.086027	-6.7233
FEZF1	4.4353	2.1606	0.086029	-6.7234
SYT4	4.4343	2.1606	0.08603	-6.7234
L1TD1	4.4334	2.1606	0.086031	-6.7234
TNIP3	4.4248	2.1605	0.086038	-6.7235
LILRB1	4.4134	2.1604	0.086048	-6.7236
SIGLEC9	4.4099	2.1604	0.086052	-6.7236
BRDT	4.407	2.1604	0.086054	-6.7237
IGFL2	4.4064	2.1604	0.086055	-6.7237
H4C15	4.4058	1.1793	0.29398	-7.9524
CACNA1H	4.4019	2.1603	0.086059	-6.7237
EEPD1	4.3858	1.9051	0.11817	-7.0591
SIGLEC6	4.3852	2.1602	0.086074	-6.7239
SCARNA10	4.3835	1.3653	0.23328	-7.739
THRSP	4.3812	1.6389	0.16524	-7.4023
MIR6786	4.381	1.1921	0.28939	-7.9382
MIR6124	4.3691	1.0627	0.33895	-8.0774
ANGPT1	4.3648	1.7599	0.14184	-7.2477
SNORD67	4.3627	0.97335	0.37732	-8.1677
GRM8	4.361	2.16	0.086095	-6.7242
FAM90A1	4.3543	1.9589	0.11048	-6.9887
LGR5	4.3534	2.1599	0.086102	-6.7243
SHISAL1	4.3492	1.655	0.16192	-7.3819
MCF2	4.3488	2.1599	0.086107	-6.7243
MIR411	4.3482	1.0761	0.33348	-8.0634
FCN3	4.3427	1.3164	0.24801	-7.7966
ADAMTS8	4.3355	2.0316	0.10091	-6.8932
DCDC2C	4.3328	2.1597	0.086121	-6.7245
ADAMTS5	4.3293	2.1597	0.086125	-6.7245
C3AR1	4.3288	1.5649	0.18144	-7.4955
MROH7	4.3262	2.1597	0.086128	-6.7246
OR3A1	4.3243	2.1597	0.086129	-6.7246
RSAD2	4.3233	2.0364	0.10031	-6.8869
PLA2G3	4.3211	1.9262	0.11509	-7.0316
LONRF2	4.3188	2.1596	0.086134	-6.7247
ITGAD	4.3177	2.1596	0.086136	-6.7247
HTR6	4.3131	2.0406	0.099789	-6.8814
TNN	4.3036	2.1595	0.086149	-6.7248
C12orf71	4.2972	1.6616	0.16057	-7.3735
NANOG	4.2932	2.1594	0.086159	-6.725
LAX1	4.2928	2.1594	0.086159	-6.725
C3	4.2842	2.1593	0.086167	-6.7251
ZIC1	4.2788	2.1593	0.086173	-6.7251
KL	4.2779	2.1592	0.086173	-6.7251
SYTL1	4.2764	1.8267	0.1304	-7.1613
ANKRD35	4.2685	1.4434	0.2115	-7.6453
MIR34A	4.2657	1.0653	0.3379	-8.0747
FAM167A	4.2616	2.1591	0.086189	-6.7253
HP	4.252	1.6624	0.16041	-7.3725
RIMS4	4.251	2.159	0.0862	-6.7255
SMTNL1	4.2487	1.621	0.16903	-7.425
ITGAL	4.2471	2.159	0.086204	-6.7255
H3C12	4.243	1.3999	0.22338	-7.6977
HPSE2	4.236	2.1589	0.086215	-6.7257
MGAT3	4.233	2.1588	0.086218	-6.7257
PLBD1	4.2257	1.5459	0.18585	-7.5192
HRH4	4.224	1.9594	0.11041	-6.9881
SLC9A2	4.2184	2.1587	0.086232	-6.7259
TMEM235	4.2083	2.1586	0.086242	-6.726
ALX4	4.197	2.1585	0.086254	-6.7261
ANKRD30B	4.1947	2.1585	0.086256	-6.7262
ICAM4	4.1909	1.365	0.23337	-7.7393
ETDC	4.1891	1.0516	0.34353	-8.0889
STAP1	4.1829	1.7478	0.14402	-7.2633
RHOV	4.1795	1.2265	0.27734	-7.8997
C7	4.1734	1.6182	0.16962	-7.4285
CYP4F3	4.1565	2.1581	0.086296	-6.7267
PARD6B	4.1562	2.0342	0.10058	-6.8898
SLITRK5	4.1556	2.1581	0.086297	-6.7267
VSNL1	4.1446	1.7945	0.13579	-7.203
PNPLA1	4.1352	2.1579	0.086319	-6.7269
SYTL5	4.1309	2.1578	0.086323	-6.727
ZBTB8B	4.1176	2.5098	0.056407	-6.2646
SLC38A11	4.1058	2.1576	0.08635	-6.7273
FYB1	4.1039	2.1576	0.086353	-6.7274
OR7D2	4.1028	1.8754	0.12266	-7.0979
ASB12	4.1023	1.5647	0.18148	-7.4957
LCT	4.0997	2.1575	0.086357	-6.7274
SCARNA26B	4.0994	1.0608	0.33973	-8.0793
UNC13A	4.0979	2.0131	0.10325	-6.9175
TBL1Y	4.0955	2.1575	0.086362	-6.7275
MIR374C	4.0935	0.93439	0.39514	-8.2055
TLE6	4.0802	1.4804	0.20187	-7.6001
MIR374B	4.0797	0.93384	0.3954	-8.206
UBXN10	4.0716	2.1572	0.086388	-6.7278
PCDHB9	4.0637	1.8743	0.12282	-7.0993
SEC14L5	4.0636	2.1571	0.086397	-6.7279
WSCD2	4.0635	2.1571	0.086397	-6.7279
RAB39A	4.0576	1.4708	0.2043	-7.6118
EMID1	4.0572	2.1571	0.086405	-6.728
GALNTL6	4.0552	2.1571	0.086407	-6.728
A2ML1	4.0503	2.157	0.086412	-6.7281
MIR339	4.0477	0.90466	0.4092	-8.2335
GRK1	4.0451	2.1569	0.086418	-6.7282
NPY1R	4.0416	1.8991	0.11907	-7.067
FAM83A	4.0408	2.1569	0.086423	-6.7282
GPR82	4.0372	1.7829	0.1378	-7.218
FAM3D	4.0353	1.2757	0.26089	-7.8436
CNGB1	4.031	2.1568	0.086435	-6.7284
ADCYAP1R1	4.0301	2.1568	0.086436	-6.7284
MCCD1	4.0193	1.1736	0.29604	-7.9586
FBXO39	4.0135	1.2935	0.25518	-7.8231
VWA2	4.0094	2.1566	0.08646	-6.7287
TMEM178B	4.0068	2.1565	0.086463	-6.7287
TJP3	3.9988	1.4239	0.21672	-7.6688
IL17REL	3.9935	1.7176	0.14961	-7.302
MIR4523	3.9889	0.95417	0.38601	-8.1864
DMC1	3.987	1.7244	0.14833	-7.2933
TM4SF4	3.9866	1.5525	0.18431	-7.511
SNORD116-27	3.9827	0.90878	0.40723	-8.2297
MUC2	3.9786	2.1562	0.086496	-6.7292
DUOX2	3.9725	2.1561	0.086504	-6.7292
FCGBP	3.9652	2.1561	0.086512	-6.7294
LYPD5	3.9639	1.543	0.18654	-7.5228
MIR3610	3.9619	0.95338	0.38637	-8.1872
LCP1	3.9604	1.4861	0.20042	-7.5931
SPN	3.9527	2.1559	0.086528	-6.7295
NT5C1B	3.9435	1.728	0.14767	-7.2887
HGF	3.9419	2.1558	0.086541	-6.7297
CABP1	3.9404	1.9575	0.11067	-6.9906
PSD	3.9273	1.8534	0.1261	-7.1266
OSCAR	3.9263	1.3695	0.23207	-7.734
CHRDL2	3.9242	1.6956	0.15383	-7.3302
PSD4	3.9233	1.976	0.10814	-6.9663
RASAL1	3.9202	2.1555	0.086568	-6.73
GJC2	3.9188	1.3737	0.23083	-7.7289
SNORD127	3.9172	0.92828	0.398	-8.2113
ZNF541	3.9094	1.9216	0.11576	-7.0376
TPPP3	3.9034	1.4187	0.21816	-7.6751
ENPEP	3.9003	2.1553	0.086593	-6.7304
CYP2J2	3.8908	1.3482	0.23833	-7.7592
BCL2L14	3.8872	1.4361	0.21342	-7.654
MIR548J	3.8842	0.9357	0.39453	-8.2042
ANGPTL5	3.8586	1.7281	0.14764	-7.2885
TBX20	3.8541	2.1547	0.086653	-6.7311
PTPRZ1	3.8511	2.1547	0.086657	-6.7311
CYP2A7	3.8298	1.8865	0.12096	-7.0834
SH2D3A	3.8293	1.3244	0.24555	-7.7872
NPR3	3.8283	2.1544	0.086688	-6.7315
PTPRC	3.8254	2.1544	0.086691	-6.7316
HOOK1	3.8148	2.1542	0.086706	-6.7317
LRRC4B	3.8127	1.9821	0.10733	-6.9583
ASPRV1	3.8045	1.5828	0.17739	-7.4731
OR1J2	3.8041	1.9372	0.11352	-7.0171
YIPF7	3.7583	2.1535	0.086785	-6.7327
NRXN2	3.7563	2.1535	0.086787	-6.7328
MACC1	3.746	2.1533	0.086802	-6.7329
JAKMIP2	3.739	2.1532	0.086812	-6.7331
COBL	3.7356	2.1532	0.086817	-6.7331
SLITRK4	3.7181	2.153	0.086843	-6.7334
WNK2	3.7062	2.2703	0.075226	-6.5788
PKD1L3	3.6851	1.4149	0.21921	-7.6797
SMIM18	3.6811	1.3309	0.24355	-7.7796
GALNT13	3.6734	1.4622	0.20653	-7.6223
MIR378H	3.6579	0.78358	0.47055	-8.341
RAB11FIP4	3.6505	2.152	0.086945	-6.7347
ADIPOQ	3.6366	1.7907	0.13645	-7.2079
DSCAM	3.6324	2.0637	0.096969	-6.851
BEAN1	3.6322	2.0635	0.096994	-6.8513
ADRA1B	3.6212	2.1516	0.086991	-6.7353
MMP3	3.6197	1.4739	0.20351	-7.608
CPNE4	3.6174	2.0738	0.095764	-6.8378
MIR6858	3.6132	0.82643	0.44808	-8.3043
IDO1	3.6128	1.4749	0.20325	-7.6068
PTPN7	3.5994	13.037	6.73e-05	1.6433
TLR2	3.593	2.1511	0.087037	-6.7358
SNORD125	3.5879	0.7793	0.47284	-8.3446
DLX1	3.5871	1.2164	0.28081	-7.911
TRIM9	3.5829	2.151	0.087053	-6.736
SOX11	3.5574	1.9273	0.11494	-7.0302
EFHC2	3.557	1.7704	0.13998	-7.2342
P2RY4	3.554	1.2406	0.27254	-7.8838
CD96	3.5538	2.1505	0.087102	-6.7366
CXXC4	3.552	1.5786	0.17834	-7.4784
SARDH	3.5513	1.6578	0.16134	-7.3783
KCNH5	3.5449	2.1504	0.087117	-6.7368
CPNE9	3.5414	1.485	0.2007	-7.5945
FBXO2	3.5402	1.0727	0.33488	-8.067
HCAR3	3.5242	1.4562	0.20812	-7.6297
HOXC5	3.522	1.4831	0.20117	-7.5968
GAP43	3.4884	1.1913	0.28965	-7.939
KCNQ2	3.4818	2.1494	0.087227	-6.7382
EXTL1	3.4794	1.6536	0.16221	-7.3837
TTC9B	3.4772	1.1596	0.30117	-7.974
ELOVL7	3.4708	1.7972	0.13532	-7.1994
PTGDS	3.4701	1.2434	0.27157	-7.8805
UBE2NL	3.4678	1.1745	0.29572	-7.9577
PGLYRP2	3.4591	1.3109	0.24971	-7.803
MADCAM1	3.4578	1.2215	0.27907	-7.9054
DSC2	3.4534	2.1489	0.087278	-6.7388
RBM20	3.444	2.1487	0.087295	-6.739
SNORD3D	3.4382	0.93531	0.39471	-8.2046
SH2D7	3.4336	1.4963	0.19784	-7.5805
PRKCB	3.4256	1.6092	0.17156	-7.4399
AQP6	3.4218	1.4701	0.2045	-7.6127
DEPTOR	3.4216	1.4982	0.19738	-7.5782
NOG	3.4205	0.93684	0.394	-8.2031
UTY	3.4006	2.148	0.087377	-6.74
KCNE1	3.3897	1.7109	0.1509	-7.3107
CDHR5	3.3626	1.3585	0.23529	-7.7471
COL23A1	3.3593	1.3845	0.22772	-7.7161
OR52H1	3.3508	1.2261	0.27746	-7.9001
ERVW-1	3.3448	1.3603	0.23475	-7.7449
KLK1	3.3263	0.99746	0.36663	-8.1438
CTAGE8	3.3254	1.4844	0.20085	-7.5952
RASSF6	3.3238	2.1466	0.08753	-6.7419
SIGLEC5	3.3173	1.0943	0.32621	-8.0443
ARHGAP36	3.3032	1.4833	0.20113	-7.5966
NECTIN4	3.3006	1.5224	0.19143	-7.5483
COL28A1	3.2946	2.146	0.087591	-6.7426
SNORA118	3.2908	0.80723	0.45804	-8.3209
TUNAR	3.2882	1.5202	0.19198	-7.5511
RBFOX1	3.2868	2.1458	0.087608	-6.7428
RFX4	3.2793	1.3502	0.23773	-7.7568
GLYATL1B	3.2672	1.0701	0.33592	-8.0696
DACH2	3.2546	1.7033	0.15234	-7.3203
OR4F3	3.2458	1.7059	0.15184	-7.317
FAM83F	3.2358	2.1448	0.087719	-6.7442
ADGRL3	3.2343	2.2279	0.079212	-6.6346
UFSP1	3.2338	0.86049	0.43081	-8.2741
ENPP3	3.2189	1.5014	0.19659	-7.5743
PRND	3.1964	1.2331	0.27507	-7.8922
FREM2	3.1794	2.1436	0.087848	-6.7458
ITIH6	3.1767	1.3304	0.2437	-7.7801
ADAMTS17	3.1698	2.3593	0.067535	-6.4618
RYR2	3.1674	2.1434	0.087877	-6.7461
GABRB1	3.1541	2.1431	0.087908	-6.7465
PALM3	3.1495	1.1421	0.30773	-7.9931
ABCB11	3.144	1.3461	0.23896	-7.7617
ALDH3A1	3.1303	1.2033	0.28542	-7.9258
GPC6	3.1296	2.1425	0.087968	-6.7472
WNT4	3.087	1.0855	0.32972	-8.0536
MPV17L	3.0848	1.3882	0.22669	-7.7118
SNORA29	3.0788	0.67577	0.53069	-8.4266
MUC12	3.0668	2.141	0.088128	-6.7492
IPCEF1	3.0653	1.2459	0.27076	-7.8778
STX19	3.0634	1.2663	0.26396	-7.8544
NUP62CL	3.0625	0.99997	0.36552	-8.1413
LRRC55	3.0571	1.5252	0.19077	-7.5449
B3GNT3	3.0311	1.0492	0.34452	-8.0913
NMUR1	3.027	1.1447	0.30675	-7.9903
TMEM74	3.0243	1.3462	0.23892	-7.7615
PRH2	3.024	1.1903	0.29001	-7.9401
CLDN4	3.0092	0.91404	0.40472	-8.2247
OLAH	3.0061	1.243	0.27173	-7.8811
FAM217A	2.9829	1.1108	0.31972	-8.0267
GPR183	2.9618	0.98197	0.37346	-8.1592
ZNF334	2.9603	1.3102	0.24993	-7.8038
IGFBPL1	2.9553	1.0351	0.35043	-8.1058
ZC3H12B	2.9536	1.4331	0.21425	-7.6577
SCRG1	2.9497	1.246	0.27071	-7.8776
MRC1	2.9436	1.0917	0.32724	-8.047
FSIP2	2.9386	1.7297	0.14735	-7.2865
RNF112	2.9207	1.5959	0.17448	-7.4567
POU4F3	2.9153	1.2763	0.2607	-7.8429
PROM2	2.91	1.0123	0.36016	-8.1289
TAS2R31	2.9034	0.8711	0.42554	-8.2645
OR2B6	2.8803	0.89351	0.41457	-8.2439
GTF2A1L	2.8635	0.90193	0.41051	-8.2361
DLGAP3	2.863	1.4536	0.2088	-7.6328
ALDH8A1	2.8604	0.92535	0.39938	-8.2141
HPN	2.8471	0.97003	0.37881	-8.171
RFPL1	2.8271	1.1146	0.31823	-8.0226
PIP5K1B	2.8249	1.2691	0.26305	-7.8512
DOC2B	2.8032	1.1093	0.32029	-8.0283
NKD2	2.7991	1.0268	0.35395	-8.1143
CSMD1	2.7925	1.3081	0.25057	-7.8061
AXDND1	2.7862	1.0118	0.36039	-8.1295
FBXW10	2.7814	1.1673	0.29836	-7.9656
NCF4	2.7752	0.972	0.37792	-8.169
HUNK	2.7749	1.1674	0.29831	-7.9654
TEX22	2.773	1.0122	0.36022	-8.1291
OMD	2.7726	1.0654	0.33787	-8.0746
RBMXL3	2.7715	1.2868	0.25731	-7.8308
PEAK3	2.7683	1.0652	0.33793	-8.0748
RXFP4	2.7661	0.88395	0.41922	-8.2527
NPNT	2.7653	1.1675	0.29827	-7.9653
MIR7111	2.7639	0.58637	0.58439	-8.4896
GRHL3	2.7622	1.2879	0.25696	-7.8296
TREML1	2.7609	0.81383	0.4546	-8.3152
CCR7	2.7454	1.0649	0.33803	-8.075
SCG3	2.7427	0.96532	0.38094	-8.1756
CSRNP3	2.7217	4.9444	0.0049542	-3.4745
RIBC2	2.6317	3.2425	0.024657	-5.3364
ADRA1D	2.6287	0.86312	0.4295	-8.2717
ITGB6	2.6271	1.2993	0.25336	-7.8165
IGF1	2.6193	1.2554	0.26758	-7.8669
REP15	2.5815	0.69916	0.51721	-8.4089
SLCO2A1	2.5693	12.05	9.69e-05	1.208
ATP6V0A4	2.5565	1.0625	0.33904	-8.0776
ANO1	2.5359	1.2743	0.26137	-7.8453
ATXN3L	2.5239	0.85267	0.43473	-8.2811
STPG3	2.5206	0.87279	0.42471	-8.2629
FAM228A	2.5049	0.85126	0.43544	-8.2823
RIMBP3C	2.4875	1.2782	0.2601	-7.8408
COL9A2	2.4828	1.0387	0.34891	-8.1021
KIRREL3	2.4706	1.0612	0.33959	-8.079
JPH4	2.4548	7.7353	0.00072667	-1.1986
C10orf67	2.449	1.1526	0.30377	-7.9816
SDS	2.4382	0.86678	0.42768	-8.2684
ENTPD2	2.4367	0.84597	0.43811	-8.2871
SOX2	2.4365	5.1977	0.0040341	-3.2326
ASB11	2.4339	11.125	0.00013997	0.76835
TSPAN33	2.427	0.81189	0.45561	-8.3169
PAX9	2.4189	0.95489	0.38568	-8.1857
SKAP1	2.4171	0.8625	0.42981	-8.2722
UNC79	2.3897	6.4742	0.0015888	-2.1297
TSBP1	2.3872	1.0364	0.3499	-8.1045
XKR5	2.3834	0.94543	0.39002	-8.1949
MIR659	2.3787	0.50686	0.63491	-8.539
OGN	2.3686	64.355	3.62e-08	10.151
CBY3	2.3685	64.304	3.63e-08	10.147
H3C2	2.3464	8.8303	0.00040133	-0.49015
SFTPD	2.3317	7.2558	0.00096493	-1.5365
SPATA17	2.3254	0.95358	0.38628	-8.187
PCDHB8	2.2981	0.77143	0.47707	-8.3512
ZSCAN4	2.2913	3.1091	0.028487	-5.5005
COL4A4	2.2606	0.90995	0.40667	-8.2286
FOXD4L6	2.2381	38.914	3.93e-07	7.6438
RETREG1	2.2372	38.866	3.95e-07	7.6373
ZNF572	2.2363	17.29	1.8e-05	3.2109
KBTBD11	2.2304	6.7003	0.0013685	-1.9523
KLHDC9	2.2118	3.2163	0.02536	-5.3684
NPR1	2.2103	3.271	0.023919	-5.3017
SLC6A4	2.1931	0.83894	0.44168	-8.2933
SMIM10L2A	2.1927	3.9483	0.012041	-4.5121
PKP3	2.1489	0.84312	0.43956	-8.2896
SNORA70G	2.1381	4.9435	0.004958	-3.4754
BTNL9	2.1216	0.81188	0.45562	-8.3169
EPX	2.1152	0.53704	0.61544	-8.521
FTCDNL1	2.1103	1.218	0.28026	-7.9092
SCARNA11	2.0767	43.76	2.25e-07	8.2555
NOD2	2.0544	0.82569	0.44846	-8.3049
PERM1	2.048	0.83372	0.44434	-8.2979
NLRP9	2.039	0.83276	0.44483	-8.2987
SGK2	2.0349	0.63945	0.55209	-8.4531
TTYH1	2.0218	3.9062	0.01254	-4.5592
FOXP3	2.02	4.6371	0.0064246	-3.7796
C17orf113	2.0188	9.2243	0.00032939	-0.25425
FMN1	2.0094	5.3936	0.0034586	-3.051
CD247	1.9997	0.69061	0.5221	-8.4154
EPPK1	1.9922	1.3307	0.24361	-7.7798
TREX2	1.9827	21.404	6.62e-06	4.3961
RMRP	1.9694	7.7834	0.0007069	-1.1657
PRSS48	1.9633	2.5581	0.053274	-6.2015
ERFL	1.9564	5.614	0.0029236	-2.8525
LRRC73	1.9563	7.3871	0.0008914	-1.4421
PLEKHG4B	1.9504	6.6432	0.0014205	-1.9966
C19orf73	1.9294	4.7722	0.0057224	-3.6438
FAIM2	1.9277	2.9337	0.03459	-5.7198
SNORA73B	1.9223	19.426	1.04e-05	3.8583
WWC1	1.9178	2.7824	0.041054	-5.912
TEX14	1.9084	3.164	0.026835	-5.4327
KCNH1	1.9043	2.1149	0.091019	-6.7836
PTH1R	1.8882	0.64032	0.55158	-8.4525
PLAC8L1	1.878	6.1155	0.0020315	-2.4214
CEACAM16	1.8768	5.1652	0.0041401	-3.2632
HPCA	1.8722	0.5564	0.60313	-8.5089
PLCH2	1.8659	4.5151	0.0071468	-3.9043
GLTPD2	1.8604	4.2282	0.0092541	-4.2061
EPHB1	1.8412	6.5522	0.0015083	-2.0679
RUNX2	1.8366	0.83013	0.44618	-8.3011
H4C8	1.8257	2.5739	0.052294	-6.181
SPTA1	1.8218	4.0338	0.011097	-4.4174
ZNF878	1.8183	59.743	5.15e-08	9.8024
SLC12A8	1.8042	5.9763	0.0022419	-2.5382
CCDC146	1.7964	5.6491	0.0028476	-2.8213
PMFBP1	1.7927	3.7647	0.014401	-4.7193
SLC16A14	1.7902	31.127	1.13e-06	6.4509
ABCC3	1.7896	2.9074	0.035627	-5.753
RAP1GAP2	1.7788	3.0781	0.029469	-5.5389
FRMPD4	1.776	5.5951	0.0029653	-2.8693
MAPK8IP2	1.7754	3.2625	0.024136	-5.312
MIR130B	1.772	0.29662	0.77929	-8.6377
SNORD3K	1.7719	0.30284	0.77483	-8.6355
ZSCAN5B	1.7618	4.6893	0.0061418	-3.7268
PLA2G10	1.7616	0.56671	0.59664	-8.5024
NMNAT2	1.7494	2.5829	0.051742	-6.1693
UGT8	1.7468	0.57436	0.59185	-8.4974
L3MBTL4	1.7397	3.7005	0.015351	-4.793
CUX2	1.7347	0.62348	0.56169	-8.4643
SLC6A15	1.7213	2.1061	0.092008	-6.7952
OLFM2	1.7176	13.066	6.66e-05	1.6555
ANXA10	1.7173	10.61	0.00017398	0.50844
TMEM191B	1.7173	10.601	0.00017468	0.50362
MIR3606	1.7166	3.7329	0.014863	-4.7558
MYOM3	1.7163	3.7311	0.01489	-4.7578
RNF222	1.7088	0.63737	0.55334	-8.4546
SNORD55	1.6986	5.2253	0.0039464	-3.2067
GJA5	1.6975	9.9356	0.00023496	0.14938
C17orf78	1.6932	7.2307	0.00097977	-1.5547
CSF3	1.6865	6.157	0.0019734	-2.387
GP5	1.6658	2.5927	0.051154	-6.1567
PLXDC1	1.658	0.65251	0.54433	-8.4437
P2RY6	1.649	2.607	0.050305	-6.1381
LPAR5	1.6489	2.607	0.050301	-6.138
MUC4	1.6425	4.763	0.0057672	-3.653
FLG2	1.639	0.80628	0.45854	-8.3218
AFF2	1.6381	12.12	9.43e-05	1.2402
VSIR	1.625	10.543	0.00017916	0.47341
GRIN2B	1.6235	0.71378	0.5089	-8.3976
COL24A1	1.622	0.80402	0.45973	-8.3237
ABCA12	1.6162	4.3173	0.0085297	-4.111
MIR4767	1.6124	5.2946	0.0037363	-3.1422
NUP210L	1.6118	9.001	0.00036807	-0.38684
TRIM67	1.6113	0.80256	0.46049	-8.3249
USP6	1.6101	2.8884	0.036397	-5.777
ARHGAP9	1.5969	6.9029	0.0012014	-1.7974
ROPN1L	1.592	3.9764	0.011721	-4.4809
CYP3A43	1.5865	0.43804	0.68056	-8.5766
PITX2	1.5864	0.46536	0.66223	-8.5623
MSH4	1.5861	0.4341	0.68323	-8.5786
NAT8L	1.5828	11.779	0.0001076	1.0826
RSPH4A	1.5828	1.9427	0.11275	-7.01
NCF2	1.5825	0.5469	0.60915	-8.5149
GJA4	1.5806	21.243	6.86e-06	4.3542
EGR2	1.5802	2.6712	0.04667	-6.0549
MYO15A	1.5782	2.5475	0.053947	-6.2154
TLL1	1.5767	7.7041	0.00073983	-1.22
SNORA58B	1.5765	7.7052	0.00073938	-1.2193
SLC26A9	1.5726	6.9515	0.001165	-1.7609
CFP	1.5695	7.9071	0.00065891	-1.0819
GLI2	1.5671	3.1894	0.026106	-5.4014
SEMA7A	1.5629	11.296	0.0001305	0.85206
CPED1	1.5618	0.58672	0.58417	-8.4893
SNORD100	1.558	5.4495	0.0033126	-3.0001
DYTN	1.552	4.9586	0.0048965	-3.4607
SMC1B	1.5423	0.51295	0.63095	-8.5355
MYO3B	1.5407	1.881	0.1218	-7.0906
LRRC4C	1.5343	0.57416	0.59198	-8.4976
ZNF534	1.5339	0.47554	0.65547	-8.5567
NPBWR1	1.5339	0.43356	0.6836	-8.5789
AMDHD1	1.5338	0.39621	0.70912	-8.597
ARHGDIG	1.5294	5.4375	0.0033434	-3.011
SNORA11F	1.5275	5.7866	0.0025721	-2.7009
C16orf89	1.5202	1.9951	0.1056	-6.9412
ECT2L	1.5183	10.628	0.00017269	0.51733
RAB41	1.5146	3.7278	0.014938	-4.7616
FNDC1	1.5141	3.7437	0.014705	-4.7434
TMEM145	1.5115	3.6791	0.015683	-4.8177
MUC19	1.5095	2.3065	0.071986	-6.5311
ARL13A	1.5088	3.402	0.020828	-5.1437
KLK6	1.5084	6.4329	0.0016334	-2.1625
SCUBE1	1.5054	22.563	5.16e-06	4.6878
PTGFR	1.5	5.2301	0.0039315	-3.2022
B4GALNT1	1.4946	2.0929	0.093522	-6.8126
CDK20	1.4937	5.8679	0.002424	-2.6307
DNASE1L3	1.479	2.6921	0.045555	-6.028
ARHGAP25	1.4778	6.6135	0.0014484	-2.0197
WDR17	1.4753	2.3829	0.065635	-6.4306
SLC25A41	1.47	2.5773	0.052085	-6.1766
NDP	1.4541	4.5797	0.0067528	-3.838
MIR619	1.454	4.5824	0.006737	-3.8352
APLNR	1.4507	3.8214	0.013619	-4.6548
GLI1	1.4492	4.2834	0.0087971	-4.147
USP17L7	1.4487	0.36012	0.73422	-8.613
ADGRG5	1.4485	0.43456	0.68292	-8.5784
ADGRB1	1.4484	0.45558	0.66877	-8.5675
CRISPLD2	1.4479	1.7871	0.13706	-7.2125
GAPDHS	1.4422	12.324	8.73e-05	1.3321
DKK2	1.4382	5.8929	0.0023805	-2.6093
CLIC3	1.4355	11.432	0.00012349	0.91802
LDHD	1.4336	6.5489	0.0015116	-2.0705
GNG2	1.4336	6.5473	0.0015131	-2.0717
OTULINL	1.4315	0.51952	0.62669	-8.5316
ZDHHC22	1.4278	2.7338	0.043411	-5.9743
PLVAP	1.4275	45.717	1.83e-07	8.4801
GFRA3	1.4256	2.4323	0.061864	-6.366
HS6ST3	1.4215	3.616	0.016712	-4.8909
EFCC1	1.4196	4.123	0.010203	-4.3197
SNORA59A	1.4139	1.6687	0.15915	-7.3646
MIR6802	1.4109	0.23454	0.82434	-8.6573
CMKLR1	1.4045	7.6801	0.00075017	-1.2365
SUMO4	1.4014	1.8545	0.12592	-7.1251
TNFRSF19	1.4013	9.1447	0.0003426	-0.30121
HPD	1.4013	1.8546	0.12591	-7.1251
SERPINC1	1.399	2.6578	0.047406	-6.0723
ZNF560	1.3905	5.408	0.0034202	-3.0379
PROC	1.3894	0.45369	0.67003	-8.5685
PNMA6A	1.389	0.45368	0.67004	-8.5685
MIR6514	1.384	4.8239	0.0054781	-3.5926
FBXO40	1.3834	2.5164	0.055964	-6.2559
GPR34	1.3834	2.5164	0.055965	-6.2559
IL7	1.3808	4.3168	0.0085336	-4.1116
TPD52L1	1.3743	11.217	0.00013479	0.81343
CHRD	1.3742	11.221	0.00013453	0.81572
LTB	1.373	6.0566	0.0021176	-2.4706
SNORA105A	1.3729	4.7927	0.005624	-3.6235
HSFX2	1.3727	4.1826	0.0096516	-4.2551
ARHGEF16	1.3669	8.498	0.00047706	-0.69656
CFAP46	1.3631	2.9335	0.034598	-5.72
ACSBG2	1.3578	2.7937	0.04053	-5.8976
SHOC1	1.3577	1.644	0.16419	-7.3959
PGBD5	1.3575	2.0838	0.094586	-6.8246
TGFA	1.357	2.2706	0.075198	-6.5784
PLA1A	1.3569	0.35188	0.74	-8.6165
PDZK1IP1	1.3568	0.30926	0.77023	-8.6331
H2BC11	1.3568	0.28681	0.78635	-8.6411
MIR487A	1.3567	0.23217	0.82608	-8.658
ROR2	1.3566	0.44799	0.67386	-8.5715
LMTK3	1.3543	4.0989	0.010436	-4.346
SLC5A9	1.3521	4.6319	0.0064531	-3.7848
MIR6081	1.3472	0.219	0.83575	-8.6616
KREMEN2	1.3456	4.2284	0.009252	-4.2058
PCDHB11	1.3455	4.2266	0.0092675	-4.2078
CXCL12	1.3451	7.6537	0.00076173	-1.2548
TMEM26	1.3299	1.7479	0.144	-7.2631
ZAP70	1.3297	7.9082	0.00065848	-1.0811
SYCP2	1.3206	2.2155	0.080422	-6.651
FGFR3	1.3151	1.3334	0.24279	-7.7766
TAFA2	1.3133	2.9737	0.033078	-5.6694
SRPK3	1.3112	4.5279	0.0070665	-3.8911
OLFML2A	1.3044	13.785	5.19e-05	1.9524
PDE4C	1.2999	2.243	0.077766	-6.6147
ISL2	1.2973	4.7754	0.0057071	-3.6407
SNORD99	1.2964	4.7988	0.0055951	-3.6174
SCARNA12	1.292	4.1492	0.009956	-4.2912
LIPG	1.2907	28.155	1.82e-06	5.9053
TPPP	1.2905	17.978	1.5e-05	3.4278
CACNA1A	1.2872	7.7227	0.00073197	-1.2073
CCL7	1.2821	4.2043	0.0094602	-4.2317
VCAN	1.281	26.261	2.52e-06	5.5241
LYG2	1.2808	2.078	0.095263	-6.8322
NTN1	1.2753	2.4507	0.060514	-6.3418
FCER1G	1.2661	9.2391	0.00032702	-0.2456
NGEF	1.2628	6.8302	0.0012584	-1.8526
TLR5	1.2627	10.593	0.0001753	0.49939
NRG2	1.2605	3.2713	0.023909	-5.3013
FAM78B	1.2526	1.7377	0.14587	-7.2763
C4orf36	1.2486	2.5614	0.05307	-6.1973
PNPLA3	1.2484	3.8707	0.01298	-4.5992
PFKFB1	1.2469	8.5413	0.00046629	-0.66927
KLHL10	1.2463	4.8794	0.0052291	-3.5379
ZNF681	1.2463	2.1436	0.087851	-6.7458
SPDYA	1.245	2.5985	0.050804	-6.1491
ADAM11	1.24	2.3798	0.065881	-6.4347
IMPG2	1.2386	8.5139	0.00047308	-0.68654
TNFRSF8	1.2371	2.7388	0.043163	-5.9679
SNORD58A	1.237	2.7394	0.043135	-5.9672
MIR155	1.237	2.7394	0.043135	-5.9672
ELN	1.2355	2.7324	0.043483	-5.9762
ANKRD18A	1.2354	1.8834	0.12144	-7.0875
LRRD1	1.2339	0.33998	0.74839	-8.6213
CRYBB1	1.2338	0.29622	0.77957	-8.6378
MIR591	1.2338	0.21667	0.83746	-8.6622
MIR3175	1.2338	0.21182	0.84104	-8.6634
RNU7-1	1.2338	0.20737	0.84432	-8.6645
LRRN1	1.2336	0.3974	0.7083	-8.5964
PDIA2	1.2336	0.28424	0.7882	-8.642
SYP	1.2305	2.6231	0.04936	-6.1171
FTCD	1.2243	5.9277	0.0023215	-2.5795
SNORD3B-1	1.2243	5.9222	0.0023307	-2.5842
ANKK1	1.2242	5.9234	0.0023286	-2.5832
DMGDH	1.2242	5.9207	0.0023333	-2.5856
HFM1	1.2242	0.47704	0.65448	-8.5559
ADM2	1.224	5.9211	0.0023326	-2.5852
SEPTIN3	1.2233	3.8971	0.012651	-4.5694
C6orf52	1.2168	2.1008	0.092613	-6.8022
CHRNB3	1.2165	2.1002	0.092684	-6.803
PLPPR4	1.2121	10.982	0.00014854	0.69735
MIR6864	1.212	10.983	0.0001485	0.69766
SNORD57	1.212	10.972	0.00014916	0.69236
TMEM232	1.2118	10.975	0.00014899	0.69372
AFAP1L2	1.208	3.2618	0.024153	-5.3129
TMEM178A	1.2068	2.2728	0.074994	-6.5755
COL9A3	1.2044	7.5955	0.00078801	-1.2952
CEMIP	1.2002	7.6445	0.00076582	-1.2612
ACP7	1.1972	2.0713	0.096063	-6.8411
TRABD2B	1.1967	0.43778	0.68074	-8.5767
PDZD4	1.1967	0.36108	0.73355	-8.6126
KRT17	1.1967	0.30013	0.77677	-8.6364
RORC	1.1965	0.35339	0.73894	-8.6158
KRTAP5-1	1.1962	0.27936	0.79173	-8.6436
MIR769	1.1961	0.21472	0.8389	-8.6627
MYMX	1.1926	8.3565	0.00051446	-0.78663
XK	1.1925	3.9943	0.011522	-4.4611
SNORA53	1.1924	3.9961	0.011503	-4.4591
NCR1	1.1923	3.9928	0.011538	-4.4627
EFR3B	1.1914	11.92	0.00010185	1.1482
SCN4B	1.1912	3.7534	0.014563	-4.7322
GREB1	1.1891	1.6347	0.16613	-7.4077
ADD2	1.1862	3.2549	0.024332	-5.3213
ARTN	1.1836	4.5544	0.0069038	-3.8639
LRFN5	1.18	5.993	0.0022154	-2.5242
CAMK2B	1.1786	7.0792	0.0010756	-1.6658
GOLGA7B	1.1778	6.2114	0.0019001	-2.3421
SCARNA26A	1.1777	4.0734	0.01069	-4.3739
ESYT3	1.1772	4.071	0.010713	-4.3765
EXOC3L2	1.1732	1.745	0.14453	-7.2668
APCDD1	1.169	21.157	6.99e-06	4.3318
HOXC8	1.1688	13.032	6.74e-05	1.6413
ARHGAP6	1.1664	13.208	6.33e-05	1.7153
DNAH5	1.1648	2.748	0.042707	-5.9561
KCTD14	1.1639	12.354	8.63e-05	1.3457
EBLN2	1.1615	4.6142	0.0065534	-3.8028
CDNF	1.1544	12.944	6.95e-05	1.6037
IL34	1.1542	5.3962	0.0034516	-3.0487
F5	1.1539	4.5327	0.0070365	-3.8861
MIR6828	1.1524	2.3457	0.068646	-6.4795
IFITM10	1.1513	2.8471	0.038139	-5.8295
H2AC20	1.1509	3.1585	0.026995	-5.4394
CA12	1.1506	15.543	2.97e-05	2.6189
CHST6	1.1408	2.6496	0.047861	-6.0829
NCALD	1.137	1.7628	0.14133	-7.244
APOL4	1.1336	27.467	2.04e-06	5.7701
ZFP2	1.1335	36.8	5.12e-07	7.3487
AK7	1.1252	1.6536	0.1622	-7.3837
ITPR1	1.1245	25.697	2.8e-06	5.4049
TMPRSS5	1.1244	12.165	9.27e-05	1.2605
ALDH5A1	1.1198	11.505	0.00011994	0.95288
NLRC4	1.1128	3.2827	0.023622	-5.2875
OR1F1	1.1118	1.5213	0.19172	-7.5497
ROR1	1.1104	15.685	2.84e-05	2.6695
PTGIS	1.1099	15.092	3.41e-05	2.4551
KIF4B	1.1072	2.6844	0.045961	-6.0379
FXYD2	1.1072	2.2485	0.07725	-6.6075
DENND2A	1.1057	4.4178	0.0077913	-4.0053
MIR7113	1.1051	3.2339	0.024885	-5.3469
BAIAP2L2	1.101	2.9021	0.035839	-5.7597
PTPRN2	1.0932	4.4908	0.0073016	-3.9294
ZNF215	1.0914	9.0484	0.00035942	-0.35845
ITGB7	1.0911	3.0721	0.029666	-5.5464
DNAH10	1.0901	3.9245	0.012321	-4.5387
RASSF5	1.0899	8.1239	0.00058387	-0.93764
ANKRD33	1.089	1.2571	0.26701	-7.865
NEO1	1.088	3.5158	0.01851	-5.0084
SLC6A17	1.0873	2.756	0.042315	-5.9458
SCARNA9	1.0871	2.7537	0.042431	-5.9489
ITGAX	1.0869	7.0583	0.0010896	-1.6812
RGS7BP	1.0853	6.2637	0.0018328	-2.2993
HCST	1.083	1.323	0.24597	-7.7888
RCOR2	1.0812	6.3767	0.0016966	-2.2076
FBXO16	1.0805	0.27039	0.79821	-8.6465
MTUS2	1.0804	0.38907	0.71406	-8.6003
SVEP1	1.0803	0.40957	0.69994	-8.5907
TACR1	1.0803	0.33903	0.74907	-8.6217
ADGRF1	1.0801	0.35216	0.73981	-8.6164
DDC	1.0801	0.30413	0.7739	-8.635
C7orf57	1.08	0.29101	0.78333	-8.6396
TCP11	1.0799	0.30233	0.7752	-8.6357
RASL10A	1.0776	3.2785	0.023727	-5.2926
ZNF404	1.0753	6.7864	0.0012943	-1.886
DTX4	1.0737	7.703	0.00074029	-1.2207
CYP1B1	1.0726	1.7471	0.14416	-7.2642
H2AC8	1.0717	3.1417	0.027492	-5.4602
GNA14	1.0698	9.6122	0.00027319	-0.030726
NIPAL1	1.0686	6.7396	0.001334	-1.922
SNORA2C	1.0679	0.1821	0.86302	-8.6704
HES7	1.0671	5.004	0.0047172	-3.4168
SLC16A9	1.0665	5.9802	0.0022357	-2.535
C2orf66	1.0603	5.4673	0.0032677	-2.984
ZNF488	1.0577	5.5019	0.0031823	-2.9527
ADAMTS3	1.0549	9.1822	0.0003363	-0.27902
CRABP2	1.0514	3.3764	0.021394	-5.1744
TMEM30B	1.0496	2.3661	0.06698	-6.4528
TRIM7	1.048	1.9927	0.10592	-6.9444
RRH	1.0462	2.6108	0.050076	-6.1331
NUDT10	1.0461	3.43	0.020227	-5.1101
CCL28	1.0452	1.9748	0.10831	-6.9679
NACA2	1.0429	0.24082	0.81974	-8.6556
TMEM156	1.0427	0.35241	0.73963	-8.6162
DUSP9	1.0427	0.29522	0.7803	-8.6382
DCDC1	1.0426	0.42624	0.68856	-8.5825
GPR26	1.0426	0.37893	0.72109	-8.6048
TMEM151B	1.0426	0.2868	0.78636	-8.6411
SNORA38	1.0426	0.19136	0.85615	-8.6684
LRRC63	1.0425	0.38426	0.71739	-8.6024
ATP2B3	1.0424	4.1831	0.0096476	-4.2546
CLEC18C	1.0424	0.29395	0.78121	-8.6386
CPXM1	1.0422	3.222	0.025206	-5.3615
FLVCR2	1.0419	11.431	0.00012353	0.91766
BLID	1.0414	1.7616	0.14154	-7.2455
SNORA12	1.0411	1.7616	0.14154	-7.2455
SEC16B	1.0402	4.6951	0.0061115	-3.721
ACE2	1.039	5.7641	0.0026148	-2.7204
KAZALD1	1.0389	6.0323	0.0021543	-2.491
KCNQ1	1.0379	1.0356	0.35023	-8.1053
HIGD1C	1.0347	1.4573	0.20781	-7.6283
GPR85	1.0337	1.8463	0.12722	-7.1357
ARC	1.0337	1.6263	0.1679	-7.4183
ZNF230	1.0329	8.8286	0.00040168	-0.4912
TCN1	1.0311	9.2034	0.0003328	-0.26654
NKAPL	1.0301	1.429	0.21536	-7.6627
PCP2	1.0291	4.7119	0.0060242	-3.7041
CXCL11	1.0269	2.9449	0.034158	-5.7056
UBE2QL1	1.0245	1.6541	0.16212	-7.3831
PIWIL4	1.0244	1.6541	0.1621	-7.383
ETV2	1.0222	2.1182	0.09065	-6.7793
GABRB3	1.0217	2.3019	0.072386	-6.5372
HMCN2	1.0211	0.32711	0.75751	-8.6264
PNLDC1	1.0206	1.3466	0.23882	-7.7611
NPTX1	1.0156	1.3534	0.23679	-7.7531
PKNOX2	1.0136	10.292	0.0002	0.34188
PHEX	1.013	13.856	5.07e-05	1.9809
MIR23A	1.0044	2.0541	0.098128	-6.8636
CLDN24	1.0044	2.0539	0.098152	-6.8639
MIR3615	1.0043	2.0537	0.098178	-6.8642
BOC	1.0036	2.4958	0.057351	-6.2828
GRM2	1.0027	1.0921	0.32707	-8.0465
CD72	0.99986	32.737	8.9e-07	6.7231
GSE1	0.99908	17.064	1.92e-05	3.1377
NHS	0.99661	16.294	2.38e-05	2.881
CDA	0.99531	10.495	0.00018291	0.44861
CELA3A	0.99442	1.7682	0.14036	-7.2369
ST8SIA6	0.99438	9.4743	0.00029174	-0.10925
KCNQ3	0.99272	1.5431	0.1865	-7.5226
AZIN2	0.9908	3.704	0.015298	-4.789
SH3PXD2A	0.98456	5.9663	0.0022581	-2.5467
HEY2	0.98365	2.6695	0.046763	-6.0571
TMEM81	0.98118	10.902	0.00015361	0.65726
INSYN1	0.98006	1.5504	0.18479	-7.5135
CACNB4	0.97642	4.0707	0.010716	-4.3768
CCDC148	0.97565	3.7916	0.014024	-4.6886
EMILIN3	0.96944	3.381	0.021291	-5.1688
S100A3	0.9693	3.3782	0.021353	-5.1722
PRAM1	0.96919	3.3802	0.021308	-5.1697
LSMEM1	0.96764	9.9217	0.00023647	0.14174
RAB9B	0.96592	2.6591	0.047335	-6.0706
ZNF396	0.96579	2.7783	0.041248	-5.9173
GLIPR1L1	0.96543	2.5697	0.052557	-6.1866
SLC2A9	0.9648	13.996	4.84e-05	2.0364
ITIH4	0.96455	6.2222	0.001886	-2.3333
PARM1	0.96402	1.1605	0.30086	-7.973
IKZF2	0.96273	3.9148	0.012436	-4.5496
ADAMTS12	0.95934	1.0613	0.33952	-8.0788
GRIK4	0.95916	6.8467	0.0012452	-1.84
ALX3	0.95812	4.7129	0.0060186	-3.7031
DHH	0.95805	7.9417	0.00064618	-1.0586
CD79B	0.95771	2.8447	0.038242	-5.8325
KLK13	0.95726	0.26836	0.79969	-8.6472
MIR6871	0.95703	0.16144	0.87839	-8.6747
RTL9	0.95701	0.32049	0.76222	-8.6289
KCNE1B	0.95694	0.28614	0.78684	-8.6413
ADAMTS16	0.95689	0.3043	0.77378	-8.6349
SPTB	0.95576	9.7254	0.00025901	0.032922
ZNF415	0.94373	2.6468	0.048019	-6.0866
RMDN2	0.94251	2.6782	0.046297	-6.046
FAM167B	0.94246	8.3003	0.0005303	-0.82282
LYNX1	0.93852	1.5774	0.1786	-7.4798
NANOS3	0.9381	3.7751	0.014254	-4.7074
PRR5-ARHGAP8	0.93657	3.3822	0.021263	-5.1673
ATP8A1	0.93567	11.701	0.00011092	1.0463
ZNF804A	0.93352	18.184	1.42e-05	3.4913
MKRN2OS	0.92967	2.3933	0.064825	-6.4171
LEAP2	0.92906	1.436	0.21346	-7.6541
CNTN4	0.92904	0.38415	0.71746	-8.6025
MIR197	0.92294	2.1771	0.084303	-6.7016
HSFX1	0.92222	2.591	0.051255	-6.1588
SNORA71C	0.92207	2.6066	0.050328	-6.1386
CLEC4A	0.92077	8.024	0.00061709	-1.0037
MIR6762	0.92008	0.16219	0.87783	-8.6746
MIR1185-2	0.92008	0.16219	0.87783	-8.6746
FAT2	0.91996	3.4403	0.020013	-5.0979
GPD1	0.91982	0.23458	0.82431	-8.6573
C19orf38	0.91971	0.23862	0.82135	-8.6562
MIR668	0.91963	0.15755	0.88129	-8.6755
FSCN3	0.91949	0.24998	0.81306	-8.6529
SPTBN4	0.91941	0.34247	0.74663	-8.6203
MIR1469	0.91924	3.5499	0.017874	-4.9682
MYH15	0.91906	2.1347	0.088814	-6.7574
RAB40AL	0.91894	4.5004	0.0072396	-3.9194
PACSIN1	0.91711	1.6172	0.16985	-7.4298
TP63	0.91601	15.944	2.63e-05	2.7605
SNORD119	0.91585	15.917	2.66e-05	2.7509
TRIM73	0.91582	15.905	2.67e-05	2.7466
ADGRE2	0.9158	1.3534	0.23679	-7.7531
CDHR3	0.91576	15.923	2.65e-05	2.7532
MIR641	0.91573	15.909	2.66e-05	2.7483
SNORD12C	0.9142	1.3957	0.22456	-7.7028
TESC	0.91305	10.922	0.00015231	0.66739
KLHDC1	0.90963	5.6182	0.0029142	-2.8487
PILRA	0.90857	2.7305	0.043575	-5.9785
GNMT	0.90832	2.7297	0.043619	-5.9797
ZIM2	0.90827	2.7288	0.043661	-5.9807
ENTPD3	0.90766	2.7616	0.042048	-5.9387
CCDC170	0.90646	1.7174	0.14965	-7.3023
CHPF	0.90611	1.0018	0.36472	-8.1395
CA9	0.90451	0.21576	0.83813	-8.6624
TMEM273	0.90315	5.9984	0.0022069	-2.5196
MIR6834	0.90251	2.5345	0.054783	-6.2324
H3C7	0.90245	2.5343	0.054798	-6.2327
MIR940	0.90233	2.5338	0.054828	-6.2333
PTPN13	0.90093	12.571	7.96e-05	1.4421
IL23A	0.90006	3.8283	0.013529	-4.647
H2AC16	0.8977	1.2477	0.27013	-7.8756
SNORA4	0.89712	10.508	0.00018188	0.45537
GPR83	0.89638	2.0404	0.099814	-6.8817
MND1	0.8961	8.0342	0.0006136	-0.9969
CYP1A1	0.89594	8.5117	0.00047362	-0.68792
KCNK12	0.89339	2.5177	0.055883	-6.2543
SNORD88C	0.89258	3.6155	0.01672	-4.8915
KIF5C	0.8921	3.6128	0.016766	-4.8946
SLC27A3	0.89108	11.006	0.00014705	0.70937
PGM5	0.88654	0.91405	0.40472	-8.2247
MAP2K6	0.88486	7.0094	0.0011234	-1.7176
COL17A1	0.88431	3.2133	0.025443	-5.3721
CDKN2D	0.88418	4.5457	0.0069566	-3.8728
BEST3	0.88347	9.6218	0.00027195	-0.025323
CDK18	0.88302	2.0316	0.10091	-6.8933
ASIC1	0.88275	4.9215	0.0050491	-3.4968
SYT2	0.8808	2.9546	0.033789	-5.6934
RIMS3	0.8807	1.504	0.19593	-7.571
KIF5A	0.87735	5.8567	0.0024438	-2.6404
COLQ	0.87716	6.4651	0.0015984	-2.1369
XRCC4	0.87369	4.132	0.010117	-4.3099
SEMA3B	0.87271	1.1098	0.32012	-8.0278
ING2	0.87154	3.4504	0.019803	-5.0859
EBF4	0.86967	9.0052	0.00036729	-0.38431
MDH1B	0.86903	2.739	0.043155	-5.9677
KLHL33	0.86857	2.4064	0.063811	-6.3999
SNORA63E	0.86749	0.14919	0.88753	-8.677
PRRG2	0.86744	6.733	0.0013397	-1.9271
MIR5587	0.86726	0.13578	0.89756	-8.6793
ZNF750	0.86419	3.055	0.030227	-5.5676
ACKR4	0.86398	15.055	3.44e-05	2.4416
FBXL13	0.86265	4.3122	0.0085692	-4.1164
CLEC3B	0.86236	4.8933	0.0051688	-3.5243
PLPPR1	0.86132	19.534	1.02e-05	3.8891
NUDT7	0.85916	6.9522	0.0011646	-1.7604
PAX8	0.85878	3.6305	0.016469	-4.874
DCST2	0.85189	4.6612	0.006292	-3.7551
CAPN11	0.84818	3.8248	0.013575	-4.651
GAS2	0.84605	1.7912	0.13636	-7.2073
MANEAL	0.84417	2.1445	0.087754	-6.7446
TCEANC	0.84408	6.6489	0.0014152	-1.9922
SNORD142	0.84199	2.2481	0.077286	-6.6081
PI16	0.84023	5.0336	0.0046045	-3.3884
TPBGL	0.83632	1.1577	0.30189	-7.9761
AQP3	0.83607	6.0044	0.0021975	-2.5145
SLC6A9	0.83471	8.0433	0.00061052	-0.99089
TP73	0.83345	4.148	0.0099675	-4.2926
IDI2	0.83337	2.6996	0.045158	-6.0183
SYN1	0.8331	2.446	0.060856	-6.348
MIR7706	0.82562	3.4764	0.019276	-5.055
KCNAB2	0.8253	3.9237	0.01233	-4.5396
SNORA68	0.82327	2.492	0.057611	-6.2878
TBX6	0.82299	2.5956	0.050981	-6.1529
TMIGD3	0.82279	7.8758	0.00067066	-1.103
FBP1	0.8227	4.9047	0.0051199	-3.5132
C16orf86	0.82054	2.8737	0.037006	-5.7957
RASEF	0.81997	2.1343	0.088866	-6.7581
KCNS3	0.81905	3.285	0.023564	-5.2847
IGSF9B	0.81849	26.888	2.26e-06	5.6535
LRRCC1	0.81715	5.3181	0.003668	-3.1204
CUZD1	0.81498	2.1075	0.091853	-6.7934
ZCCHC12	0.81458	2.6493	0.047879	-6.0833
ZNF391	0.80976	4.3174	0.0085293	-4.111
TSPAN11	0.80824	5.2865	0.0037603	-3.1497
GYPC	0.80387	8.7154	0.00042576	-0.56072
SNORD89	0.80375	11.335	0.00012842	0.87127
KCNN2	0.80282	1.4404	0.21227	-7.6488
SHC4	0.80277	1.4402	0.21234	-7.6491
CDCP2	0.80137	1.4261	0.21614	-7.6662
OAS2	0.80135	7.1014	0.0010608	-1.6493
RRAGD	0.79999	1.5497	0.18496	-7.5145
SLC39A5	0.79815	1.7166	0.14981	-7.3033
SLC5A4	0.79801	4.0405	0.011027	-4.4101
STMN3	0.79758	2.572	0.052412	-6.1835
MYO5B	0.79752	3.9626	0.011877	-4.4962
RNF207	0.79522	4.701	0.0060806	-3.7151
PCDHB13	0.795	2.7611	0.042071	-5.9393
SH3RF3	0.79332	7.7956	0.00070196	-1.1574
AJM1	0.79297	2.0552	0.097993	-6.8622
PEG3-AS1	0.79274	1.6643	0.16003	-7.3701
SNORA3B	0.79268	1.6975	0.15346	-7.3278
RUNDC3A	0.79238	1.6639	0.16012	-7.3706
PRCD	0.79098	1.0069	0.36252	-8.1344
HPX	0.7906	1.3664	0.23297	-7.7377
TGM1	0.78634	2.0542	0.098116	-6.8635
FSBP	0.78579	4.3695	0.0081363	-4.0559
SNORA71E	0.78562	3.7341	0.014845	-4.7544
CDSN	0.78509	3.1965	0.025907	-5.3927
LAYN	0.78504	0.97329	0.37734	-8.1678
LDHAL6A	0.78241	3.11	0.028459	-5.4993
HBQ1	0.78206	0.15947	0.87986	-8.6751
RPGRIP1	0.78189	1.3592	0.23508	-7.7462
PSPN	0.78169	0.1648	0.87588	-8.674
NPAS3	0.78135	1.358	0.23544	-7.7477
UCP3	0.78088	2.5785	0.05201	-6.175
KRT15	0.78057	16.303	2.37e-05	2.8842
ULBP1	0.7795	4.0536	0.010891	-4.3956
HVCN1	0.77691	7.5523	0.00080822	-1.3254
NPTXR	0.77632	7.8466	0.00068186	-1.1227
HSD17B3	0.77558	1.4247	0.21651	-7.6678
C1QTNF3	0.77467	9.8344	0.00024618	0.093631
HEATR9	0.77351	0.87295	0.42463	-8.2628
SNORA13	0.77255	4.3911	0.0079801	-4.0333
ZNF17	0.77183	2.8862	0.036488	-5.7799
TLR6	0.77155	14.978	3.53e-05	2.413
CPNE5	0.7709	8.4038	0.00050158	-0.75636
CNTN1	0.77016	0.71307	0.5093	-8.3981
MIR1307	0.76851	2.0336	0.10066	-6.8906
GPR62	0.76417	1.3306	0.24363	-7.7799
AJAP1	0.76357	0.34754	0.74306	-8.6183
SYTL2	0.76355	10.33	0.00019665	0.36209
IQUB	0.76202	1.5131	0.19371	-7.5599
THBS4	0.76197	2.0288	0.10126	-6.8969
MIR6728	0.76189	2.028	0.10137	-6.898
MIR9898	0.76187	2.0288	0.10126	-6.8969
PLEK2	0.76181	2.0278	0.10139	-6.8982
SNORA7A	0.76174	2.0281	0.10135	-6.8979
RNA5-8SN1	0.76172	2.0278	0.10139	-6.8982
MIR1231	0.76169	2.0282	0.10134	-6.8978
SNORD15B	0.76167	2.0272	0.10147	-6.8991
CLEC18B	0.76167	2.0268	0.10152	-6.8996
NPFF	0.76109	4.8883	0.0051904	-3.5292
ARHGEF33	0.75969	2.2756	0.074735	-6.5718
STC1	0.7584	6.24	0.0018629	-2.3187
STOX2	0.75561	5.458	0.0032912	-2.9924
ANO4	0.75456	1.0846	0.33006	-8.0544
CDH20	0.75416	1.8379	0.12857	-7.1467
RNF150	0.75096	2.8988	0.035971	-5.7638
RIBC1	0.74803	1.3725	0.23118	-7.7304
ANKRD29	0.74795	2.0648	0.096833	-6.8495
ZNF665	0.74519	1.9669	0.10939	-6.9783
RIMS2	0.74445	0.2492	0.81362	-8.6531
GRB7	0.74445	0.19046	0.85682	-8.6686
MTERF3	0.7444	8.655	0.00043934	-0.59821
CLCN1	0.74433	0.19741	0.85168	-8.6669
CRYZL2P-SEC16B	0.74295	8.8776	0.00039176	-0.46135
PEG3	0.74149	8.3458	0.00051743	-0.7935
MYOZ3	0.74068	2.251	0.077007	-6.6041
IL27RA	0.74066	2.6017	0.050614	-6.1449
APBB3	0.74012	8.2809	0.00053589	-0.83534
SYBU	0.73917	6.4911	0.0015709	-2.1162
FUOM	0.73906	2.4081	0.063681	-6.3976
TMEM253	0.7383	1.677	0.15749	-7.354
F2RL3	0.73765	11.686	0.00011161	1.0389
SNORD103A	0.7366	7.7625	0.00071539	-1.18
MAN1C1	0.73333	3.9275	0.012284	-4.5353
CEACAM1	0.73074	25.629	2.83e-06	5.3903
CGREF1	0.72978	5.9733	0.0022468	-2.5408
CCDC65	0.72835	4.0331	0.011105	-4.4182
ACACB	0.72805	4.2732	0.0088793	-4.1579
RFX8	0.72434	2.194	0.082571	-6.6793
SLC37A2	0.72387	9.6889	0.00026348	0.012479
PXDNL	0.72342	9.3911	0.00030367	-0.1571
CST4	0.72268	2.9754	0.033013	-5.6672
SLC44A4	0.7221	1.978	0.10788	-6.9637
MIR939	0.72163	3.2442	0.024613	-5.3343
ADAMTS18	0.72085	6.4087	0.0016603	-2.182
PNMA8A	0.72083	9.0495	0.00035923	-0.35781
KCNN4	0.71895	1.7526	0.14316	-7.2571
MAPK10	0.71833	1.1771	0.29478	-7.9548
SNORA11E	0.7178	4.4285	0.0077169	-3.9941
HEY1	0.71761	6.5682	0.0014923	-2.0553
STXBP5L	0.71745	4.43	0.0077064	-3.9925
ZNF324B	0.7171	2.0514	0.098455	-6.8672
VAX2	0.71671	4.6418	0.0063983	-3.7748
ZFP30	0.71642	7.186	0.0010069	-1.5873
RNF17	0.71621	2.2837	0.074004	-6.5611
ABCB4	0.71586	3.0825	0.029327	-5.5334
CORT	0.71298	2.7991	0.040281	-5.8907
SPINT1	0.71262	3.069	0.029767	-5.5503
CCDC62	0.71156	6.0874	0.0020721	-2.4448
CEP295NL	0.71142	2.2296	0.079054	-6.6325
SENP8	0.71126	6.3043	0.0017824	-2.2662
MR1	0.71091	3.8979	0.012641	-4.5685
TYW1B	0.71086	2.0557	0.09793	-6.8615
SHANK1	0.71084	7.4363	0.00086561	-1.4071
SLC6A6	0.70949	9.3298	0.00031284	-0.19266
ZNF732	0.70873	1.8249	0.1307	-7.1636
ITGA8	0.70866	10.385	0.00019192	0.39116
EPHX2	0.70811	14.805	3.72e-05	2.3487
HSPA12A	0.70668	0.9589	0.38385	-8.1818
PCDHB5	0.70658	3.1526	0.027168	-5.4467
ACTR3C	0.70499	2.0763	0.09547	-6.8345
NT5M	0.70442	7.9091	0.00065816	-1.0805
UST	0.70353	11.977	9.96e-05	1.1748
ALS2CL	0.70156	13.802	5.16e-05	1.9594
BTK	0.70134	7.0094	0.0011234	-1.7176
KLLN	0.70067	3.4854	0.019099	-5.0444
SNORD93	0.69916	2.151	0.087049	-6.736
FAT1	0.69911	10.33	0.00019666	0.36202
AADAT	0.69898	4.7609	0.0057777	-3.6551
COL25A1	0.69894	2.151	0.087049	-6.736
SSC4D	0.69891	2.1507	0.087089	-6.7365
SLC47A2	0.69885	2.1498	0.087181	-6.7376
ISG20	0.69653	2.6342	0.048728	-6.1028
ADGRF5	0.69644	4.9751	0.0048305	-3.4447
KCNC3	0.69565	2.7795	0.041191	-5.9157
LTC4S	0.6947	3.7288	0.014923	-4.7604
PEX5L	0.69278	1.9856	0.10686	-6.9537
SIDT1	0.69274	1.9867	0.10671	-6.9522
RTN1	0.69261	1.9857	0.10685	-6.9536
MROH2B	0.69244	1.9847	0.10698	-6.9549
MEGF10	0.69243	1.9855	0.10687	-6.9538
SEMA6A	0.69223	14.806	3.72e-05	2.3487
CCN3	0.69062	2.7158	0.044322	-5.9975
LHFPL4	0.69046	0.23995	0.82038	-8.6558
MIR4420	0.69043	0.12242	0.90757	-8.6814
RET	0.69042	0.20985	0.84249	-8.6639
PXT1	0.69038	0.19211	0.8556	-8.6682
EPO	0.69035	0.18505	0.86083	-8.6698
MIR4667	0.69031	0.12036	0.90912	-8.6817
PM20D1	0.69025	0.19351	0.85457	-8.6679
SNORD21	0.69025	0.1253	0.90542	-8.6809
PCOLCE2	0.6902	0.16921	0.8726	-8.6732
SLCO4C1	0.69018	0.23083	0.82706	-8.6584
FOXD4L5	0.69015	0.20646	0.84499	-8.6648
MIR3918	0.69015	0.12498	0.90565	-8.681
MIR761	0.6901	0.11888	0.91024	-8.6819
MIR576	0.69004	0.1257	0.90511	-8.6809
TP53TG3D	0.69003	0.21228	0.8407	-8.6633
DTX1	0.69	0.21578	0.83812	-8.6624
SPATA22	0.68998	0.19337	0.85467	-8.6679
PLN	0.68989	0.20489	0.84615	-8.6651
TRABD2A	0.68969	0.21916	0.83563	-8.6615
MROH2A	0.68968	0.25183	0.8117	-8.6523
TGFBR3L	0.68894	8.0731	0.00060049	-0.97114
WEE2	0.68674	2.5065	0.056629	-6.2689
ALKAL2	0.68673	2.507	0.056593	-6.2682
SLC22A14	0.68669	2.5074	0.056568	-6.2677
CAGE1	0.68661	2.5063	0.056642	-6.2691
CELF6	0.68603	0.706	0.51331	-8.4036
H2BC21	0.68529	11.678	0.00011197	1.035
C9orf43	0.68226	4.0378	0.011055	-4.413
ZNF177	0.6822	2.9134	0.035388	-5.7454
PPP1R14A	0.68059	2.2544	0.076694	-6.5997
TNFSF13B	0.68054	2.2545	0.076681	-6.5996
MIR24-2	0.68013	2.2527	0.076853	-6.602
RAMP2	0.68007	7.4662	0.00085034	-1.3859
ANO9	0.68004	2.2519	0.076924	-6.603
CLDND2	0.67514	1.5934	0.17502	-7.4597
CYB5R2	0.67295	5.9853	0.0022275	-2.5306
RENBP	0.67173	2.6974	0.045277	-6.0212
CCDC28A	0.67142	2.4225	0.062595	-6.3788
B3GNT7	0.67072	1.5469	0.1856	-7.5179
FLT1	0.67063	22.124	5.66e-06	4.5792
TTC39A	0.67014	2.141	0.088129	-6.7492
H1-8	0.66887	6.999	0.0011307	-1.7253
ZNF432	0.66748	2.7878	0.040803	-5.9051
FHAD1	0.66601	1.6464	0.16369	-7.3929
CADM1	0.66591	8.3776	0.00050868	-0.77314
ETDA	0.66581	1.036	0.35006	-8.1049
KIF1A	0.66574	1.036	0.35006	-8.1049
KANK3	0.66381	3.3886	0.021122	-5.1597
TMEM17	0.66335	8.8229	0.00040285	-0.49468
GATM	0.66005	1.0247	0.35483	-8.1164
ARR3	0.65965	7.3495	0.00091178	-1.469
PTK2B	0.65854	2.3174	0.071038	-6.5168
ACOT11	0.65841	4.5016	0.0072319	-3.9182
CCDC8	0.6583	1.3433	0.23979	-7.765
JPH3	0.658	3.0414	0.030683	-5.5845
HAP1	0.65759	4.566	0.0068342	-3.852
TDRD9	0.65566	1.9242	0.11538	-7.0342
CYP4X1	0.65473	1.7701	0.14004	-7.2346
RAB38	0.65421	5.0528	0.0045328	-3.3699
UNC5B	0.65327	4.9732	0.0048382	-3.4466
SNORD53B	0.65313	0.11574	0.91259	-8.6823
CACNA2D2	0.65302	1.1269	0.3135	-8.0095
NIPAL4	0.65296	0.19904	0.85047	-8.6666
EAF2	0.65295	0.20592	0.84539	-8.6649
GBP5	0.65294	0.1804	0.86428	-8.6708
PTPRT	0.65288	0.27721	0.79328	-8.6443
CBFA2T3	0.65288	0.21967	0.83526	-8.6614
PTCRA	0.65288	0.17461	0.86858	-8.672
SNORD103C	0.65286	0.11519	0.913	-8.6824
DPEP1	0.65279	0.19565	0.85298	-8.6674
INHA	0.65279	0.16866	0.87301	-8.6733
MIR938	0.65279	0.11648	0.91204	-8.6822
SPATA4	0.65277	0.16423	0.87631	-8.6742
MCF2L	0.65275	0.24773	0.8147	-8.6535
ERVV-1	0.6527	0.18694	0.85943	-8.6694
MIR544A	0.6527	0.11766	0.91115	-8.6821
EPB42	0.65269	0.19771	0.85146	-8.6669
CTRC	0.65264	0.19881	0.85064	-8.6666
ABCC6	0.65263	11.357	0.0001273	0.88175
MIR4706	0.65261	0.11629	0.91218	-8.6823
SNAI3	0.65257	1.1737	0.296	-7.9585
MIR548AQ	0.65254	0.11198	0.91542	-8.6829
KCTD4	0.6525	0.18176	0.86328	-8.6705
APOC4	0.65245	0.14972	0.88714	-8.6769
FRMPD2	0.65242	0.2283	0.82892	-8.6591
CST7	0.65233	0.158	0.88095	-8.6754
MDGA1	0.65206	2.4714	0.059041	-6.3147
PTP4A3	0.65204	10.496	0.00018283	0.44916
ASIC3	0.652	10.892	0.00015424	0.65236
KCNH7	0.65127	2.5918	0.051204	-6.1577
PDE6B	0.65042	1.5447	0.18613	-7.5207
CRTAC1	0.64973	2.3413	0.069016	-6.4854
XYLT1	0.64939	15.466	3.04e-05	2.5913
OBSCN	0.64935	2.2248	0.079515	-6.6387
NLRP3	0.64887	0.96903	0.37926	-8.1719
KRTCAP3	0.64673	1.971	0.10883	-6.9729
FCRLB	0.64584	5.6615	0.0028214	-2.8104
CXCL3	0.64396	3.2669	0.024022	-5.3067
H3C11	0.6439	1.5587	0.18287	-7.5032
ZNF382	0.64377	6.6329	0.0014301	-2.0046
GRM3	0.64363	1.5578	0.18307	-7.5043
MIR8055	0.64319	0.10102	0.92366	-8.6843
ENHO	0.64314	1.5563	0.18343	-7.5063
BEGAIN	0.64305	0.17511	0.86821	-8.6719
LDB2	0.64294	8.2741	0.00053786	-0.83971
FZD2	0.6426	12.653	7.73e-05	1.478
BMPER	0.64256	5.6343	0.0028794	-2.8345
DOCK10	0.64081	12.324	8.73e-05	1.3323
SLC27A5	0.64051	2.5262	0.055322	-6.2432
SPTLC3	0.63949	6.1774	0.0019455	-2.3701
PTGES3L	0.63919	1.7941	0.13586	-7.2035
MPL	0.6389	1.4486	0.2101	-7.6389
TACR2	0.63881	1.706	0.15182	-7.3169
PDE3B	0.63806	2.7461	0.042804	-5.9586
CD200	0.63792	4.895	0.0051617	-3.5227
FBLN1	0.63786	3.5158	0.018509	-5.0084
PCDHA2	0.63755	2.6772	0.046349	-6.0472
KDM4E	0.63752	0.77451	0.47541	-8.3486
C1orf53	0.63735	1.8085	0.13343	-7.1849
GRIP2	0.6364	11.415	0.00012436	0.90967
SSC5D	0.63492	4.2929	0.008721	-4.1369
MIR4324	0.6347	1.266	0.26407	-7.8548
PCDH18	0.63453	4.6768	0.0062082	-3.7394
TNIK	0.63422	8.6042	0.00045114	-0.62985
SKOR1	0.6341	1.4299	0.21511	-7.6616
DMRTA1	0.63322	4.709	0.0060387	-3.707
SLC2A13	0.63292	13.671	5.4e-05	1.9063
KLHL3	0.63265	22.565	5.16e-06	4.6884
CLMP	0.63216	2.9467	0.03409	-5.7034
DNAH6	0.63211	0.25624	0.8085	-8.651
MIR331	0.62933	2.2259	0.079412	-6.6373
CCDC191	0.62896	9.844	0.0002451	0.09892
GRIK1	0.62894	0.7715	0.47703	-8.3511
A1BG	0.62877	3.1804	0.026361	-5.4124
SNORD4B	0.62875	3.3848	0.021206	-5.1643
EPCAM	0.62847	0.74931	0.48911	-8.3693
NLRP12	0.62839	1.6944	0.15407	-7.3318
H4C9	0.62804	0.74882	0.48937	-8.3697
PLEKHA6	0.62792	6.6903	0.0013774	-1.96
GOLGA6L9	0.62756	14.48	4.13e-05	2.2255
LEF1	0.62696	5.6783	0.0027863	-2.7956
FBLN2	0.62542	7.4604	0.00085327	-1.39
SLC23A1	0.62459	2.3043	0.072174	-6.534
ZNF783	0.62366	15.745	2.79e-05	2.6907
EFHD1	0.62341	1.6526	0.16242	-7.385
SIGLEC15	0.62283	1.195	0.28834	-7.9349
CKB	0.62251	3.5817	0.017303	-4.9309
SPATA25	0.62246	4.6003	0.006633	-3.817
SUSD2	0.62181	8.7621	0.00041562	-0.53194
CCDC169	0.62085	2.3996	0.064337	-6.4088
CEACAM21	0.62044	14.489	4.12e-05	2.2288
MFSD4A	0.6199	2.6349	0.04869	-6.102
PEX11G	0.61969	1.979	0.10775	-6.9624
CLBA1	0.61855	8.9852	0.000371	-0.39633
PLXNA4	0.61846	11.656	0.00011294	1.0247
DGAT2	0.61572	12.385	8.53e-05	1.3596
SNORD65	0.6157	1.1241	0.31458	-8.0125
CD27	0.61532	1.3865	0.22716	-7.7137
H3C13	0.61519	4.0757	0.010666	-4.3714
LRGUK	0.61519	2.1079	0.091801	-6.7928
CCDC200	0.61516	2.6369	0.048571	-6.0993
CCDC169-SOHLH2	0.61293	2.3822	0.065697	-6.4317
ELMOD1	0.6128	6.6324	0.0014306	-2.005
NOTCH3	0.61266	8.2818	0.00053562	-0.83474
SMCO2	0.61245	0.83716	0.44258	-8.2949
MYLK2	0.6124	4.4832	0.0073509	-3.9373
CMPK2	0.61222	4.0587	0.010838	-4.39
SNORA17A	0.61216	2.0091	0.10377	-6.9228
SNORD54	0.61193	3.4163	0.020519	-5.1266
PRSS2	0.61159	5.5456	0.0030784	-2.9135
TBC1D32	0.61154	3.7901	0.014046	-4.6904
ATAD3C	0.61152	3.4159	0.020526	-5.127
MMP15	0.61078	4.8115	0.0055357	-3.6049
ARNT2	0.6106	2.5567	0.053367	-6.2035
HYAL1	0.60952	3.8096	0.013779	-4.6682
ADAM22	0.60947	3.1559	0.027069	-5.4426
TASP1	0.60937	3.9996	0.011464	-4.4551
COL14A1	0.60863	1.6111	0.17116	-7.4375
HSFX4	0.60846	4.8961	0.0051568	-3.5216
CCM2L	0.6084	10.288	0.0002004	0.33947
SERPINF1	0.60719	1.3742	0.23068	-7.7283
THEMIS2	0.60462	9.2318	0.00032819	-0.24986
PSTK	0.60396	3.8026	0.013874	-4.6762
AFG1L	0.60343	9.6071	0.00027385	-0.033635
MIR570	0.60191	1.4523	0.20912	-7.6343
RAPGEF5	0.60144	8.0191	0.0006188	-1.007
HYAL2	0.60095	8.3346	0.00052055	-0.80068
SCUBE3	0.60069	12.612	7.85e-05	1.4598
DOK3	0.60053	6.4276	0.0016392	-2.1668
PLEKHH1	0.60039	3.2785	0.023726	-5.2925
KIF19	0.59958	2.9455	0.034134	-5.7048
CLYBL	0.59841	0.74698	0.49039	-8.3712
SLC46A3	0.5982	2.3539	0.067975	-6.4688
MYH16	0.59814	3.1367	0.027642	-5.4663
RAD21L1	0.59714	1.1533	0.30353	-7.9809
PCYT1B	0.59689	1.588	0.17623	-7.4666
APOL5	0.59678	1.4831	0.20117	-7.5967
RAP1GAP	0.59597	0.53835	0.6146	-8.5202
PMEL	0.59574	13.862	5.06e-05	1.9833
ZNF569	0.59521	4.8208	0.0054923	-3.5956
SPESP1	0.59497	0.79107	0.46656	-8.3347
CERKL	0.5948	0.79073	0.46674	-8.335
HR	0.5946	0.79044	0.46689	-8.3352
SEC14L2	0.59391	5.3145	0.0036784	-3.1238
NSG1	0.59273	13.001	6.81e-05	1.6281
NOTCH4	0.59224	4.8058	0.0055622	-3.6105
COL4A3	0.59199	2.0871	0.0942	-6.8202
MIR10527	0.59198	2.0861	0.094311	-6.8215
TRADD	0.59167	2.6084	0.050221	-6.1363
PLGLB1	0.58995	4.5563	0.0068926	-3.862
F8	0.58834	3.1995	0.025823	-5.389
PIK3CG	0.58811	6.8434	0.0012478	-1.8425
CTRL	0.58735	1.5907	0.17562	-7.4631
SLC4A8	0.58683	3.9621	0.011883	-4.4968
GDPD5	0.58681	3.4486	0.01984	-5.088
HSD17B8	0.58637	1.8873	0.12083	-7.0823
TENM4	0.58565	7.5328	0.00081753	-1.339
METAP1D	0.58425	2.6309	0.048916	-6.1071
ZNF10	0.58313	5.8205	0.0025089	-2.6715
C1QTNF6	0.58309	11.837	0.00010517	1.1099
ARG1	0.58217	0.76956	0.47807	-8.3527
PROCA1	0.58147	3.4836	0.019133	-5.0464
THAP2	0.58127	8.7936	0.00040896	-0.51265
PROX1	0.58058	3.9863	0.01161	-4.4698
ARHGEF3	0.57997	15.289	3.2e-05	2.5273
ZUP1	0.57996	2.6841	0.045976	-6.0383
PDZRN3	0.57894	10.168	0.00021139	0.27569
TSPEAR	0.57797	3.7432	0.014712	-4.7439
SNORA21B	0.5777	0.98891	0.37039	-8.1523
CHODL	0.57769	0.98893	0.37038	-8.1523
MIR4253	0.57767	13.998	4.83e-05	2.0375
RASGRF2	0.57615	3.1246	0.028007	-5.4812
MSS51	0.57606	4.2929	0.008721	-4.1369
TANC2	0.57559	11.044	0.00014477	0.72807
ADA2	0.57446	3.4611	0.019584	-5.0731
MIR6769A	0.57297	2.5328	0.05489	-6.2345
CCDC192	0.57295	2.5329	0.054884	-6.2344
EBI3	0.57275	0.62592	0.56021	-8.4626
LHX6	0.57209	3.8265	0.013553	-4.6491
ZNF420	0.56991	1.6257	0.16803	-7.4191
GABBR2	0.56952	2.0693	0.096293	-6.8436
DRAXIN	0.5687	5.0061	0.0047093	-3.4148
DRP2	0.56844	3.0391	0.030761	-5.5874
FLRT3	0.5678	13.064	6.66e-05	1.6547
ST8SIA2	0.56771	20.335	8.42e-06	4.1119
LMO3	0.56749	0.19432	0.85397	-8.6677
GSG1L	0.56747	0.19309	0.85488	-8.668
MIR4766	0.56745	0.093983	0.92896	-8.6851
RNU6-8	0.56741	0.093364	0.92943	-8.6852
AKR1B10	0.56735	0.16735	0.87399	-8.6735
CLMN	0.5673	8.1981	0.00056058	-0.88908
MIR379	0.56728	0.092746	0.92989	-8.6852
SH3BGR	0.56721	1.1546	0.30303	-7.9794
SNORA17B	0.56721	1.1541	0.30321	-7.98
ASTN1	0.56719	0.22985	0.82778	-8.6586
TNFRSF11B	0.56718	0.14259	0.89246	-8.6782
SLC22A1	0.56715	0.18484	0.86099	-8.6698
H2BC10	0.56713	0.12553	0.90525	-8.6809
PIK3R3	0.56703	17.851	1.55e-05	3.3883
OOSP1	0.56702	0.13063	0.90142	-8.6801
SNORD42A	0.56684	0.098872	0.92528	-8.6845
PZP	0.56683	1.2301	0.2761	-7.8956
FAM83H	0.56678	0.19324	0.85476	-8.6679
MIR6778	0.56675	0.10064	0.92394	-8.6843
MIR224	0.5666	4.6252	0.0064909	-3.7916
EXOC3L1	0.56635	5.1574	0.0041658	-3.2704
ZNF273	0.56601	2.618	0.049659	-6.1238
PTHLH	0.56575	2.416	0.06308	-6.3873
MC1R	0.56505	7.0987	0.0010626	-1.6513
INKA2	0.56444	11.84	0.00010506	1.1111
FABP3	0.56426	1.7632	0.14125	-7.2434
RGL3	0.56402	2.6961	0.045345	-6.0229
TET1	0.56323	4.8477	0.0053694	-3.5691
USP50	0.56281	2.5629	0.052977	-6.1954
LAMB3	0.56279	1.7814	0.13805	-7.2199
SPDYE18	0.56268	1.6626	0.16037	-7.3722
MIR6859-4	0.56155	0.85329	0.43442	-8.2805
VN1R1	0.56064	2.2691	0.075336	-6.5804
TMED6	0.55877	2.8351	0.038663	-5.8448
NDST3	0.55851	2.9448	0.03416	-5.7057
DLG3	0.55851	1.9595	0.1104	-6.9879
CNN1	0.55829	4.8758	0.0052448	-3.5415
MIR181B1	0.55788	3.2911	0.023411	-5.2773
SH3BP1	0.55786	1.6542	0.16208	-7.3829
ST3GAL5	0.55741	12.252	8.97e-05	1.3
MAP9	0.55684	1.5741	0.17934	-7.4839
KCNN1	0.55644	0.57475	0.59161	-8.4972
ANKRD26	0.55528	4.2312	0.0092283	-4.2028
ARHGAP4	0.55505	3.5013	0.018788	-5.0255
FAM227A	0.55448	5.324	0.0036512	-3.115
DENND2C	0.55389	0.9607	0.38303	-8.1801
FAP	0.55336	1.1607	0.30079	-7.9728
CCDC34	0.55298	6.2733	0.0018207	-2.2914
ADAT2	0.55271	5.6224	0.0029052	-2.845
STRIP2	0.5526	11.496	0.00012035	0.94875
BCO2	0.55229	1.652	0.16254	-7.3857
CCSER1	0.55197	1.389	0.22646	-7.7108
GRK7	0.55191	1.764	0.14111	-7.2424
SBSPON	0.55176	1.4268	0.21594	-7.6653
SDHAF4	0.55169	15.194	3.3e-05	2.4925
PODNL1	0.55145	2.1609	0.085997	-6.723
TMC7	0.55114	8.7668	0.00041462	-0.52907
GAL	0.55105	2.9536	0.033829	-5.6947
SOHLH2	0.55105	2.1596	0.086138	-6.7247
CRB2	0.55079	1.4657	0.20563	-7.6181
GALR2	0.55073	2.1571	0.086396	-6.7279
TEDC2	0.55	3.7515	0.014592	-4.7345
ZNF784	0.54956	1.6397	0.16509	-7.4014
LDLRAD4	0.54931	7.5378	0.00081514	-1.3355
SPAG4	0.54809	1.9609	0.11021	-6.9862
MIR199A2	0.54615	5.6488	0.0028482	-2.8216
UCP1	0.54587	0.78686	0.4688	-8.3383
INTU	0.54547	7.3147	0.00093109	-1.494
DDN	0.54498	1.9133	0.11696	-7.0484
FBXO6	0.54489	2.0969	0.093068	-6.8074
CD226	0.54455	0.6336	0.5556	-8.4572
SNCB	0.54419	6.8931	0.0012089	-1.8049
GGN	0.54398	5.5106	0.0031613	-2.9449
IL6R	0.5437	8.1631	0.00057142	-0.91195
P3R3URF-PIK3R3	0.5436	13.793	5.18e-05	1.9554
[truncated: 14,524 more rows]

## Sheet: TNF-a
Gene.symbol	logFC	t	adj.P.Val	B
CCL20	9.81	27.5	3.86e-05	1.85835
UBD///GABBR1	8.63	22.4	7.75e-05	1.64191
CX3CL1	8.01	20.6	0.0001029	1.53317
SELE	7.92	30.1	2.83e-05	1.93547
CXCL8	7.9	28.8	3.31e-05	1.89774
CSF2	7.84	14.9	0.0003132	0.975687
CXCL8	7.56	29.3	3.11e-05	1.91274
SLC7A2	7.34	18.8	0.0001412	1.39692
KYNU	7.33	12.3	0.0005865	0.561938
EBI3	7.22	27.3	3.94e-05	1.85282
	6.87	21.6	8.77e-05	1.59585
CXCL2	6.71	15.7	0.000259	1.08658
CX3CL1	6.58	20.2	0.0001102	1.50505
CCL5	6.5	21.6	8.74e-05	1.59735
CXCL3	6.33	21.8	8.5e-05	1.60779
ICAM1	6.29	19.7	0.0001199	1.46955
F3	6.24	13.3	0.0004611	0.729249
SLC15A3	6.22	19	0.0001364	1.41262
IFI30///PIK3R2	6.2	23.9	6.25e-05	1.71576
VCAM1	6.15	20.5	0.0001045	1.52686
CXCL5	6.1	20.2	0.0001099	1.50616
EGOT	6.03	15.8	0.0002568	1.0914
ICAM1	5.98	20.2	0.0001097	1.5069
ICAM1	5.97	21.6	8.85e-05	1.59236
IL6ST	5.94	9.94	0.0012102	-0.004613
LTB	5.91	12.5	0.0005676	0.585325
CCL5	5.89	11.9	0.0006666	0.468603
	5.87	10.7	0.000958	0.188149
CXCL2	5.86	21.9	8.41e-05	1.61194
TRAF1	5.84	19.7	0.0001202	1.46848
LINC01215	5.83	19.6	0.0001215	1.46363
	5.8	9.97	0.001199	0.003206
CXCL1	5.79	21.2	9.33e-05	1.57217
CXCL10	5.78	15	0.0003061	0.989422
PRSS35	5.71	8.38	0.002126	-0.505405
IL18R1	5.65	15.9	0.0002471	1.1131
MUC4	5.63	13.3	0.0004543	0.739279
ISG20	5.6	19	0.0001362	1.4133
CEP135	5.5	6.97	0.0038965	-1.09387
TLR2	5.44	12.6	0.0005466	0.612018
IRF1	5.43	21	9.71e-05	1.55656
LOC100129518///SOD2	5.43	16.4	0.0002227	1.17007
TNFAIP6	5.42	19.2	0.0001308	1.43134
FAM150B	5.4	13.9	0.0003912	0.837438
KYNU	5.39	9.04	0.0016599	-0.279413
TRAF1	5.37	17.6	0.0001783	1.2854
MCF2	5.36	16	0.0002418	1.12503
DHX58	5.35	18	0.0001643	1.32559
LOC100288966	5.35	7.21	0.0034794	-0.980389
BHLHE41	5.34	15.3	0.0002863	1.02889
VHL	5.3	20.5	0.0001047	1.52629
TEX9	5.27	7.52	0.0030333	-0.844923
ZNF876P	5.27	3.72	0.0268946	-3.19679
LOC105374042	5.26	6.03	0.0061779	-1.5701
LINC00973	5.23	9.65	0.0013344	-0.0879
HCG8///ZNRD1ASP	5.21	8.29	0.0022035	-0.538804
C1QTNF1	5.2	11.3	0.0007812	0.34873
EPSTI1	5.16	15.8	0.0002544	1.09681
	5.16	12	0.0006409	0.497483
ODF4	5.14	10.8	0.0009164	0.22366
	5.11	10.9	0.0008799	0.255923
	5.09	7.04	0.0037649	-1.05927
TMEM52B	5.06	13	0.0004973	0.677751
LOC728353	5.06	12.1	0.0006275	0.512964
ZC3H12C	5.04	17.1	0.0001944	1.24164
RNF24	5.04	17.1	0.0001966	1.23579
	5.04	7.51	0.0030443	-0.848491
LOC101929660	5.03	9.99	0.001188	0.011018
	5.03	9.16	0.0015848	-0.238212
XAF1	5.01	11.8	0.0006862	0.447052
CXCL6	5	7.16	0.0035702	-1.00607
APOL6	4.99	12.5	0.0005639	0.589961
TNFAIP2	4.98	16.2	0.0002334	1.14458
SRGN	4.97	7.18	0.0035266	-0.993831
	4.97	5.07	0.0106771	-2.16029
	4.96	14.3	0.000359	0.891984
	4.95	7.46	0.0031173	-0.871718
SLITRK6	4.94	15.4	0.0002789	1.0442
PAX4	4.94	5.98	0.0063689	-1.60231
ELOVL7	4.93	5.45	0.0085	-1.91149
ETV7	4.92	9.75	0.0012884	-0.05782
BIRC3	4.91	17.9	0.0001661	1.32032
	4.9	14.9	0.0003131	0.975994
	4.9	10.2	0.0011154	0.063681
PDE5A	4.9	9.25	0.0015386	-0.211983
	4.89	8.17	0.0023128	-0.584296
	4.88	12.7	0.0005382	0.622894
	4.88	10.5	0.001012	0.143759
LINC01393	4.88	8.15	0.0023325	-0.592312
	4.88	4.75	0.0130221	-2.37968
	4.88	3.34	0.0363541	-3.5405
VWA5B2	4.85	14.8	0.0003175	0.967581
ALS2	4.85	12.5	0.000557	0.598768
ANKRD33B	4.84	17.5	0.0001807	1.27867
TNFRSF11B	4.84	5.24	0.009609	-2.04484
MYT1L	4.82	3.37	0.035625	-3.51736
APOBEC3G	4.81	13.8	0.0004014	0.820795
MYH1	4.79	12.9	0.0005104	0.659849
LOC106146153	4.78	8.83	0.0017929	-0.348831
CXCL11	4.74	15.7	0.0002606	1.0831
TNFAIP6	4.74	15.6	0.0002671	1.06922
ICOSLG	4.74	14.7	0.0003233	0.956569
FAM98B	4.71	7.04	0.0037695	-1.06049
FNDC5	4.71	4.47	0.0156421	-2.58418
	4.68	16.4	0.0002247	1.16521
ARHGAP26	4.68	8	0.002479	-0.650056
MIR155///MIR155HG	4.67	16.6	0.0002144	1.19038
LOC100129518///SOD2	4.67	15.4	0.0002802	1.04155
IL7R	4.66	6.24	0.0055653	-1.46034
MAATS1	4.65	11.9	0.0006644	0.47103
PRRG4	4.64	11	0.0008516	0.281663
RAD9B	4.64	6.18	0.0057222	-1.48945
RSU1	4.63	7.3	0.0033448	-0.941194
S100B	4.63	5.56	0.0080055	-1.84672
NEURL3	4.62	11.2	0.0008202	0.311032
CEACAM1	4.62	9.26	0.001532	-0.208228
MX1	4.62	7.86	0.0026265	-0.705338
ASTN2	4.61	6.3	0.0053905	-1.42699
TMC5	4.6	11.3	0.0007872	0.342904
NOD2	4.59	15.7	0.0002618	1.08053
FAM129A	4.57	12.2	0.0006122	0.530949
LINC01234	4.55	11.9	0.0006578	0.478329
	4.55	3.72	0.0270151	-3.20188
	4.55	3.35	0.0361906	-3.53535
AAGAB	4.54	4.9	0.0118569	-2.27581
NEO1	4.52	3.67	0.0280144	-3.24323
TES	4.5	15.3	0.0002848	1.032
IL7R	4.5	5.72	0.0073048	-1.74832
BCORP1	4.49	16.7	0.0002105	1.20012
MPPED2	4.49	11.2	0.0008119	0.319001
TNFRSF9	4.48	14.5	0.0003369	0.931356
CXCL2	4.48	7.35	0.0032741	-0.920073
LOC283731	4.48	7.19	0.0035135	-0.99011
SLC6A15	4.48	4.57	0.01468	-2.51317
SERPIND1	4.47	10.7	0.0009581	0.188035
MMP10	4.46	7.86	0.0026247	-0.704688
	4.45	4.09	0.0204946	-2.88837
PDGFRA	4.44	8.35	0.002158	-0.519329
LINC00458	4.43	7.23	0.0034578	-0.974191
ADCY8	4.41	14.2	0.0003664	0.879174
NAV3	4.4	11.6	0.0007199	0.411072
	4.4	9.4	0.0014588	-0.165215
SH2D4A	4.39	9.2	0.0015643	-0.226623
SPX	4.39	6.7	0.0044127	-1.22023
EHD1	4.38	10.8	0.0009244	0.216762
GBP5	4.38	9.65	0.0013331	-0.08708
LOC101928269///LOC100506403///RUNX1	4.38	9.02	0.0016713	-0.285544
OTUD4	4.38	8.29	0.0022048	-0.539381
SLCO1A2	4.38	6.37	0.0052004	-1.38961
NOL4L	4.37	5.51	0.0082289	-1.87643
LINC00314	4.37	3.14	0.0430779	-3.7343
FLT3LG	4.36	8.55	0.0019959	-0.44687
PARP14	4.35	16	0.0002415	1.1257
LUM	4.35	7.46	0.0031151	-0.871039
SLC7A2	4.34	15.1	0.0002964	1.00868
L3MBTL4	4.34	10.5	0.0010088	0.146336
	4.34	5.69	0.0074619	-1.77112
TNFRSF9	4.33	13.7	0.0004134	0.801689
GVINP1	4.33	5.57	0.0079587	-1.84041
	4.33	4.94	0.0115918	-2.25083
	4.33	2.98	0.0497112	-3.89776
CYB5A	4.32	8.89	0.0017552	-0.329621
LOC643711	4.32	4.15	0.019573	-2.83637
C14orf105	4.32	4.14	0.0196979	-2.84356
THY1	4.31	12.9	0.0005091	0.661701
FCN1	4.31	4.98	0.0112722	-2.21998
FAM129A	4.3	9.93	0.0012118	-0.005758
SCAND2P	4.3	3.77	0.0259917	-3.15793
	4.3	3.15	0.0427247	-3.7249
CA10	4.29	10.5	0.000992	0.159982
SEMA3A	4.29	3.86	0.0241706	-3.07537
	4.28	4.7	0.0134355	-2.41442
	4.26	5.78	0.0070872	-1.71597
NPAS3	4.26	5.55	0.0080686	-1.8552
NRAP	4.25	13.3	0.0004556	0.737241
STK24	4.25	8.39	0.0021235	-0.504311
	4.25	5.09	0.0105505	-2.14719
TNFAIP3	4.23	12.7	0.0005323	0.630612
	4.21	9.71	0.0013094	-0.071672
	4.21	4.09	0.0204756	-2.88732
SPATA13	4.2	6.16	0.0057875	-1.50137
	4.18	9.48	0.0014159	-0.139158
IFI44L	4.18	8.93	0.0017242	-0.313558
	4.18	4.54	0.0149259	-2.53174
	4.18	3.07	0.0456956	-3.80165
ACHE	4.17	6.26	0.0054823	-1.44461
HELZ2	4.16	11.8	0.0006802	0.453592
PSMB9	4.16	11.3	0.0007907	0.339432
LST1	4.15	7.59	0.0029442	-0.815825
TEX26	4.15	7.21	0.0034881	-0.982889
MCCC2	4.15	3.39	0.0349144	-3.49436
SLAMF1	4.14	14	0.0003862	0.845654
LOC100129518///SOD2	4.14	13.8	0.0003981	0.826106
LOC101927827///LINC01189	4.14	5.97	0.0063884	-1.60555
EPSTI1	4.13	9.09	0.0016266	-0.261323
	4.13	4.14	0.0197466	-2.84635
LOC105370943	4.12	9.95	0.0012069	-0.002302
MGC27382	4.12	5.61	0.007765	-1.81388
SDCCAG3	4.11	9.99	0.0011895	0.009895
C1QTNF9B-AS1	4.11	7.43	0.0031528	-0.882839
IGSF1	4.11	5.42	0.0086879	-1.93519
	4.11	3.33	0.0367713	-3.55353
ABCG1	4.1	13.8	0.0004004	0.822423
AP1S3	4.1	11.9	0.0006588	0.477261
SEMA3C	4.1	11.1	0.0008363	0.295903
	4.1	9.93	0.0012127	-0.006356
RYR1	4.1	6.55	0.0047565	-1.29724
	4.1	5.42	0.0086825	-1.93451
SPIDR	4.1	4.91	0.0117679	-2.26748
TNFAIP3	4.09	15.2	0.0002896	1.02222
CCL11	4.08	13.1	0.0004786	0.704076
CDC42EP2	4.08	13.1	0.0004833	0.697365
IQCF5	4.08	5.87	0.0067393	-1.66231
	4.07	11.6	0.0007288	0.40173
SHISA8	4.07	11.3	0.0007866	0.343456
FAM133A	4.07	3.87	0.0240167	-3.06811
EXOSC1	4.05	14.7	0.0003236	0.955923
CEP89	4.05	10.1	0.0011285	0.054006
LOC284661	4.05	4.85	0.0122259	-2.30971
GAGE1	4.04	12.8	0.0005137	0.655479
BCAS1	4.03	11.3	0.0007866	0.3434
LOC100996843///KCNJ18///KCNJ12	4.03	10.3	0.0010834	0.087793
DPP10	4.03	3.03	0.0474648	-3.84501
MYO5B	4.02	11	0.0008648	0.269587
	4.02	8.96	0.001706	-0.30399
GHSR	4.01	14.4	0.0003468	0.913456
RCSD1	4.01	13.8	0.000406	0.813334
ISG20	4.01	13	0.0004962	0.679381
FAM84A	4.01	12.3	0.000589	0.558844
	4.01	9.11	0.0016161	-0.255549
F5	3.99	10.2	0.0010994	0.075669
	3.99	7.89	0.0025917	-0.692528
ADGRV1	3.99	4.15	0.0195374	-2.83432
SATB2	3.99	3.1	0.0446701	-3.77574
PTGFR	3.98	8.05	0.0024304	-0.631214
LOC101929572///POTEH-AS1///LOC100508046	3.98	8.02	0.0024629	-0.643847
LINC01539	3.97	10.1	0.0011421	0.043998
EGOT	3.97	9.92	0.0012165	-0.008973
CMPK2	3.97	9.05	0.0016528	-0.275625
GRK4	3.97	6.67	0.0044861	-1.2371
ENKUR	3.97	3.45	0.0333876	-3.44332
IRF1	3.96	15	0.0003036	0.994426
LOC101927543	3.96	12.4	0.0005729	0.578694
GBP5	3.96	11.9	0.0006552	0.481344
SSBP2	3.96	7.27	0.0033855	-0.953188
PTPRZ1	3.96	4.12	0.0199753	-2.85936
CXCL11	3.95	11.4	0.000773	0.356875
FREM2	3.95	6.87	0.0040795	-1.14028
ATP8B4	3.95	4.58	0.0145853	-2.50594
GABRB2	3.94	11	0.0008553	0.278321
IFIT1	3.94	9.26	0.0015293	-0.206625
LAMB3	3.93	11.9	0.0006698	0.464975
TNFAIP8	3.93	8.49	0.0020431	-0.468452
LINC00470	3.92	10.9	0.0008917	0.245446
SYTL5	3.91	9.86	0.0012444	-0.028187
PLA1A	3.91	9.08	0.0016347	-0.265772
FOLH1B///FOLH1	3.91	7.55	0.0030018	-0.834729
RSAD2	3.91	6.09	0.0059998	-1.53925
	3.91	3.14	0.0433051	-3.74031
PRKD1	3.9	8.46	0.0020643	-0.47804
TTC29	3.9	6.93	0.0039624	-1.1108
HCG8///ZNRD1ASP	3.9	5.27	0.009487	-2.03089
LOC286359	3.89	7.13	0.0036125	-1.01785
IL7	3.89	3.64	0.0287248	-3.27176
	3.89	3.28	0.0384281	-3.60386
DCN	3.88	12.9	0.0004992	0.675202
	3.88	12.7	0.0005359	0.625901
ANGPT1	3.88	7.36	0.0032524	-0.913514
VDR	3.88	6.93	0.0039595	-1.11005
DAPP1	3.88	5.61	0.007775	-1.81526
	3.87	11.4	0.0007566	0.373239
PDE5A	3.87	10.4	0.0010553	0.109476
PON1	3.87	10.1	0.0011391	0.046234
	3.87	6.33	0.0053034	-1.41001
RGS7	3.86	8.07	0.0024071	-0.622096
CSF1	3.86	7.94	0.0025407	-0.67353
LINC01512	3.86	5.82	0.0069428	-1.694
HSD17B12	3.86	4.18	0.0191428	-2.81128
KCNN2	3.85	13.5	0.0004375	0.764315
ABCA12	3.85	9.34	0.0014869	-0.181903
CNTN1	3.85	4.72	0.013335	-2.40607
POSTN	3.85	3.07	0.0459063	-3.8069
C20orf166-AS1	3.84	11.4	0.0007606	0.369243
PQLC2L	3.84	8.56	0.0019862	-0.442373
ANO9	3.84	7.6	0.0029297	-0.811009
	3.84	7.04	0.0037726	-1.06133
RND1	3.83	13	0.0004868	0.692415
LOC105369635	3.83	7.23	0.003447	-0.971086
FYB	3.83	6.77	0.0042761	-1.18813
	3.83	6.15	0.0058037	-1.5043
LAMC2	3.82	13.1	0.0004814	0.700056
AP3D1	3.82	11.7	0.0007012	0.430852
CCDC181	3.82	3.89	0.0236623	-3.05123
	3.82	3.06	0.046099	-3.81169
LINC00567	3.8	11.7	0.000702	0.429956
	3.8	6.96	0.0039105	-1.09748
TMEM75	3.8	6.15	0.0058174	-1.50677
URI1	3.8	4.14	0.0197388	-2.84591
RHO	3.79	12.7	0.0005348	0.627385
LINC01128	3.79	7.46	0.0031175	-0.871782
GPR183	3.79	6.11	0.0059387	-1.52849
CD28	3.79	4.88	0.0119807	-2.28729
	3.79	3.49	0.03225	-3.40375
BATF2	3.78	10.7	0.0009412	0.202371
ACTR2	3.78	7.56	0.0029899	-0.830845
VSTM1	3.78	6.65	0.0045237	-1.24567
	3.78	4.97	0.0113587	-2.22841
IL5RA	3.78	3.5	0.0318852	-3.39078
PHF24	3.77	9.95	0.0012056	-0.001398
AQP4	3.77	3.68	0.0276744	-3.22933
	3.76	13.1	0.0004784	0.704266
ZBTB37	3.76	7.01	0.0038099	-1.0712
MAP4K1	3.76	5.93	0.0065335	-1.62936
LITAF	3.76	5.65	0.0076204	-1.79368
LOC101929800///LOC101927424///LOC440896	3.75	5.7	0.0074114	-1.76384
LST1	3.75	4.51	0.015288	-2.55855
XAF1	3.74	10.4	0.0010521	0.111953
SH2D1A	3.74	8.8	0.0018115	-0.358219
SFXN4	3.74	3.53	0.0313048	-3.36982
PRLR	3.74	3.14	0.0431392	-3.73592
IRAK2	3.73	13.1	0.0004783	0.704398
	3.73	12.7	0.0005338	0.628608
	3.73	11.5	0.0007371	0.393162
LOC339568	3.73	9.77	0.00128	-0.052197
LOC101928162	3.73	6.63	0.0045808	-1.25852
	3.73	3.56	0.0304428	-3.33797
FYB	3.72	4.71	0.0133422	-2.40666
	3.71	9.22	0.0015547	-0.221208
OVOL1	3.71	7.02	0.0037986	-1.06823
GXYLT2	3.7	12.4	0.0005758	0.575059
FOXD3	3.7	8.22	0.0022702	-0.566812
	3.7	5.37	0.0089107	-1.96268
	3.69	14	0.0003844	0.848658
SH3TC2	3.69	8.23	0.002257	-0.561334
ADH1C	3.69	8.16	0.0023252	-0.589362
ALS2CR11	3.69	3.75	0.0263384	-3.173
MIR4307HG	3.69	3.34	0.0364136	-3.54236
TMEM67	3.68	7.88	0.0026015	-0.696156
LOC399884	3.68	6.74	0.0043402	-1.20329
	3.68	5.63	0.0077061	-1.80569
EHD4	3.68	4.64	0.014016	-2.46152
	3.68	4.47	0.0156483	-2.58463
	3.68	4.09	0.0204125	-2.88383
DCC	3.68	3.54	0.0309341	-3.35623
FANCA	3.68	3.21	0.0406376	-3.66771
MUC4	3.67	14.3	0.0003603	0.889677
LST1	3.67	8.06	0.0024189	-0.62672
	3.67	5.54	0.0080805	-1.85679
LOC729164	3.67	4.6	0.0143363	-2.48673
FAM46A	3.66	10	0.0011708	0.023217
LINC00308	3.66	9.85	0.0012454	-0.028871
DNAH12	3.66	9.05	0.0016534	-0.275933
	3.66	6.4	0.005127	-1.37484
	3.66	6	0.0062793	-1.58732
RNF175	3.66	5.39	0.0088229	-1.95192
RPS6KL1	3.66	5.18	0.0099701	-2.08516
	3.66	3.27	0.0384897	-3.60568
CITED4	3.65	12	0.0006399	0.498705
DOCK10	3.65	10.4	0.0010309	0.128616
GK2	3.65	7	0.0038373	-1.07843
	3.65	6.79	0.0042388	-1.1792
PIGK	3.65	5.67	0.0075188	-1.77926
	3.65	4.83	0.0123684	-2.32254
C18orf21	3.65	4.42	0.0162677	-2.62814
LOC100996906///CDRT1///FBXW10	3.64	14	0.0003849	0.847895
BDKRB2	3.64	8.91	0.001741	-0.322291
LOC100126784	3.64	7.9	0.002583	-0.689321
RAP2B	3.64	6.09	0.0060149	-1.5419
	3.64	4.01	0.0216018	-2.94792
CEP83	3.63	12.4	0.0005712	0.580828
EAF2	3.63	9.86	0.0012409	-0.025821
FAM26F	3.63	7.99	0.0024904	-0.654438
LOC643085	3.63	4.57	0.0147126	-2.51565
RGS11	3.62	10.5	0.0010186	0.138474
DOCK10	3.62	7.71	0.002805	-0.76873
ACAP1	3.62	6.68	0.004468	-1.23298
IL36A	3.62	5.19	0.0099229	-2.07996
LINC01568	3.62	3.01	0.048196	-3.86245
B4GALT1	3.61	11.8	0.0006844	0.448941
IGLL5///IGLJ3///IGLV3-19	3.61	8.65	0.0019179	-0.410247
CD276	3.61	7.14	0.00359	-1.01161
NR0B1	3.61	4.87	0.0120753	-2.29599
MMP1	3.61	4.67	0.013723	-2.43799
DKFZP434L187	3.61	4.58	0.0145309	-2.50177
IL1A	3.61	4.37	0.0167375	-2.6601
CHRNB4	3.61	3.03	0.0473787	-3.84294
CDC20B	3.6	13.4	0.0004388	0.762331
CD80	3.6	5.92	0.0065778	-1.63653
LARGE-AS1	3.6	5.44	0.008552	-1.9181
SPATA22	3.6	3.39	0.0350844	-3.49991
	3.59	8.99	0.0016896	-0.295335
GALNTL6	3.59	8.47	0.0020571	-0.474786
DLGAP1	3.59	7.25	0.0034184	-0.962801
	3.59	5.6	0.0078403	-1.82427
GOSR1	3.59	5.37	0.0089244	-1.96433
	3.59	3.97	0.0222338	-2.9806
	3.59	3.58	0.0299704	-3.32015
PINLYP	3.58	11.9	0.0006646	0.470816
ESCO2	3.58	10.8	0.0009198	0.220723
BCL2A1	3.58	10.7	0.0009395	0.203804
ADAP1	3.58	8.26	0.0022344	-0.551873
	3.58	4.76	0.012919	-2.37085
TRAV12-2	3.58	4.29	0.0177329	-2.72506
C1S	3.58	3.19	0.0412626	-3.68514
KLF9	3.57	13.4	0.0004476	0.749096
C3orf38	3.57	13	0.0004871	0.692009
ELL	3.57	10.9	0.0008923	0.244905
APBA3	3.57	10.6	0.0009666	0.180951
SYNPO	3.57	9.8	0.0012662	-0.042963
SLC13A4	3.57	8.86	0.0017745	-0.339472
TNIP1	3.56	13.7	0.0004128	0.802528
PDE5A	3.56	12.1	0.0006246	0.516335
CADM2	3.56	7.44	0.003149	-0.881654
ANO3	3.56	4.12	0.0200073	-2.86117
GLI2	3.55	11.3	0.000784	0.34599
LOC101928269///LOC100506403///RUNX1	3.55	8.85	0.0017811	-0.342878
KRT79	3.55	8	0.0024794	-0.650219
ADGRG2	3.55	7.95	0.0025328	-0.67054
NPAS3	3.55	4.54	0.0149239	-2.53159
	3.55	4.48	0.0155288	-2.57604
	3.54	10.2	0.0011179	0.061817
MITF	3.54	3.44	0.0336856	-3.45346
DMRT3	3.54	3.16	0.0422586	-3.71237
TAP1	3.53	13.1	0.0004792	0.703171
IFNA1	3.53	11.7	0.0007034	0.428509
	3.53	10	0.0011869	0.01178
CXCL5	3.53	8.18	0.0023039	-0.580648
NT5DC3	3.53	7.4	0.0032033	-0.89848
CROCCP2	3.53	6.65	0.0045271	-1.24642
MS4A3	3.53	6.12	0.0059018	-1.52193
CMTM6	3.53	5.27	0.0094901	-2.03125
	3.53	4.04	0.0211699	-2.92505
	3.53	3.33	0.036758	-3.55311
MYO3A	3.52	13.6	0.0004232	0.786277
FNIP1	3.52	11	0.000851	0.282297
CLEC2D	3.52	8.66	0.0019096	-0.406279
MYO5A	3.52	7.77	0.0027279	-0.741811
ADAMTS9-AS2	3.52	4.84	0.0123255	-2.31869
LOC105370832	3.52	3.88	0.0238765	-3.06146
ESYT2	3.51	9.52	0.0013957	-0.126681
PID1	3.51	7.24	0.0034331	-0.967075
LOC101930164	3.51	6.81	0.0041837	-1.16588
LIPJ	3.5	11.1	0.0008453	0.287484
BEND2	3.5	5.25	0.0096039	-2.04426
LOC100132735	3.49	4.63	0.0141002	-2.4682
ABTB1	3.48	11.6	0.0007231	0.407621
KCNT2	3.48	4.87	0.0120488	-2.29356
	3.48	4.63	0.0141218	-2.46991
PBRM1	3.48	3.87	0.0240478	-3.06958
	3.48	3.44	0.0335093	-3.44747
ZNF733P///LOC285902///ZNF479///ZNF273	3.48	3.44	0.033642	-3.45198
	3.48	3.09	0.0450768	-3.78609
CCL5	3.47	10.4	0.001034	0.126214
ACTN2	3.47	8.11	0.0023719	-0.608134
	3.47	6.73	0.0043587	-1.20764
IL13RA2	3.47	6.1	0.0059608	-1.53239
LINC00518	3.47	6.1	0.0059738	-1.53469
MUC6	3.47	5.06	0.0107714	-2.16995
MUC20	3.47	4.2	0.0189018	-2.79699
ATP5S	3.46	12	0.0006431	0.49507
MCOLN2	3.46	11.6	0.0007293	0.401261
	3.46	11.5	0.0007328	0.397623
PDGFRA	3.46	10.7	0.0009465	0.197857
RPL35A	3.46	9.17	0.0015832	-0.237267
SYTL3	3.46	6.31	0.0053461	-1.41837
NFYA	3.46	4.27	0.0180041	-2.74215
LOC101928961	3.46	3.76	0.0261185	-3.16347
TAF6L	3.46	3.18	0.0416911	-3.69693
STX18-AS1	3.46	3.13	0.0434911	-3.7452
ALDOB	3.46	3.09	0.0450808	-3.78619
S100A3	3.45	8.98	0.0016966	-0.299057
ELL2	3.45	8.88	0.0017581	-0.331122
STX11	3.45	7.79	0.0027025	-0.732772
NR6A1	3.44	3.16	0.042337	-3.71449
HEPH	3.44	2.98	0.0494219	-3.89111
	3.43	7.85	0.002643	-0.711332
LOC101928896	3.43	7.58	0.0029656	-0.822877
PKD1P1	3.43	6.8	0.0042032	-1.17062
PARD6G	3.43	4.58	0.0145854	-2.50596
	3.43	3.43	0.0337412	-3.45534
NFKBIZ	3.42	12.1	0.0006184	0.52369
GEMIN7	3.42	10.8	0.0009257	0.215633
CDH26	3.42	6.39	0.0051442	-1.37831
FCER1A	3.42	6.33	0.0052948	-1.40832
LOC100505498	3.42	5.47	0.0084233	-1.90168
LOC101929240///SNRNP200	3.42	4.7	0.0134999	-2.41974
SPACA3	3.42	3.63	0.028878	-3.27782
GBP1	3.41	12.7	0.0005299	0.63374
RTP4	3.41	12.6	0.0005449	0.614216
	3.41	12.6	0.0005488	0.609218
STAU2	3.41	10.4	0.0010483	0.114945
	3.41	5.33	0.0091608	-1.99277
MAMDC2	3.4	11.9	0.0006624	0.473215
CAPN8	3.4	10.7	0.0009484	0.196254
WNT2B	3.4	8.8	0.0018086	-0.356745
BAALC	3.4	7.61	0.0029177	-0.806995
ADAMTSL4	3.4	6.81	0.0041974	-1.16921
	3.4	6.67	0.0044927	-1.23861
FGF18	3.4	6.3	0.0053708	-1.42318
ATF5	3.4	5.18	0.0099712	-2.08528
LINC00328	3.4	3.92	0.0231877	-3.02824
FER1L5	3.39	3.09	0.045122	-3.78723
	3.38	7.87	0.002617	-0.701849
PDE4DIP	3.38	5.66	0.0075595	-1.78505
MARK1	3.38	3.57	0.0303505	-3.33451
C17orf96	3.37	12.5	0.0005647	0.588953
	3.37	5.38	0.0088823	-1.95921
	3.37	4.98	0.0112516	-2.21796
HS6ST3	3.37	4.26	0.0181745	-2.75276
PCBD2	3.36	10.1	0.0011571	0.033131
	3.36	5.97	0.0063912	-1.606
DTWD1	3.36	4.01	0.0217052	-2.95333
UPK2	3.36	3.16	0.0422988	-3.71346
ZBTB42	3.35	9.95	0.0012038	-0.000117
LOC101929460	3.35	5.72	0.0073399	-1.75344
NDST4	3.35	4.57	0.0146801	-2.51318
LINC00908	3.34	13	0.0004945	0.681639
	3.34	10.4	0.0010323	0.127496
ANKRD30BP2	3.34	10.1	0.0011632	0.028677
PDE5A	3.34	7.71	0.0028051	-0.768765
MBP	3.34	4.48	0.0156276	-2.58315
LRRC7	3.34	4.41	0.0163231	-2.63196
METTL12///SNORA57	3.34	3.24	0.0395968	-3.63807
CITED1	3.33	12	0.0006376	0.501291
PAG1	3.33	11.2	0.0008184	0.312747
GLYAT	3.33	6.17	0.0057594	-1.49627
	3.33	5.87	0.0067396	-1.66236
	3.33	4.11	0.0200798	-2.86525
	3.33	4.04	0.0212384	-2.92871
EFNB1	3.32	11.4	0.0007558	0.37408
	3.32	9.2	0.0015624	-0.225554
TMCC2	3.32	8.8	0.0018122	-0.358541
C5orf42	3.32	8.01	0.0024655	-0.644864
TLN1	3.32	6.73	0.0043625	-1.20853
PLD1	3.32	6.69	0.004445	-1.22769
SCGB2A2	3.32	5.81	0.0069502	-1.69514
LOC102724809	3.32	5.28	0.0094075	-2.02172
LINC01537	3.32	4.09	0.0204644	-2.88671
IL36G	3.31	8.78	0.0018268	-0.365834
CD69	3.31	7.85	0.0026338	-0.70798
KLF13	3.31	7.47	0.0031083	-0.868877
	3.31	6.22	0.0056042	-1.46763
	3.31	6.13	0.0058742	-1.51699
CSPG4	3.31	5.8	0.0070088	-1.70409
KCNJ1	3.31	5.63	0.0076869	-1.80301
	3.31	5.62	0.0077604	-1.81325
PLCXD2	3.31	3.86	0.024113	-3.07266
FLJ37035	3.3	10.4	0.001046	0.116725
PRSS58	3.3	7.35	0.0032748	-0.920281
CR1L///CR1	3.3	6.65	0.0045358	-1.24841
	3.3	3.2	0.0411287	-3.68142
MELTF	3.29	8.24	0.0022511	-0.558857
NUP160	3.29	7.51	0.003046	-0.849014
	3.29	7.32	0.003318	-0.933227
ZNF29P	3.29	6.63	0.0045634	-1.25462
	3.29	5.13	0.0102781	-2.11849
LSAMP	3.29	3.24	0.0396064	-3.63835
MYOZ2	3.28	8.93	0.0017279	-0.315459
PADI4	3.28	4.55	0.0148608	-2.52686
	3.28	3.55	0.0307505	-3.34944
FGD3	3.27	11.9	0.0006535	0.483175
ZMIZ2	3.27	11.5	0.0007382	0.392045
SNRPN	3.27	9.88	0.0012333	-0.020601
CD83	3.27	9.62	0.0013469	-0.095919
NEK10	3.27	7.2	0.0034927	-0.984194
	3.27	6.7	0.0044199	-1.22189
LOC101929705	3.27	6.12	0.0059054	-1.52256
LINC01029	3.27	6.04	0.006156	-1.56636
OAS2	3.27	5.57	0.0079457	-1.83865
NFKBIA	3.26	11.3	0.0007967	0.333581
LOC101928134	3.26	7.02	0.0037925	-1.06661
MCF2L-AS1	3.26	5.86	0.0067756	-1.66803
LOC101927122	3.26	3.69	0.0275687	-3.22497
	3.25	9.09	0.0016273	-0.261731
C2CD4B	3.25	8.74	0.0018541	-0.379313
CSF2	3.25	8.31	0.0021864	-0.531526
XAF1	3.25	8.06	0.0024182	-0.626441
	3.25	7.78	0.0027177	-0.738173
RHBDL2	3.25	6.9	0.0040155	-1.12426
	3.25	3.98	0.0221156	-2.97455
	3.25	3.2	0.0408757	-3.67438
ACKR3	3.24	12.3	0.0005995	0.546124
CCL8	3.24	11.9	0.0006677	0.467382
	3.24	8.23	0.002261	-0.562962
LGALS7B///LGALS7	3.24	8.09	0.0023941	-0.616969
IFIT3	3.24	7.29	0.0033635	-0.946727
DENND2D	3.24	6.03	0.0062013	-1.57411
C11orf58	3.24	5.92	0.0065677	-1.6349
PPP1R14D	3.24	5.3	0.0093182	-2.01132
RASGRP2	3.24	4.21	0.0187727	-2.78926
	3.24	3.92	0.0231379	-3.0258
	3.23	12	0.0006522	0.484723
	3.23	10.4	0.0010352	0.125243
LRRN4	3.23	9.7	0.0013122	-0.073488
SCNN1D	3.23	5.7	0.0074143	-1.76426
	3.23	4.21	0.0187521	-2.78802
LOC101927079///LOC727924	3.23	3.35	0.0360889	-3.53213
ITGA11	3.23	3.04	0.0468545	-3.83024
ZNF688	3.22	8.78	0.0018264	-0.365632
BAGE	3.22	6.64	0.0045462	-1.25076
PPM1K	3.22	6.31	0.0053612	-1.42132
LOC100419741	3.22	4.71	0.0133999	-2.41147
SLC25A18	3.22	4.33	0.0172366	-2.69312
	3.22	4.16	0.019498	-2.83204
LYST	3.22	4.06	0.0208505	-2.90785
TEX38	3.21	11.6	0.0007238	0.406946
	3.21	11.5	0.0007366	0.393639
RTN4RL1	3.21	8.71	0.0018735	-0.388818
ADAM18	3.21	5.8	0.0070139	-1.70487
GAD2	3.21	3.34	0.0365554	-3.5468
MTSS1	3.2	7.61	0.0029221	-0.808477
SUFU	3.2	5.16	0.0101343	-2.10305
LINC01541	3.2	4.59	0.01443	-2.49399
ATF3	3.19	10.1	0.001134	0.049931
MIR8085///BCL3	3.19	8	0.0024801	-0.650481
IQCG	3.19	7.61	0.0029225	-0.808615
USP2-AS1	3.19	6.33	0.0053144	-1.41217
	3.19	5.26	0.0095341	-2.0363
	3.19	4.41	0.0163505	-2.63384
LOC101927494	3.19	4.27	0.0179343	-2.73778
GABRG1	3.19	3.75	0.0263012	-3.1714
GPR12	3.19	3.45	0.0334183	-3.44436
LOC100288310	3.18	12.1	0.0006286	0.511779
	3.18	6.22	0.0056172	-1.47004
	3.18	4.27	0.0179866	-2.74105
LOC339622	3.18	4.17	0.0192763	-2.81913
LOC100507387///FAM153A///FAM153B	3.18	4.1	0.020273	-2.87608
ALS2CR11	3.18	3.84	0.0246136	-3.096
	3.18	3.82	0.0248773	-3.10811
WIF1	3.18	3.25	0.0393206	-3.63008
CYP1B1	3.17	11	0.000854	0.279505
SLCO4A1	3.17	9.35	0.0014828	-0.179492
	3.17	8.95	0.0017143	-0.308362
BNIPL	3.17	7.58	0.0029562	-0.819764
	3.17	5.55	0.008035	-1.8507
TCEB3B	3.17	4.93	0.0116521	-2.25656
BSDC1	3.17	4.77	0.0128455	-2.36452
GALNT12	3.17	4.75	0.0130696	-2.38373
CSF1	3.16	10.3	0.001066	0.101191
GPR68	3.16	9.64	0.0013383	-0.090394
MYNN	3.16	9.02	0.0016726	-0.286281
PRL	3.16	8.95	0.0017148	-0.308628
OAS1	3.16	5.55	0.0080731	-1.8558
THEMIS	3.16	3.69	0.027642	-3.22799
LINC00862	3.16	3.47	0.0326861	-3.41908
BCL2	3.16	3.38	0.0351714	-3.50273
	3.15	9.8	0.0012684	-0.044472
ZNF71	3.15	8.27	0.0022222	-0.546746
	3.15	7.41	0.003186	-0.893155
LOC101927592	3.15	5.06	0.0107606	-2.16885
SDS	3.15	4.97	0.011351	-2.22766
NSUN4	3.15	4.2	0.0188948	-2.79657
	3.15	3.81	0.0250754	-3.11712
	3.15	3.2	0.0411479	-3.68196
UNC5C	3.15	3.13	0.0436038	-3.74816
CPLX2	3.15	2.97	0.0499419	-3.90305
GBP1	3.14	11.8	0.0006774	0.456669
FAF1	3.14	7.01	0.0038088	-1.07093
DNAJC27	3.14	5.88	0.0067253	-1.6601
CRYAB	3.14	4.76	0.0129989	-2.3777
OPCML	3.14	4.01	0.0216565	-2.95079
	3.14	3.64	0.0285857	-3.26623
LOC101929050	3.14	3.14	0.0432611	-3.73915
TMEM259	3.13	10.9	0.0008959	0.241653
	3.13	9.38	0.0014682	-0.170811
LINC01305	3.13	6.56	0.0047262	-1.29067
SPECC1	3.13	6.27	0.0054715	-1.44255
CHST2	3.13	4.91	0.0118212	-2.27247
FAM226B///FAM226A	3.13	4.61	0.014289	-2.48304
TSHR	3.13	4.18	0.0192206	-2.81586
LOC105374768	3.13	3.59	0.0298226	-3.31451
IFIH1	3.12	11.6	0.0007225	0.408314
SMAD3	3.12	10.3	0.001088	0.08428
	3.12	7.7	0.0028102	-0.770522
	3.12	4.43	0.0161384	-2.61919
OR5J2	3.12	4.15	0.0196184	-2.83899
MYO18B	3.11	8.3	0.0021942	-0.53487
HHIPL1	3.11	7.69	0.0028185	-0.773392
	3.11	4.57	0.0146707	-2.51247
PPP1R26-AS1	3.11	3.87	0.0240778	-3.071
	3.11	3.65	0.0283863	-3.25826
	3.1	8.37	0.0021371	-0.510259
NUDC	3.1	7.85	0.0026424	-0.71113
FRYL	3.1	6.97	0.0038919	-1.09268
LST1	3.1	6.92	0.0039717	-1.11317
	3.1	5.19	0.0099082	-2.07834
AMER2	3.1	3.28	0.0383955	-3.60289
TNIP3	3.09	11.6	0.0007246	0.406155
MGLL	3.09	11.5	0.0007455	0.384506
NFKBIZ	3.09	10.7	0.0009323	0.209999
OCR1	3.09	9.11	0.0016162	-0.255618
IL18RAP	3.09	8.04	0.002442	-0.635762
GINS4	3.09	6.86	0.0040972	-1.14468
FERD3L	3.09	6.19	0.005684	-1.48244
TRDN	3.09	5.69	0.0074618	-1.7711
IGLC1	3.09	5.54	0.0080826	-1.85706
GPLD1	3.09	4.13	0.0197887	-2.84876
KCNK10	3.08	9.26	0.0015316	-0.207998
BAZ2A	3.08	8.8	0.0018086	-0.356751
SSX4B///SSX4	3.08	5.36	0.0089837	-1.97154
DMGDH	3.08	3.93	0.0229154	-3.01484
HIVEP2	3.07	11.2	0.0008205	0.310805
GBP1	3.07	10.2	0.0010965	0.07789
	3.07	9.61	0.0013517	-0.099017
IL18BP	3.07	9.22	0.0015533	-0.220406
SLC36A1	3.07	8.75	0.0018444	-0.37458
	3.07	2.98	0.049385	-3.89025
JAKMIP2	3.06	11.5	0.0007523	0.377623
AKAP13	3.06	11.1	0.0008457	0.287132
LIPF	3.06	9.5	0.001406	-0.133063
	3.06	9.16	0.0015877	-0.239816
MYCN	3.06	7.01	0.0038223	-1.0745
NLRP12	3.06	6.36	0.0052132	-1.39216
RSAD2	3.06	5.84	0.006844	-1.67873
RGPD4-AS1	3.06	5.04	0.0109012	-2.18313
FGF5	3.06	4.65	0.0139089	-2.45297
HELLS	3.06	4.61	0.0142622	-2.48095
DKK2	3.06	2.99	0.0490137	-3.88164
NAT8B///NAT8	3.05	11.1	0.0008489	0.284169
LOC105379143	3.05	10.7	0.0009451	0.199061
	3.05	6.81	0.0042004	-1.16994
FBXW2	3.05	6.26	0.0055009	-1.44817
C18orf25	3.05	6.09	0.0059906	-1.53764
IQCD	3.05	6.04	0.0061494	-1.56522
	3.05	5.97	0.0063785	-1.60391
LST1	3.05	5.76	0.0071749	-1.72911
SLC5A2	3.05	5.7	0.0074145	-1.76428
ZFY	3.05	3.8	0.0252481	-3.12492
LOC642426	3.05	3.56	0.0305604	-3.34237
ZMYM2	3.04	8.7	0.0018787	-0.391377
HOXC12	3.04	8.2	0.0022913	-0.575501
FCRL2	3.04	7.33	0.0033065	-0.929819
MCM4	3.04	6.63	0.0045648	-1.25495
	3.04	6.39	0.0051441	-1.37829
CARMN///MIR145	3.04	5.25	0.0095983	-2.04362
GREM1	3.04	5	0.0111239	-2.20539
ACTA1	3.04	4.61	0.0142678	-2.48138
CR2	3.04	3.38	0.0351336	-3.5015
VAMP1	3.03	7.2	0.0035054	-0.987798
	3.03	5.36	0.0090025	-1.97381
	3.03	5.22	0.0097714	-2.06315
LOC101927206	3.03	4.8	0.0126463	-2.34718
IFIH1	3.02	11.4	0.0007661	0.363728
NUAK2///AKIP1	3.02	10.9	0.0008967	0.241006
ATP1B4	3.02	5.47	0.008431	-1.90267
SPATA31A5///SPATA31A3///SPATA31A1///SPATA31A6///SPATA31A7	3.02	5.25	0.0095748	-2.04094
GABRA4	3.02	5.09	0.0105556	-2.14772
SEL1L2	3.02	3.85	0.0243055	-3.08169
SLC22A25	3.02	3.6	0.0295228	-3.30299
NPR3	3.01	10.5	0.0009967	0.156108
RNF19B	3.01	10.4	0.0010496	0.113876
GRIN2A	3.01	9.6	0.0013602	-0.104398
	3.01	7.34	0.0032909	-0.92514
LOC101929154	3.01	5.52	0.0081895	-1.87126
NR4A3	3.01	4.23	0.018541	-2.77526
SYNE1	3.01	4.09	0.0205017	-2.88876
PKP2	3.01	3.6	0.0295836	-3.30534
SLC26A9	3	9.92	0.0012157	-0.008429
APOL3	3	7.94	0.0025469	-0.675844
	3	7.33	0.0032986	-0.927447
BAD	3	3.61	0.0293104	-3.29476
CKAP2///IGLC1	3	3.35	0.0362897	-3.53847
SRSF12	2.99	10.3	0.0010872	0.084932
ZBTB47	2.99	9.48	0.0014162	-0.139347
RARS	2.99	8.84	0.0017863	-0.345477
	2.99	3.32	0.0369907	-3.56032
BICDL2	2.98	9.57	0.0013743	-0.113326
EBF1	2.98	7.74	0.0027643	-0.754582
HEY1	2.98	7.67	0.0028432	-0.781855
KLK8	2.98	5.42	0.00866	-1.9317
HIST1H2BC///HIST1H2BI///HIST1H2BE///HIST1H2BF///HIST1H2BG	2.98	5.22	0.0097703	-2.06302
SLC16A10	2.98	5.13	0.0102926	-2.12003
ADD2	2.97	11.2	0.000802	0.32843
DSCAM	2.97	10.2	0.0011092	0.068307
SULT2B1	2.96	11.1	0.000827	0.304651
FAM84A	2.96	10.2	0.0010987	0.076219
	2.96	5.89	0.006679	-1.65275
MGC12488	2.96	5.19	0.0099191	-2.07954
PRR26	2.96	5.03	0.0109669	-2.18974
C2CD4A	2.96	5.01	0.0110552	-2.19857
	2.96	4.6	0.0144068	-2.4922
	2.96	4.14	0.0197147	-2.84452
SERPINB2	2.96	3.9	0.0234682	-3.04188
LOC105377105	2.96	3.8	0.0253635	-3.13011
PPM1K	2.96	3.32	0.0369651	-3.55953
CNKSR3	2.95	10.4	0.0010459	0.116771
CCDC141	2.95	8.91	0.0017376	-0.320543
ATP8B5P	2.95	7.67	0.0028503	-0.784267
LINC00964	2.95	7.6	0.0029326	-0.811964
FIBIN	2.95	5.51	0.0082442	-1.87844
LOC101928539	2.95	4.23	0.0184534	-2.76992
LINC01490	2.95	3.5	0.0320931	-3.39819
GPAT4	2.95	3.23	0.0399642	-3.64862
B3GALT5-AS1	2.95	3	0.0485129	-3.86993
NKX3-1	2.94	9.19	0.0015703	-0.230057
LINC00658	2.94	7.42	0.0031678	-0.887508
	2.94	7.14	0.0035981	-1.01385
POLR3A	2.94	6.31	0.005355	-1.42009
	2.94	2.99	0.0490238	-3.88188
TNFAIP8	2.93	9.49	0.0014101	-0.135615
CDON	2.93	8.49	0.0020383	-0.466276
	2.93	7.6	0.002928	-0.810433
SRGAP3	2.93	5.53	0.0081204	-1.8621
OAS2	2.93	5.36	0.0089663	-1.96943
KRT7	2.93	4.58	0.0145691	-2.50471
PDE1C	2.93	4.36	0.0169473	-2.6741
RHEBL1	2.93	4.21	0.0187058	-2.78523
AVPR2	2.93	4.1	0.0202879	-2.87691
PTPN22	2.93	3.64	0.0286334	-3.26813
	2.92	9.31	0.0015038	-0.191827
ILDR2	2.92	8.28	0.0022151	-0.543734
NODAL	2.92	7.66	0.0028626	-0.78845
CNKSR3	2.92	7.63	0.002902	-0.801753
FKBP6	2.92	7.54	0.0030117	-0.837934
LOC101927516	2.92	5.67	0.0075297	-1.78081
	2.92	5.14	0.0102484	-2.11531
	2.92	4.55	0.0148192	-2.52372
SEBOX///VTN	2.92	3.42	0.0341927	-3.47051
SFTPD	2.92	3.18	0.0415392	-3.69277
OR10C1	2.91	8.58	0.0019691	-0.434444
LOC101927534	2.91	7.08	0.003703	-1.04263
	2.91	6.88	0.0040555	-1.13429
OAS1	2.91	6.88	0.004058	-1.13493
TMEFF2	2.91	6.25	0.0055178	-1.45137
	2.91	6.2	0.0056781	-1.48134
	2.91	6.15	0.0058023	-1.50405
FAM189B	2.91	5.94	0.0064945	-1.62301
ARHGEF25	2.91	3.23	0.0399419	-3.64798
LYZL1	2.9	10.7	0.0009387	0.204478
TRIO	2.9	10.1	0.0011288	0.053757
CAPN6	2.9	9.96	0.0012021	0.001075
	2.9	8.46	0.0020598	-0.476003
IFI35	2.9	8.35	0.0021543	-0.517726
AFF3	2.9	7.19	0.0035158	-0.990764
LOC100130357	2.9	5.61	0.0077986	-1.81852
	2.9	4.43	0.0160688	-2.61435
	2.89	9.88	0.0012341	-0.021194
	2.89	9.29	0.0015125	-0.196908
NFKB2	2.89	7.75	0.002749	-0.749231
ADAM12	2.89	7.4	0.003207	-0.899618
	2.89	7.2	0.0034978	-0.985658
	2.89	6.22	0.0056233	-1.47118
CSF1	2.89	5.7	0.0074064	-1.76311
MKL1	2.89	4.66	0.0138607	-2.44911
LOC101927196	2.89	4.51	0.0153043	-2.55974
UGT8	2.89	4.47	0.0157303	-2.59049
	2.89	3.33	0.0368122	-3.5548
TTC39C	2.89	3.25	0.0391616	-3.62545
ATP5E	2.88	9.61	0.0013534	-0.100068
	2.88	7.96	0.0025244	-0.667359
IGHV1-69	2.88	7.5	0.0030656	-0.855295
RAB37	2.88	6.42	0.0050665	-1.36252
VGLL1	2.88	5.68	0.0074929	-1.77557
PROX2	2.88	5.67	0.0075402	-1.78231
HIST1H3G	2.88	5.53	0.0081302	-1.86341
	2.88	3	0.048612	-3.87226
RRS1-AS1	2.88	3	0.0486616	-3.87342
NFIX	2.87	9.64	0.0013395	-0.091155
	2.87	8.36	0.0021446	-0.513493
KCNMB1	2.87	7.95	0.0025365	-0.671951
SPAM1	2.87	6.55	0.0047492	-1.29566
IL4I1	2.87	5.42	0.0086849	-1.93481
CACNG7	2.87	5.12	0.0103626	-2.12746
GALNT13	2.87	3.51	0.0318166	-3.38832
	2.87	3.06	0.0460956	-3.8116
NMNAT2	2.86	8.83	0.0017901	-0.347423
STK32B	2.86	8.74	0.0018501	-0.377375
BTBD9	2.86	8.28	0.0022153	-0.543841
P2RX2	2.86	7.84	0.0026487	-0.713399
	2.86	5.61	0.0077886	-1.81715
CEP128	2.86	4.94	0.011582	-2.24989
	2.86	4.88	0.0120381	-2.29258
SPN	2.86	3.14	0.0431168	-3.73533
YES1	2.86	3.05	0.0467413	-3.82748
TTBK2	2.85	11	0.0008495	0.283617
ZNF99	2.85	9.46	0.0014268	-0.145827
C6orf58	2.85	6.4	0.0051191	-1.37323
SLC12A5	2.85	6.31	0.0053557	-1.42024
HGS	2.85	5.79	0.0070386	-1.70862
	2.85	3.8	0.0252373	-3.12444
DSEL	2.85	3.72	0.0268446	-3.19467
CCDC40	2.84	10.3	0.0010854	0.086263
PI15	2.84	9.55	0.0013793	-0.116437
	2.84	9.46	0.001425	-0.144717
	2.84	9.4	0.0014538	-0.162231
	2.84	8.47	0.0020532	-0.473052
ATAD3B///ATAD3A	2.84	7.23	0.0034513	-0.972329
	2.84	6.25	0.005511	-1.45008
NLRP10	2.84	6.02	0.0062121	-1.57594
DNAJC21	2.84	5.95	0.0064712	-1.6192
ETS1	2.84	5.78	0.007098	-1.71759
C3P1	2.84	5.49	0.0083263	-1.88915
	2.84	5.43	0.0086099	-1.92541
ZNF563	2.84	4.87	0.012073	-2.29578
LOC105370475	2.84	4.6	0.0144149	-2.49282
LOC101927354	2.84	3.99	0.022033	-2.97031
SLC6A17	2.84	3.96	0.0224448	-2.99131
EDDM3A	2.84	3.4	0.0346639	-3.48614
LOC101927391	2.84	3.25	0.0392433	-3.62783
LENG9	2.84	3.22	0.040415	-3.66143
LOC100507277	2.83	6.57	0.0047043	-1.28587
FOXF1	2.82	9.73	0.001297	-0.06353
ALCAM	2.82	8.07	0.0024097	-0.623115
CCDC140	2.82	7.64	0.0028852	-0.796113
LILRP2	2.82	7.49	0.0030793	-0.859693
	2.82	6.99	0.0038491	-1.08152
	2.82	6.78	0.0042584	-1.1839
LOC101928475	2.82	6.44	0.0050088	-1.35066
PXDNL	2.82	5.4	0.0087625	-1.94446
	2.82	5.32	0.0091916	-1.99642
	2.82	4.64	0.0139941	-2.45978
PNMA2	2.82	3.85	0.0243942	-3.08582
PDK1	2.82	3.11	0.0442259	-3.76433
NUTM2B-AS1///NUTM2A-AS1	2.81	10.8	0.0009093	0.229865
UBE2O	2.81	10.4	0.0010504	0.113311
LOC101926984	2.81	9.11	0.0016183	-0.256763
SLC25A37	2.81	8.8	0.0018094	-0.357132
GPR82	2.81	6.85	0.0041127	-1.14849
SLC11A1	2.81	6.12	0.005915	-1.52427
GPR32	2.81	5.53	0.008141	-1.86483
	2.81	4.72	0.0133231	-2.40508
THY1	2.81	4.49	0.0154311	-2.56898
	2.81	4.49	0.0154619	-2.57121
LOC100131053	2.81	3.91	0.0233324	-3.0353
SFRP1	2.81	2.99	0.0492249	-3.88655
PRRX1	2.8	10.5	0.0010121	0.143624
CAPN14	2.8	9.92	0.0012195	-0.011113
DCDC5///DCDC1	2.8	8.63	0.0019313	-0.416639
	2.8	8.6	0.0019527	-0.426736
	2.8	8.18	0.0023014	-0.579633
RTFDC1	2.8	7.33	0.0033001	-0.9279
LOC729224	2.8	7.1	0.0036607	-1.03113
LINC00535	2.8	6.76	0.0042995	-1.19368
MYT1	2.8	6.18	0.0057374	-1.49224
	2.8	5.98	0.0063442	-1.5982
	2.8	4.97	0.011334	-2.22601
KCTD16	2.8	4.72	0.0132791	-2.4014
POLH	2.8	3.6	0.0296386	-3.30745
	2.8	3.56	0.030559	-3.34232
	2.8	3.02	0.0479667	-3.85701
APOL6	2.79	10.3	0.0010803	0.090212
	2.79	8.02	0.0024637	-0.644165
FAM26F	2.79	7.57	0.0029758	-0.826232
TTC17	2.79	7.39	0.0032206	-0.903789
PIGQ	2.79	7.36	0.0032594	-0.915623
	2.79	7.32	0.0033116	-0.931344
	2.79	7.04	0.003761	-1.05823
EFR3B	2.79	6.43	0.0050383	-1.35673
IQCE	2.79	4.25	0.0181995	-2.75431
	2.79	3.67	0.0280571	-3.24497
ARFRP1	2.78	10.6	0.0009795	0.170184
LOC101928207	2.78	10.2	0.0010974	0.07721
	2.78	8.57	0.0019749	-0.437155
CCDC120	2.78	7.86	0.0026293	-0.706362
KLF9	2.78	7.48	0.0030865	-0.861971
	2.78	7.24	0.0034399	-0.969041
ZNF664-FAM101A///FAM101A	2.78	6.55	0.0047595	-1.2979
SSX1	2.78	6.23	0.0055828	-1.46362
FLT3LG	2.78	5.85	0.0068232	-1.67547
RELN	2.78	5.84	0.0068512	-1.67984
ADGRF4	2.78	4.42	0.0162239	-2.62512
DIP2A	2.78	4.17	0.0192372	-2.81684
FAM218A	2.78	3.93	0.0230278	-3.02039
	2.78	3.86	0.0242466	-3.07893
TSPAN2	2.77	9.57	0.0013703	-0.110815
PMAIP1	2.77	8.32	0.0021766	-0.52735
SLC6A4	2.77	8.24	0.0022508	-0.558712
LOC105376166	2.77	7.74	0.0027656	-0.75505
	2.77	4.23	0.0184677	-2.77079
LOC148709	2.77	3.83	0.0247339	-3.10154
	2.77	3.16	0.042449	-3.71751
CALB1	2.76	9.9	0.0012251	-0.014954
USP18	2.76	9.39	0.001463	-0.167743
	2.76	5.25	0.0096059	-2.04449
GRIP1	2.76	5.06	0.0107131	-2.16399
MRO	2.76	4.49	0.0155031	-2.57419
DMRT2	2.76	4.41	0.0163686	-2.63508
LOC102724537	2.76	3.25	0.039323	-3.63015
TAP2	2.75	9.84	0.0012524	-0.033625
	2.75	9.59	0.0013604	-0.104539
	2.75	7.64	0.00289	-0.797724
TMPRSS6	2.75	6.65	0.0045243	-1.24581
LOC729870	2.75	6.32	0.0053245	-1.41415
CEACAM3	2.75	6.11	0.0059403	-1.52877
LOC100422737	2.75	6.07	0.0060692	-1.55138
RAB42	2.75	5.63	0.0076831	-1.80248
ANKRD44-IT1	2.75	5.12	0.0103718	-2.12843
LST1	2.75	4.65	0.0139451	-2.45587
RBBP9	2.75	4.35	0.017041	-2.68029
	2.75	3.52	0.0315935	-3.38029
C11orf95	2.75	3.45	0.033284	-3.43977
	2.75	3.32	0.0372052	-3.56692
GAREM1	2.75	3.31	0.0374667	-3.57492
LOC100996671	2.74	7.37	0.0032488	-0.9124
ITPR1	2.74	7.04	0.0037605	-1.05811
CNGB3	2.74	7	0.0038268	-1.07567
HEYL	2.74	6.12	0.0058936	-1.52045
LOC101929694	2.74	4.72	0.0133048	-2.40355
LINC01000	2.74	4.06	0.0208419	-2.90738
SMPD1	2.74	3.85	0.0244565	-3.08872
VWA3B	2.74	3.6	0.0295831	-3.30531
PPP1R3F	2.74	3.01	0.0481293	-3.86087
BIRC3	2.73	9.75	0.0012904	-0.059125
SLC35F3	2.73	9.6	0.0013555	-0.101437
ZNF598	2.73	9.46	0.0014274	-0.146201
BATF3	2.73	8.88	0.0017553	-0.329671
GSG1	2.73	8.12	0.0023575	-0.60236
TNS3	2.73	7.57	0.0029674	-0.823473
CD47	2.73	7.43	0.0031532	-0.882969
NAV3	2.73	6.49	0.0048981	-1.32752
	2.73	5.55	0.0080723	-1.85569
	2.73	5.43	0.0086335	-1.92838
SYNGR4	2.73	5.11	0.0104028	-2.13171
CYP24A1	2.73	3.2	0.0410382	-3.67891
SGPP2	2.72	8.06	0.0024199	-0.627137
FAM224A///FAM224B	2.72	7.97	0.0025136	-0.663265
	2.72	6.96	0.0038977	-1.09418
UTP11	2.72	6.29	0.0053998	-1.42878
WASL	2.72	5.03	0.0109157	-2.18459
C4orf45	2.72	4.98	0.0112873	-2.22146
SNX24	2.72	4.41	0.0163871	-2.63635
	2.72	4.36	0.0168551	-2.66797
DDX43	2.72	4.02	0.0215357	-2.94445
HIST1H2AE	2.72	3.06	0.0462797	-3.81615
FAM20A	2.72	3.02	0.0477594	-3.85207
GPR89B	2.72	3.01	0.0481954	-3.86244
STX11	2.71	10.2	0.0011225	0.058412
PMAIP1	2.71	8.83	0.0017946	-0.349675
IRAK2	2.71	8.64	0.0019281	-0.415109
	2.71	6.58	0.0046928	-1.28335
RNF168	2.71	6.41	0.0050827	-1.36583
	2.71	5.31	0.0092484	-2.00313
FPR2	2.71	4.33	0.0172848	-2.69626
STK24-AS1	2.71	3.57	0.0301729	-3.32782
GMDS	2.71	3.21	0.0407049	-3.6696
	2.71	3.14	0.0432613	-3.73915
	2.7	8.72	0.0018647	-0.384546
RARRES1	2.7	7.72	0.0027852	-0.761884
	2.7	7.61	0.0029246	-0.809298
HSPC081	2.7	6.63	0.0045614	-1.25418
DLG1	2.7	6.45	0.0049949	-1.34777
ALOX5AP	2.7	6.34	0.005275	-1.40441
	2.7	6.28	0.0054492	-1.43829
AGPAT3	2.7	5.39	0.0088129	-1.95068
	2.7	4.01	0.0216238	-2.94907
SERPINE1	2.69	9.55	0.0013817	-0.117974
FGF10-AS1	2.69	8.75	0.001846	-0.375347
	2.69	8.49	0.0020389	-0.466569
C5orf56	2.69	7.41	0.0031894	-0.894221
SRSF3	2.69	7.35	0.0032753	-0.920417
ISPD-AS1	2.69	6.97	0.0038943	-1.09329
JMJD6	2.69	6.77	0.0042647	-1.18541
MTURN	2.69	6.28	0.0054367	-1.4359
KCNIP3	2.69	6.16	0.0057745	-1.49901
	2.69	6	0.0062794	-1.58733
RUNX2	2.69	5.87	0.0067541	-1.66464
	2.69	5.78	0.0070853	-1.71569
LOC102725382	2.68	10.3	0.0010665	0.100787
TRIB1	2.68	9.78	0.0012769	-0.050131
TRAF2	2.68	9.31	0.0015037	-0.191795
BSN-AS2	2.68	8.93	0.001729	-0.316031
	2.68	7.76	0.0027422	-0.746855
SNORD65///SNORD49B///LRRC75A-AS1///SNORD49A	2.68	7.35	0.0032786	-0.92142
CRB1	2.68	7.22	0.0034641	-0.975992
MYNN	2.68	6.28	0.0054458	-1.43765
C1orf64	2.68	5.27	0.009463	-2.02813
TRPV5	2.68	4.97	0.0113561	-2.22816
NLGN3	2.68	4.96	0.0114151	-2.23388
TCERG1	2.68	4.3	0.017584	-2.71557
PPP1R11	2.68	4	0.0218305	-2.95985
	2.67	6.18	0.0057393	-1.49259
	2.67	5.72	0.007321	-1.75068
EHF	2.67	5.61	0.0077986	-1.81853
EEF2KMT	2.67	5.36	0.0090035	-1.97393
SGCD	2.67	5.35	0.0090531	-1.9799
	2.67	4.65	0.0139479	-2.45609
IQCH	2.67	4.22	0.0186591	-2.78242
LINC00593	2.67	4.09	0.020474	-2.88724
TENM2	2.67	3.66	0.0282685	-3.25352
CLEC5A	2.66	9.63	0.001343	-0.093407
OPLAH	2.66	9.08	0.0016307	-0.263582
GCLC	2.66	7.63	0.0028928	-0.798668
LOC102723559	2.66	6.63	0.0045697	-1.25604
	2.66	5.48	0.0083635	-1.89397
PPM1H	2.66	4.61	0.0142551	-2.48039
	2.66	4.27	0.0179916	-2.74136
	2.66	4	0.021881	-2.96247
DKKL1	2.66	3.67	0.0278963	-3.23842
	2.66	3.65	0.0284816	-3.26207
	2.66	3.55	0.0307596	-3.34978
HIST2H4B///HIST4H4///HIST2H4A///HIST1H4L///HIST1H4E///HIST1H4B///HIST1H4H///HIST1H4C///HIST1H4J///HIST1H4K///HIST1H4F///HIST1H4D///HIST1H4A///HIST1H4I	2.66	3.39	0.0350932	-3.50019
ILDR1	2.66	3.02	0.0480454	-3.85888
TNFSF18	2.65	9.91	0.0012208	-0.011985
	2.65	9.39	0.0014613	-0.166717
	2.65	9.22	0.0015503	-0.218717
COX19	2.65	7.45	0.0031363	-0.877678
ZNF646	2.65	6.43	0.0050358	-1.35621
SVEP1	2.65	6.19	0.005705	-1.4863
ZNF571-AS1	2.65	5.95	0.0064473	-1.61527
JAK3	2.65	5.91	0.0066104	-1.64179
ELFN2	2.65	4.87	0.0120922	-2.29754
OTOR	2.65	4.84	0.0123148	-2.31773
PET117///KAT14	2.65	4.67	0.0137207	-2.4378
NFE2L2	2.64	8.62	0.0019363	-0.418993
EDA	2.64	8.43	0.0020872	-0.488277
TNF	2.64	7.95	0.0025312	-0.669954
	2.64	6.65	0.004529	-1.24687
	2.64	5.13	0.010288	-2.11954
PCDHA10	2.64	4.21	0.018751	-2.78796
ZNF625	2.64	3.27	0.0385294	-3.60686
	2.64	3.02	0.0478397	-3.85398
ESD	2.63	10.2	0.0011115	0.066644
C1orf21	2.63	9.77	0.001282	-0.053528
ASPH	2.63	9.71	0.0013075	-0.070426
PRO2964	2.63	8.59	0.0019642	-0.432162
RAB12	2.63	7.76	0.002742	-0.746762
	2.63	5.32	0.0091742	-1.99436
	2.63	4.98	0.0113165	-2.22431
REG1B	2.63	4.2	0.0189539	-2.80009
	2.63	4.08	0.0206353	-2.89611
MS4A7	2.62	9.11	0.0016157	-0.255341
PHLDA1	2.62	7.32	0.0033178	-0.933184
MIR6883///PER1	2.62	7.04	0.0037569	-1.05714
	2.62	7	0.0038401	-1.07917
HOMER2	2.62	6.87	0.0040737	-1.13883
GRIK1-AS2///BACH1	2.62	5.27	0.0094853	-2.0307
	2.62	4.81	0.012527	-2.33667
	2.62	4.59	0.014508	-2.50001
GUCA2A	2.62	4.47	0.0157344	-2.59078
	2.62	4.44	0.0160523	-2.6132
LOC101927085	2.62	3.36	0.0359248	-3.52693
MAATS1	2.62	3.24	0.0397108	-3.64136
	2.62	3.13	0.043599	-3.74803
IL15	2.61	9.19	0.0015699	-0.229808
SP140L	2.61	9.05	0.0016512	-0.274725
TM6SF2	2.61	8.82	0.0017971	-0.350965
LRRC41	2.61	5.57	0.0079507	-1.83933
	2.61	4.13	0.0198476	-2.85211
SPATA22	2.6	7.74	0.0027589	-0.752725
ESRRG	2.6	7.22	0.0034648	-0.976206
RNASET2	2.6	6.75	0.0043184	-1.19817
NOTCH2	2.6	6.72	0.0043794	-1.21248
ZBTB11-AS1	2.6	6.38	0.0051706	-1.38363
RARG	2.6	6.2	0.0056714	-1.48012
CIITA	2.6	5.53	0.0081369	-1.8643
TYR	2.6	4.29	0.0176807	-2.72174
	2.6	3.51	0.0318655	-3.39007
TSLP	2.6	3.15	0.0425866	-3.7212
CTSS	2.59	9.96	0.0012029	0.000465
	2.59	6.32	0.0053199	-1.41324
	2.59	5.88	0.0066939	-1.65511
FAM169B	2.59	5.29	0.0093742	-2.01785
	2.59	5.03	0.0109124	-2.18426
POU3F1	2.59	4.35	0.0169617	-2.67505
IDI2	2.59	3.9	0.0234883	-3.04286
OR1E1	2.59	3.88	0.0239148	-3.06329
	2.58	9.59	0.001363	-0.106143
DLEC1	2.58	8.94	0.0017191	-0.310893
MTMR14	2.58	8.4	0.0021152	-0.50064
IFIT3	2.58	7.63	0.0028958	-0.799673
	2.58	7.43	0.003159	-0.884776
UNC93B1	2.58	4.99	0.0111809	-2.21102
	2.58	4.94	0.0115869	-2.25036
NSG1	2.58	4.16	0.0193773	-2.82503
	2.58	3.57	0.0302989	-3.33257
	2.58	3.45	0.0331882	-3.43648
	2.58	3.31	0.0373819	-3.57233
PGM5P2	2.58	3.24	0.039694	-3.64087
CMKLR1	2.58	2.99	0.0492518	-3.88717
IRX2	2.57	9.74	0.0012945	-0.061834
ACKR3	2.57	9.06	0.0016445	-0.271091
LOC100506016	2.57	7.68	0.0028359	-0.77937
GRIN2D	2.57	7.46	0.0031195	-0.872416
SMURF1	2.57	7.08	0.0036875	-1.03841
LOC102724612	2.57	4.92	0.0117432	-2.26516
BMPR1B	2.57	4.12	0.0200242	-2.86212
CACNA1E	2.57	3.64	0.0287188	-3.27152
MYCL	2.57	3.08	0.0455134	-3.79709
LYPD6	2.56	9.45	0.0014288	-0.147061
RIPK2	2.56	6.62	0.0045877	-1.26007
MLYCD	2.56	6.38	0.0051804	-1.3856
RRAD	2.56	6.22	0.0056143	-1.4695
	2.56	5.57	0.0079758	-1.84272
	2.56	5.38	0.0088539	-1.95573
GBP6	2.56	5.22	0.0097236	-2.05779
	2.56	5.22	0.0097635	-2.06227
IKZF3	2.56	4.1	0.0203134	-2.87833
	2.56	3.07	0.0456375	-3.8002
RECQL4	2.55	9.66	0.0013316	-0.086077
METTL7B	2.55	7.48	0.0030893	-0.862867
	2.55	6.17	0.0057495	-1.49445
MBP	2.55	5.07	0.0106671	-2.15926
TARP	2.55	4.69	0.0135951	-2.42756
SNED1	2.55	3.38	0.0353164	-3.50743
COL1A1	2.547	6.67	0.0045436	-1.25016
MCAM	2.54	9.83	0.0012541	-0.034816
MIR4321///AMH	2.54	8.45	0.0020697	-0.48046
TNFAIP8	2.54	7.94	0.0025406	-0.673479
KCNMB1	2.54	7.14	0.0036003	-1.01448
LOC400655	2.54	6.31	0.0053666	-1.42236
DMWD	2.54	6.04	0.006172	-1.5691
CCDC38	2.54	5.96	0.0064396	-1.614
LOC101930100///LOC101928669///LOC644450	2.54	5.57	0.0079665	-1.84146
TBC1D32	2.54	5.4	0.0087695	-1.94533
FLG-AS1	2.54	5.06	0.0107194	-2.16464
CPM	2.54	4.03	0.0212923	-2.93158
LOC101927345///LOC101060632///LOC101059949///ANKRD20A12P	2.54	3.43	0.0338821	-3.4601
	2.54	3.38	0.0353652	-3.50901
	2.54	3.31	0.0373126	-3.57022
	2.54	3.2	0.0410943	-3.68047
	2.54	3.05	0.046739	-3.82742
MFSD2A	2.53	9.57	0.0013732	-0.112629
COL27A1	2.53	9.25	0.0015371	-0.21112
SAMHD1	2.53	6.84	0.0041236	-1.1512
	2.53	6.74	0.0043337	-1.20176
FAM149A	2.53	5.3	0.009309	-2.01024
BTN3A1	2.53	4.35	0.0170542	-2.68117
LOC101930404///SNORD116-28///SNORD115-26///SNORD115-13///SNORD115-7///SNORD116-22///SNORD116-4///PWARSN///SNORD107///SNRPN///IPW	2.53	4.34	0.0171855	-2.68979
POFUT2	2.53	3.97	0.0222273	-2.98026
	2.53	3.92	0.0231719	-3.02746
LOC100506107	2.53	3.67	0.0279459	-3.24045
	2.53	3.41	0.0344942	-3.48054
PSTPIP2	2.52	9.49	0.001411	-0.136155
VCAN	2.52	7.49	0.0030802	-0.859976
PF4V1	2.52	6.79	0.0042343	-1.17811
	2.52	5.85	0.0068135	-1.67396
OR2L2	2.52	4.93	0.0116099	-2.25255
	2.52	4.59	0.0145235	-2.50121
SLAMF9	2.52	4.37	0.0167806	-2.66299
VENTXP1	2.52	3.23	0.0398144	-3.64433
GOLGA6D///GOLGA6C///GOLGA6A///GOLGA6B	2.52	3	0.0486623	-3.87344
SMAD3	2.51	8.06	0.0024155	-0.625379
	2.51	6.76	0.004288	-1.19097
PDE2A	2.51	6.18	0.0057141	-1.48798
LOC401098	2.51	5.08	0.0106139	-2.15377
EVI2B	2.51	4.87	0.0120575	-2.29436
EML6	2.51	4.29	0.0177258	-2.72461
CLDN1	2.5	8.57	0.0019772	-0.438214
ATP1B1	2.5	7.85	0.0026433	-0.711445
DKFZP434K028	2.5	7.44	0.0031483	-0.881453
NPAT	2.5	6.82	0.0041619	-1.16058
C9orf3	2.5	5.84	0.0068522	-1.68
LINC00951	2.5	3.5	0.0319778	-3.39408
	2.5	3.41	0.0344608	-3.47943
TRABD	2.49	9.53	0.0013929	-0.124974
DRAM1	2.49	9.22	0.0015544	-0.221025
ARG1	2.49	6.6	0.0046372	-1.27111
	2.49	6.41	0.0051061	-1.37059
	2.49	5.89	0.0066767	-1.65239
	2.49	3.68	0.0278463	-3.23638
	2.49	3.11	0.0441896	-3.7634
	2.48	8.35	0.0021529	-0.517126
TNFSF4	2.48	7.51	0.0030523	-0.851055
KREMEN1	2.48	7.17	0.0035421	-0.9982
LOC105369739	2.48	6.11	0.005924	-1.52587
UBXN10	2.48	4.13	0.019827	-2.85094
LOC100134368	2.47	9.3	0.0015094	-0.195107
ABCG1	2.47	9.29	0.0015144	-0.198041
BMP2	2.47	8.33	0.0021744	-0.526365
JAM2	2.47	8.09	0.0023911	-0.615782
SERPINA7	2.47	7.67	0.0028512	-0.784573
	2.47	7.51	0.0030524	-0.851097
	2.47	6.72	0.0043675	-1.20969
SGK1	2.47	6.37	0.0052041	-1.39034
LOC146795	2.47	5.64	0.0076451	-1.79716
RASEF	2.47	5.04	0.0109035	-2.18336
	2.47	4.76	0.0129312	-2.3719
	2.47	4.53	0.015016	-2.53847
TMCO2	2.47	4.21	0.0188078	-2.79137
FOXH1	2.47	4.07	0.020674	-2.89823
	2.47	3.73	0.0267279	-3.18971
GBP4	2.46	8.79	0.0018181	-0.361475
SMAD3	2.46	7.85	0.0026346	-0.708275
CCND1	2.46	7.03	0.0037799	-1.06326
ARHGAP22	2.46	6.79	0.0042234	-1.17551
	2.46	6.28	0.0054432	-1.43714
DNAJC5B	2.46	5.91	0.0065982	-1.63982
LOC101929305	2.46	5.39	0.0088374	-1.9537
CAPN13	2.46	5.07	0.0106797	-2.16055
SFMBT2	2.46	4.93	0.0116303	-2.25449
	2.46	4.6	0.0143933	-2.49115
	2.46	3.6	0.029618	-3.30666
	2.46	3.44	0.0336009	-3.45058
	2.45	8.61	0.0019476	-0.424351
SGSM1	2.45	7.75	0.0027503	-0.749684
SEZ6L2	2.45	7.22	0.0034738	-0.978786
INSM1	2.45	6.67	0.0044878	-1.2375
	2.45	6.52	0.0048149	-1.30983
	2.45	6.19	0.0056945	-1.48438
OAZ3	2.45	5.4	0.0087838	-1.94709
PIWIL4	2.45	4.69	0.0135464	-2.42357
LOC729296///MIR646HG	2.45	4.66	0.0138692	-2.44979
LINC00901	2.45	4.21	0.0187644	-2.78876
	2.45	3.63	0.0289021	-3.27877
LRP2	2.45	3.32	0.0369062	-3.55771
HRES1	2.45	3.17	0.0420482	-3.70668
	2.45	3.05	0.0467086	-3.82668
ACSL5	2.44	8.93	0.0017261	-0.314524
RELB	2.44	8.22	0.0022694	-0.566447
SIX5	2.44	8.04	0.0024365	-0.633626
FABP2	2.44	5.51	0.0082423	-1.8782
RARRES1	2.44	5.16	0.0101177	-2.10125
CNOT9	2.44	3.72	0.0269553	-3.19935
ESRRB	2.44	3.06	0.0462004	-3.81419
CCL2	2.43	9.27	0.0015238	-0.203456
CD47	2.43	8.73	0.0018611	-0.382787
KRTAP10-11	2.43	8.68	0.0018985	-0.400924
TAF4B	2.43	8.13	0.0023478	-0.598463
NAV2	2.43	7.49	0.0030797	-0.859816
PSMB10	2.43	7.29	0.0033633	-0.946688
LOC102724611	2.43	5.34	0.0090771	-1.98278
CCDC13	2.43	4.69	0.0135813	-2.42643
LINC00528	2.43	4.13	0.0199179	-2.85611
ADRB3	2.43	3.37	0.0355422	-3.51471
SLC38A3	2.43	3.08	0.045331	-3.79251
C5orf56	2.42	8.13	0.0023534	-0.600712
DZIP1L	2.42	7.22	0.0034739	-0.978827
CUL7	2.42	6.72	0.0043833	-1.21339
MTMR11	2.42	5.56	0.0079882	-1.84441
PDCD1LG2	2.42	5.54	0.0080899	-1.85804
ANKFN1	2.42	5.14	0.0102405	-2.11447
EDNRA	2.42	4.77	0.0128691	-2.36655
LOC399900	2.42	4.55	0.0148729	-2.52776
	2.42	3.49	0.0323131	-3.40598
CDC20B	2.42	3.23	0.0397943	-3.64376
PPP1R17	2.42	3.14	0.0430575	-3.73376
CR1L	2.42	3.09	0.0450165	-3.78456
	2.42	3.05	0.0465504	-3.82281
LINC01128	2.41	7.62	0.0029131	-0.805475
LOC101928269///LOC100506403///RUNX1	2.41	7.44	0.0031475	-0.881197
	2.41	6.85	0.0041191	-1.15007
ABCC3	2.41	6.68	0.0044615	-1.23147
	2.41	6.04	0.0061532	-1.56589
APOL1	2.41	5.96	0.0064348	-1.61321
MICALL2	2.41	4.47	0.015694	-2.5879
	2.41	4.39	0.0165963	-2.65059
LOC101928211	2.41	3.23	0.0399135	-3.64717
LOC101928718///FAM212B	2.41	3.19	0.0414458	-3.69019
SPRY4-IT1	2.41	3.05	0.0467343	-3.82731
SYNGR3	2.4	9.25	0.0015352	-0.210071
YME1L1	2.4	8.85	0.0017794	-0.341996
LOC101927616	2.4	8.49	0.0020413	-0.46764
LIF	2.4	8.44	0.0020822	-0.486035
PLIN5	2.4	7.68	0.0028361	-0.77942
CYLC1	2.4	6.69	0.004446	-1.22791
CDKN1A	2.4	5.69	0.0074314	-1.76673
B3GAT3	2.4	5.25	0.0095576	-2.03898
	2.4	3.93	0.0229247	-3.0153
TRIM56	2.39	8.46	0.0020675	-0.479474
TWIST2	2.39	7.81	0.0026807	-0.724956
CLEC2D	2.39	7.54	0.0030142	-0.838766
	2.39	7.16	0.0035568	-1.00233
ANKRD20A12P	2.39	6.52	0.0048187	-1.31064
CLCN4	2.39	6.12	0.0059152	-1.5243
MESDC2	2.39	5.58	0.0078987	-1.83225
CCL4	2.39	5.56	0.0079908	-1.84475
GPR61	2.39	5.35	0.0090409	-1.97844
SOX5P1	2.39	5.23	0.0096788	-2.05274
ATRIP///TREX1	2.39	5.2	0.0098932	-2.07669
DAPK2	2.39	5.15	0.0101743	-2.10737
DIRAS2	2.39	4.44	0.0159514	-2.60613
WTH3DI///RAB6A	2.39	4.43	0.0161486	-2.6199
	2.39	4.14	0.0196698	-2.84195
HS6ST3	2.39	3.6	0.029608	-3.30627
OPRD1	2.39	3.24	0.0394989	-3.63525
COL27A1	2.38	9.13	0.0016062	-0.250091
	2.38	8.49	0.0020431	-0.468487
TRIM14	2.38	7.52	0.003033	-0.844831
SACS-AS1	2.38	7.35	0.0032716	-0.919323
	2.38	6.91	0.004001	-1.12059
DNM3OS	2.38	6.13	0.0058663	-1.51558
SMAD4	2.38	6.02	0.006228	-1.57865
	2.38	5.42	0.00869	-1.93545
GNAO1	2.38	4.41	0.0163708	-2.63523
IRS1	2.38	3.84	0.0245118	-3.09129
SPRY4	2.38	3.76	0.0261571	-3.16515
CST1	2.38	3.05	0.0465333	-3.82239
GTPBP1	2.37	7.16	0.0035653	-1.0047
ADGRF4	2.37	6.3	0.0053977	-1.42838
TMPRSS6	2.37	3.2	0.0409547	-3.67658
PDCD1LG2	2.36	8.93	0.001727	-0.315025
	2.36	7.63	0.0028915	-0.798225
CLEC10A	2.36	7.3	0.0033441	-0.940996
	2.36	7.26	0.0034057	-0.9591
	2.36	7.08	0.0036924	-1.03975
APOC2	2.36	6.27	0.0054735	-1.44294
HS1BP3	2.36	4.92	0.0117063	-2.26168
	2.36	4.75	0.0130838	-2.38493
	2.36	4.72	0.0133135	-2.40427
TP53INP1	2.36	4.61	0.0143337	-2.48652
	2.36	4.58	0.0145606	-2.50406
ICOSLG	2.36	4.42	0.0162518	-2.62705
	2.36	3.78	0.0257153	-3.14577
LINC00463	2.36	3.26	0.0389022	-3.61786
DNAH10	2.36	3.07	0.0458874	-3.80644
CCND1	2.35	8.99	0.0016866	-0.293708
ADAM5	2.35	7.75	0.0027511	-0.749983
ACHE	2.35	7.14	0.0035898	-1.01154
	2.35	6.54	0.0047681	-1.29977
	2.35	6.5	0.0048702	-1.32162
SLC38A1	2.35	6.45	0.0049993	-1.34867
BLID	2.35	6.21	0.005645	-1.47522
SOCS1	2.35	6.03	0.0062032	-1.57443
KCNE1	2.35	5.1	0.0104821	-2.14005
PDLIM4	2.35	5	0.0111383	-2.20681
	2.35	4.89	0.0119584	-2.28523
	2.35	3.27	0.0385625	-3.60784
	2.35	3.23	0.0398897	-3.64649
APOA5	2.35	3.05	0.0466238	-3.82461
HGF	2.35	2.98	0.0493865	-3.89029
LOC284080	2.34	8.71	0.0018754	-0.389765
LYPD6	2.34	7.89	0.0025919	-0.692599
HIST1H2BM	2.34	7.77	0.0027325	-0.74342
NOCT	2.34	7.27	0.0033867	-0.953549
SLC2A6	2.34	7.05	0.0037455	-1.05408
LINC01268	2.34	5.78	0.0070782	-1.71462
	2.34	5.78	0.0070871	-1.71595
PITX2	2.34	5.21	0.0097918	-2.06542
RUNDC3B	2.34	5.06	0.0107258	-2.16529
SCUBE1	2.34	4.12	0.0199949	-2.86047
KDM6B	2.34	3.86	0.0242399	-3.07862
KMO	2.34	3.82	0.0249938	-3.11342
	2.34	3.47	0.0326981	-3.4195
TSPEAR-AS2	2.34	3.21	0.0406915	-3.66922
PIK3C3	2.34	3.1	0.044543	-3.77249
TEPSIN	2.34	3.06	0.0462609	-3.81569
CXorf21	2.33	8.29	0.0022094	-0.541314
MMP19	2.33	8.1	0.0023791	-0.610988
DTX3L	2.33	7.82	0.0026686	-0.720611
MMP19	2.33	6.27	0.0054793	-1.44405
TP63	2.33	6.17	0.0057459	-1.49379
DIO3OS	2.33	6.08	0.0060428	-1.54678
CADPS	2.33	5.98	0.0063679	-1.60214
IFI44	2.33	5.52	0.008197	-1.87224
	2.33	5.11	0.0104239	-2.13393
AKAP7	2.33	4.84	0.0122878	-2.3153
C11orf44	2.33	3.79	0.0254885	-3.1357
	2.33	3.33	0.0367215	-3.55198
	2.33	3.16	0.0424453	-3.71741
FAM83G	2.33	3.14	0.0432187	-3.73803
CAMK1D	2.32	8.8	0.0018093	-0.357094
LOC105378470	2.32	8.79	0.0018173	-0.361099
	2.32	7.26	0.0034119	-0.960899
ALDH1L1	2.32	5.85	0.0068212	-1.67517
SYNPR-AS1	2.32	5.69	0.0074252	-1.76582
KMT5C	2.32	4.32	0.0173218	-2.69867
	2.32	4.15	0.0195162	-2.8331
LOC151760	2.32	3.56	0.0304398	-3.33786
TPBG	2.32	3.38	0.0352477	-3.50521
MGC57346///CRHR1-IT1	2.32	3.11	0.0443403	-3.76728
AMPD1	2.32	3.01	0.0481288	-3.86086
RPF1	2.31	8.63	0.0019322	-0.417055
MIR6732///ZC3H12A	2.31	8.58	0.0019707	-0.435164
ANO4	2.31	7.6	0.0029318	-0.811699
RIPK2	2.31	7.42	0.0031706	-0.888399
GRID1	2.31	5.65	0.0076126	-1.79258
ENTPD3-AS1	2.31	3.25	0.0393863	-3.63199
	2.31	3.25	0.0393952	-3.63224
LINC01330	2.31	3.07	0.0459378	-3.80769
	2.3	8.91	0.0017386	-0.321027
LINC00301	2.3	7.95	0.0025348	-0.671309
PRRX1	2.3	7.9	0.0025847	-0.68996
LTBR	2.3	5.65	0.0076081	-1.79194
SAMHD1	2.3	5.62	0.0077234	-1.80811
IFI44	2.3	5.38	0.0088773	-1.95859
NUB1	2.3	4.94	0.0115467	-2.24652
IL1R1	2.3	4.88	0.0119884	-2.288
	2.3	4.26	0.0181303	-2.75001
C19orf57	2.3	4.18	0.0191326	-2.81068
	2.3	4.15	0.0195798	-2.83677
PLAU	2.3	3.65	0.0283938	-3.25856
	2.3	3.53	0.0311952	-3.36582
ERAP2	2.29	7.54	0.003011	-0.837712
LOC100101148///LOC541473	2.29	7.13	0.0036181	-1.0194
	2.29	6.35	0.005257	-1.40086
	2.29	5.68	0.0074689	-1.77211
ASPDH	2.29	5.52	0.0082037	-1.87312
TPP2	2.29	5.17	0.0100232	-2.09098
ESR1	2.29	4.83	0.0123727	-2.32293
	2.29	4.77	0.0128423	-2.36424
RASSF10	2.29	4.55	0.0148436	-2.52556
LAMA2	2.29	3.96	0.0224611	-2.99212
LOC285902///ZNF479///ZNF273	2.29	3.9	0.0234763	-3.04228
	2.29	3.78	0.0257654	-3.14798
ABCC13	2.29	3.68	0.0276701	-3.22915
MNT	2.29	3.22	0.040315	-3.6586
C5orf56	2.28	8.44	0.0020826	-0.486241
ACACB	2.28	7.8	0.0026984	-0.731302
IFIT5	2.28	5.65	0.0076221	-1.79391
NCSTN	2.28	4.99	0.0112034	-2.21323
LOC645513	2.28	3.86	0.0242459	-3.0789
CALB1	2.28	3.52	0.0314173	-3.37391
LOC100506790	2.28	3.19	0.0411822	-3.68291
	2.27	8.62	0.0019415	-0.421455
SAMD9L	2.27	8.58	0.0019669	-0.433391
SAMD9L	2.27	8.39	0.0021191	-0.502373
NTRK3	2.27	8	0.0024814	-0.651004
LAMC2	2.27	6.46	0.0049722	-1.34305
EGFR	2.27	5.53	0.0081252	-1.86274
MLANA	2.27	4.86	0.0121679	-2.30444
PTGES3L	2.27	4.51	0.0152949	-2.55905
	2.27	3.9	0.0235464	-3.04566
SMIM6	2.27	3.77	0.0259303	-3.15524
EVI5	2.27	3.63	0.0287845	-3.27413
MED12L	2.27	3.52	0.0315586	-3.37903
TIFA	2.26	8.79	0.00182	-0.362438
GM2A	2.26	8.49	0.0020395	-0.466828
SLC41A2	2.26	8.34	0.0021669	-0.523153
SLA	2.26	7.89	0.0025942	-0.693476
SP140	2.26	7.69	0.0028206	-0.774133
PTGS2	2.26	6.85	0.0041111	-1.14811
MT1F	2.26	6.83	0.0041544	-1.15874
	2.26	6.16	0.0057765	-1.49937
	2.26	5.21	0.0098264	-2.06928
	2.26	5.08	0.010618	-2.15419
TXLNGY	2.26	4.76	0.0129519	-2.37368
	2.26	4.31	0.0174798	-2.70888
TRMT2A	2.26	4.24	0.0183697	-2.7648
TFE3	2.26	4.17	0.0192379	-2.81688
	2.26	3.8	0.0254115	-3.13226
TMEM62	2.26	3.67	0.0280067	-3.24292
NLGN4X	2.26	3.25	0.039255	-3.62817
SLC41A2	2.25	8.66	0.0019135	-0.40816
MGLL	2.25	8.35	0.0021543	-0.517727
MT1H	2.25	7.86	0.0026316	-0.707183
EPHA1	2.25	6.82	0.0041696	-1.16245
PGC	2.25	6.67	0.0044841	-1.23664
LOC100505727	2.25	6.26	0.0055015	-1.44827
LOC101927416	2.25	5.92	0.0065808	-1.63701
SMPD2	2.25	5.91	0.0065939	-1.63913
CLCNKB	2.25	5.56	0.0080136	-1.84782
	2.25	5.12	0.0103528	-2.12643
EHMT1-IT1	2.25	5.07	0.0106721	-2.15978
PRRG3	2.25	4.83	0.0123551	-2.32135
BTBD11	2.25	4.43	0.0160748	-2.61477
SLC22A7	2.25	4.43	0.0161349	-2.61895
NOP14-AS1	2.25	3.95	0.0227107	-3.00466
CXCL13	2.25	3.95	0.0227128	-3.00476
	2.25	3.8	0.025253	-3.12514
PTPN14	2.25	3.58	0.0301051	-3.32526
LOC100506122	2.24	8.6	0.0019545	-0.427584
CTSS	2.24	8.4	0.0021164	-0.501185
NCOA7	2.24	7.98	0.002498	-0.657337
TAS2R16	2.24	7.33	0.0032967	-0.926855
SCUBE2	2.24	6.7	0.0044084	-1.21923
ZC3HAV1	2.24	6.03	0.006184	-1.57115
	2.24	6.02	0.0062267	-1.57842
CLEC16A	2.24	5.07	0.0106512	-2.15762
	2.24	4.9	0.0118607	-2.27616
LINC01114	2.24	4.85	0.0121998	-2.30734
	2.24	4.47	0.0156977	-2.58816
	2.24	4.47	0.0156994	-2.58828
GPX5	2.24	4.46	0.0157959	-2.59515
GLI2	2.24	4.28	0.0178916	-2.73509
C18orf61	2.24	3.61	0.029334	-3.29568
PLAU	2.24	3.38	0.0354122	-3.51052
	2.24	3.31	0.0373787	-3.57224
NEDD9	2.23	8.67	0.0019024	-0.402838
SCN4A	2.23	7.09	0.0036758	-1.03524
HTR7	2.23	4.95	0.0114847	-2.24058
TNXB	2.23	4.88	0.0119807	-2.28729
RNASET2	2.23	4.21	0.0187717	-2.7892
TICRR	2.23	4.09	0.0203899	-2.88258
IL1R1	2.23	3.68	0.027691	-3.23001
ADAMTS15	2.23	3.24	0.0394626	-3.6342
ATP2A2	2.22	6.77	0.004277	-1.18834
AFF3	2.22	6.65	0.0045268	-1.24636
	2.22	5.63	0.0076956	-1.80422
LOC283352	2.22	5.52	0.0081751	-1.86936
ADAMTS2	2.22	5.12	0.0103867	-2.13001
TLR9	2.22	4.36	0.0168809	-2.66969
LOC101927723	2.22	3.98	0.0221617	-2.97691
	2.22	3.63	0.0288176	-3.27544
	2.22	3.63	0.028824	-3.27569
	2.22	3.25	0.0392483	-3.62798
	2.22	3.19	0.0411811	-3.68288
COL27A1	2.21	8.19	0.0022955	-0.577243
NAV3	2.21	8.17	0.0023147	-0.585094
ZNF235	2.21	7.05	0.0037545	-1.0565
GSDMB	2.21	6.95	0.0039216	-1.10033
CYLD	2.21	6.52	0.0048142	-1.30969
NME7	2.21	6.36	0.0052286	-1.39522
MGAT4C	2.21	6.06	0.0060923	-1.55538
LOC100133920	2.21	5.97	0.0063829	-1.60463
HLA-DOA	2.21	4.89	0.0119621	-2.28557
LAX1	2.21	4.25	0.0182143	-2.75522
	2.21	3.94	0.0227693	-3.00758
KLK9///KLK8	2.21	3.63	0.0289741	-3.28161
CORIN	2.21	3.2	0.0409451	-3.67632
FAM209B	2.2	8.19	0.0022921	-0.575851
TMEM231	2.2	8.07	0.0024062	-0.621743
CHRNB2	2.2	7.88	0.0026051	-0.697485
CARS2	2.2	5.52	0.0081764	-1.86952
SLC30A6	2.2	5.18	0.0099721	-2.08538
LOC100652777///PLA2G10	2.2	5.14	0.0102511	-2.11561
	2.2	4.53	0.0150453	-2.54065
	2.2	4.49	0.0154959	-2.57367
TAB3	2.2	3.6	0.0295822	-3.30528
IL12A-AS1	2.2	3.36	0.0357543	-3.5215
ZNF345	2.2	3.32	0.0369914	-3.56034
RGS20	2.19	7.58	0.0029614	-0.821509
BMP2	2.19	7.48	0.0030886	-0.862627
LOC100132356	2.19	6.59	0.0046638	-1.27697
LOC105371763	2.19	5.64	0.0076697	-1.80061
IL32	2.19	5.28	0.009424	-2.02362
	2.19	5.22	0.0097538	-2.06117
ZNF578	2.19	5.21	0.0097833	-2.06448
MAFG	2.19	4.93	0.0116558	-2.25691
CYP4V2	2.19	4.67	0.0137108	-2.43699
SLC22A7	2.19	3.98	0.0220784	-2.97264
SIRT4	2.19	3.49	0.0322821	-3.40489
PAPLN	2.19	3.44	0.0335056	-3.44734
	2.19	3.09	0.0450887	-3.78639
LOC101928778	2.18	8.27	0.0022244	-0.547643
FOXA2	2.18	8.11	0.0023677	-0.606469
LOC101929524	2.18	8.11	0.0023754	-0.609535
PLEKHA4	2.18	7.87	0.0026185	-0.70241
APAF1	2.18	7.2	0.0034934	-0.984403
CYLD	2.18	7.18	0.0035346	-0.996089
HLA-B	2.18	6.98	0.0038613	-1.08472
VPREB3	2.18	6.89	0.0040439	-1.1314
EPB41L1	2.18	6.12	0.0058983	-1.5213
FGF18	2.18	5.74	0.0072323	-1.73763
TUBB2B	2.18	5.72	0.0073281	-1.75172
	2.18	5.6	0.0078294	-1.82277
RERG	2.18	5.23	0.0096945	-2.05451
ZNF334	2.18	5.14	0.0102239	-2.11269
LOC102725420///LOC102724888	2.18	4.57	0.0146701	-2.51242
	2.18	4.27	0.0179333	-2.73771
PLAC4	2.18	4.22	0.0185996	-2.77881
RPS10P7	2.18	4.17	0.0193688	-2.82453
TTTY1B///TTTY1	2.18	4.08	0.0206131	-2.89489
LOC100507053	2.18	3.09	0.0448466	-3.78024
	2.17	8.37	0.0021372	-0.510291
RNF19B	2.17	7.43	0.0031549	-0.883518
NFKBIE	2.17	6.72	0.0043836	-1.21346
	2.17	6.64	0.0045403	-1.24942
	2.17	6.23	0.0055875	-1.4645
TXNL4A	2.17	6.08	0.0060439	-1.54697
BCKDHB	2.17	5.6	0.0078485	-1.82539
	2.17	4.93	0.0116088	-2.25245
MSC	2.17	4.53	0.0150825	-2.54341
ZNF584	2.17	4.33	0.0172466	-2.69378
C1QA	2.17	4.17	0.0193439	-2.82308
CD44	2.17	3.93	0.0230175	-3.01988
UBN2	2.17	3.63	0.0289331	-3.27999
FIGLA	2.17	3.35	0.0360221	-3.53002
IGF1	2.16	7.18	0.0035371	-0.996772
SVEP1	2.16	6.95	0.0039168	-1.0991
SEC14L4	2.16	4.75	0.0130088	-2.37854
	2.16	4.57	0.0146254	-2.50901
GPNMB	2.16	4.26	0.0181276	-2.74985
TCF3	2.16	3.34	0.0365604	-3.54696
LHX1	2.16	3.26	0.0390892	-3.62334
CD79A	2.16	3.08	0.0453223	-3.79229
SLC13A2	2.15	7.76	0.0027357	-0.744547
	2.15	7.37	0.0032393	-0.909529
	2.15	7.27	0.0033835	-0.952607
TMEM231	2.15	6.99	0.0038526	-1.08244
SLC6A4	2.15	6.98	0.0038703	-1.08706
LOC100507258///CA13	2.15	6.93	0.0039608	-1.11039
CD47	2.15	6.43	0.00505	-1.35914
BCDIN3D-AS1	2.15	6.15	0.0058187	-1.507
	2.15	5.69	0.0074462	-1.76885
TNFRSF4	2.15	4.51	0.0152324	-2.55447
TCHH	2.15	4.41	0.016373	-2.63539
GK	2.15	4.4	0.0164413	-2.64006
HIST1H3B	2.15	3.36	0.035725	-3.52056
	2.15	3.2	0.0408352	-3.67324
	2.14	7.33	0.0032967	-0.926866
TMEM217	2.14	7.26	0.0034074	-0.95961
FLT4	2.14	6.91	0.0039962	-1.11939
HEY1	2.14	5.89	0.006685	-1.65371
ATOH7	2.14	5.26	0.0095179	-2.03444
HIF3A	2.14	4.86	0.0121613	-2.30384
ZIC1	2.14	4.66	0.0138142	-2.44536
EXOC4	2.14	4.62	0.0142203	-2.47766
HES2	2.14	4.38	0.0167011	-2.65766
SAMD4A	2.14	4.3	0.0176479	-2.71965
NPL	2.14	3.96	0.0223868	-2.98837
NPAS3	2.14	3.78	0.0257229	-3.14611
HOXC9	2.14	3.68	0.0277437	-3.23217
IQCF2	2.14	3.42	0.0340413	-3.46545
TAS2R38	2.14	3.25	0.0393423	-3.63071
LINC01530	2.14	3.08	0.0453414	-3.79277
	2.13	7.81	0.00268	-0.724728
IL15	2.13	7.37	0.0032387	-0.909342
PVRL3-AS1	2.13	5.6	0.0078151	-1.82079
RARRES1	2.13	5.27	0.009464	-2.02825
PTPRG-AS1	2.13	5.21	0.0098016	-2.06652
GSG1L	2.13	5.08	0.0106133	-2.1537
UBTF	2.13	4.64	0.0140433	-2.46369
SBSPON	2.13	4.51	0.0152475	-2.55558
MICAL3	2.13	4.49	0.0154833	-2.57275
ANKS6	2.13	4.01	0.0216491	-2.9504
LOC100130987///RAD9A	2.13	3.8	0.0254049	-3.13196
LOC101927058	2.13	3.64	0.0287274	-3.27187
MPP4	2.13	3.6	0.0295938	-3.30573
PTGS2	2.12	7.58	0.0029545	-0.819207
LOC100996792///MAP2K3	2.12	7.38	0.0032269	-0.905726
ICOSLG	2.12	7.31	0.0033373	-0.938972
LOC101929319	2.12	6.48	0.0049303	-1.3343
SAMHD1	2.12	4.02	0.0214856	-2.94181
OAS3	2.12	3.64	0.0286201	-3.2676
LRRFIP2	2.12	3.41	0.0344381	-3.47868
KRTAP4-12	2.12	3.23	0.0400689	-3.65161
PTPRK	2.11	6.59	0.0046665	-1.27757
KCNJ13	2.11	5.82	0.0069235	-1.69103
	2.11	5.31	0.0092477	-2.00305
C9orf135	2.11	4.97	0.0113198	-2.22463
GAS7	2.11	4.61	0.0142563	-2.48048
LOC101930655///C7orf73///SLC13A4	2.11	4.07	0.020794	-2.90478
PER4	2.11	3.96	0.0225207	-2.99513
MIR133A1HG	2.11	3.32	0.0369872	-3.56021
ETV7	2.1	8.14	0.0023416	-0.595981
SLC12A2	2.1	7.66	0.0028572	-0.786621
CDON	2.1	7.65	0.0028682	-0.790363
SNCG	2.1	7.18	0.0035284	-0.994339
FSTL3	2.1	6.12	0.0058947	-1.52065
	2.1	6	0.0063078	-1.5921
POU2F1	2.1	5.85	0.0068209	-1.67512
FXYD2	2.1	5.21	0.0098282	-2.06948
PAK1	2.1	4.87	0.0121121	-2.29936
	2.1	3.72	0.0268221	-3.19372
	2.1	3.4	0.0346504	-3.48569
	2.1	2.99	0.0491973	-3.88591
IL15RA	2.09	7.57	0.0029778	-0.82688
PRKCD	2.09	7.47	0.0031088	-0.869035
TRO	2.09	4.95	0.0115251	-2.24445
TIFAB///DCANP1	2.09	4.77	0.0128385	-2.36391
MAGEB1	2.09	4.1	0.020332	-2.87936
GPR162	2.09	3.85	0.0243565	-3.08407
ANKRD65	2.09	3.66	0.0282753	-3.25379
C16orf92	2.09	3.06	0.0462954	-3.81654
	2.09	3.01	0.0483137	-3.86523
GSAP	2.08	8.08	0.002399	-0.618914
ATF3	2.08	7.05	0.0037404	-1.0527
LITAF	2.08	6.93	0.0039562	-1.10921
TSC22D2	2.08	5.45	0.0085311	-1.91545
FCRL4	2.08	4.72	0.013305	-2.40357
UNC13A	2.08	4.4	0.0164534	-2.64088
DNAH6	2.08	4.32	0.0174174	-2.70486
LRRC6	2.08	4.24	0.0184104	-2.76729
BPIFB4	2.08	3.48	0.0325568	-3.41456
LOC101929800///LOC101927424///LOC440896	2.08	3.44	0.0335499	-3.44885
LOC100507507	2.08	3.4	0.0345943	-3.48384
	2.08	3.28	0.0382836	-3.59956
CYLD	2.07	7.76	0.0027351	-0.74433
NDRG2	2.07	6.8	0.0042054	-1.17115
CD47	2.07	6.43	0.0050343	-1.35591
LOC401312	2.07	6.36	0.0052319	-1.39589
CBR3	2.07	5.55	0.008044	-1.85191
	2.07	4.95	0.0115008	-2.24213
MYO19	2.07	3.47	0.0329063	-3.42674
	2.07	3.1	0.0447906	-3.77882
HABP4	2.07	2.99	0.0490305	-3.88204
	2.06	7.35	0.0032724	-0.919545
RAPGEF1	2.06	7.16	0.0035608	-1.00345
ROBO1	2.06	6.66	0.0044932	-1.23874
KITLG	2.06	6.46	0.0049623	-1.34099
CCDC82	2.06	6.42	0.0050678	-1.36278
LOC100996506	2.06	6.22	0.0056165	-1.46991
GPRC6A	2.06	5.52	0.0082072	-1.87358
FKBP15	2.06	4.44	0.0160358	-2.61204
SLCO5A1	2.06	4.43	0.0161216	-2.61803
KIAA2012	2.06	4.34	0.0171208	-2.68555
FBXL21	2.06	4.01	0.021616	-2.94866
SPAG11A	2.06	3.74	0.0264112	-3.17615
PLA2G4E-AS1	2.06	3.13	0.0433855	-3.74243
CYB5A	2.05	7.75	0.002753	-0.750631
CYB5A	2.05	7.62	0.0029116	-0.804966
NFKB2	2.05	7.43	0.0031587	-0.884703
	2.05	7.33	0.0032997	-0.927775
ERC2-IT1	2.05	7.26	0.0034108	-0.9606
LOC105378702	2.05	7.11	0.0036428	-1.02622
LOC389332	2.05	6.01	0.0062488	-1.58217
CD47	2.05	5.79	0.0070294	-1.70722
PHF11	2.05	5.14	0.0102081	-2.111
	2.05	4.77	0.0129119	-2.37024
GFPT2	2.05	4.65	0.0138919	-2.45161
HRH3	2.05	4.3	0.0176022	-2.71673
SAMHD1	2.05	4.17	0.0193215	-2.82177
	2.05	3.84	0.0245025	-3.09086
GALNT5	2.05	3.33	0.036743	-3.55265
STMN4	2.05	3.2	0.0410769	-3.67998
	2.05	2.99	0.0491087	-3.88385
ATP9B	2.04	7.59	0.002945	-0.816088
	2.04	6.72	0.0043829	-1.2133
YME1L1	2.04	6.16	0.0057874	-1.50135
ZSWIM8///SAT1	2.04	4.72	0.0133028	-2.40338
	2.04	4.48	0.0155586	-2.57819
MT1E	2.04	4.22	0.0186087	-2.77936
P2RX2	2.04	4.12	0.0199487	-2.85785
	2.04	3.66	0.0282444	-3.25255
ENPP5	2.04	3.49	0.0322329	-3.40315
EGFR	2.04	3.22	0.0403731	-3.66025
LOC101927137///KIAA1456	2.04	3.11	0.0442354	-3.76458
ADH6	2.03	7.34	0.0032809	-0.922123
SEMA5A	2.03	6.87	0.0040724	-1.13852
TIFA	2.03	6.79	0.0042315	-1.17744
	2.03	6.29	0.0054139	-1.43152
HLA-B	2.03	6.24	0.0055643	-1.46015
SNAPC4	2.03	5.83	0.0069002	-1.68744
SPTA1	2.03	5.49	0.0083512	-1.89238
SLC25A37	2.03	5.19	0.0099016	-2.07762
SPOCD1	2.03	4.71	0.0133659	-2.40864
TBX5	2.03	4.61	0.0142527	-2.4802
EPOR	2.03	4.23	0.0185498	-2.77579
KCNIP4	2.03	4.17	0.0193485	-2.82335
TRIM2	2.03	4.06	0.0209022	-2.91065
METTL15	2.03	3.91	0.0233767	-3.03745
GTPBP1	2.03	3.28	0.0382551	-3.5987
	2.03	3.13	0.043482	-3.74496
BTN3A3	2.02	7.83	0.0026563	-0.716159
BTN2A2	2.02	7.69	0.0028262	-0.77603
SDC4	2.02	7.2	0.0035072	-0.988306
LITAF	2.02	6.86	0.004096	-1.14438
P3H2	2.02	6.56	0.00472	-1.28931
C19orf66	2.02	5.99	0.0063222	-1.59451
RPLP2	2.02	5.74	0.0072431	-1.73924
	2.02	5.62	0.0077195	-1.80756
BLVRA	2.02	5.56	0.0079892	-1.84454
DDA1	2.02	5.12	0.0103492	-2.12605
	2.02	4.81	0.0125621	-2.33977
AKAIN1	2.02	4.59	0.0144471	-2.49532
	2.02	4.38	0.0166926	-2.65709
LOC102723645	2.02	4.19	0.0189998	-2.80283
SGCD	2.02	3.96	0.0225247	-2.99533
	2.02	3.55	0.0306838	-3.34697
HUNK	2.02	3.33	0.0368677	-3.55652
	2.02	3.32	0.037213	-3.56716
DOK5	2.01	7.69	0.0028192	-0.773626
ATP1B1	2.01	7.38	0.0032305	-0.906841
	2.01	5.74	0.0072385	-1.73855
PCNX4	2.01	5.57	0.0079577	-1.84028
LEFTY1	2.01	5.51	0.0082146	-1.87456
ACRBP	2.01	5.08	0.0106183	-2.15422
MYLK	2.01	4.85	0.0122424	-2.3112
NDUFA4L2	2.01	3.92	0.0232233	-3.02998
PAX8	2.01	3.89	0.0236486	-3.05058
	2.01	3.7	0.0274193	-3.21878
CYBB	2.01	3.36	0.0358551	-3.52471
	2.01	3.35	0.0362939	-3.5386
	2.01	3.25	0.0393576	-3.63115
RAPGEF5	2	7.68	0.0028358	-0.779329
STAP2	2	7.51	0.0030511	-0.850669
MT1X	2	7.15	0.0035804	-1.00892
CTHRC1	2	6.83	0.0041454	-1.15655
C1orf61	2	6.51	0.0048559	-1.31858
COTL1	2	5.98	0.0063509	-1.59931
NCF4	2	5.33	0.0091232	-1.98829
JAM2	2	5.23	0.0096709	-2.05185
CROCC	2	5.03	0.010925	-2.18553
ISG15	2	5.03	0.010972	-2.19026
IFIT2	2	4.89	0.0119147	-2.28119
SCLY	1.99	7.17	0.0035526	-1.00115
IFI27	1.99	6.86	0.0040845	-1.14153
JAG1	1.99	6.58	0.0046901	-1.28277
PML	1.99	6.3	0.0053745	-1.42389
PML	1.99	6.29	0.0054104	-1.43083
SRCAP	1.99	6.09	0.0060034	-1.53988
DNAI2	1.99	5	0.0111418	-2.20716
	1.99	4.45	0.0159408	-2.60538
TNK2	1.99	4.35	0.017052	-2.68102
ARSK	1.99	4.09	0.0204402	-2.88537
	1.99	4.08	0.0206132	-2.8949
ARG1	1.99	4.07	0.0207199	-2.90074
LOC100507855///AK4	1.99	3.76	0.0261618	-3.16535
ALPPL2///ALPP	1.99	3.43	0.033773	-3.45642
CYP3A4	1.99	3.28	0.0382833	-3.59954
ALX4	1.99	3.17	0.0419363	-3.70363
SELPLG	1.99	3.14	0.0432243	-3.73818
KCNK3	1.99	3.13	0.0436742	-3.75
	1.99	3.08	0.0455268	-3.79743
GBP3	1.98	7.63	0.0028928	-0.798656
MICALL1	1.98	6.39	0.0051553	-1.38054
LOC101929709	1.98	6.17	0.005747	-1.494
PARP9	1.98	5.89	0.0066602	-1.64976
CSF1	1.98	5.87	0.0067428	-1.66286
	1.98	4.85	0.0122358	-2.31061
HIVEP2	1.98	4.8	0.012626	-2.34539
SLC41A1	1.98	4.47	0.0156502	-2.58476
CYTH1	1.98	4.05	0.0210898	-2.92076
	1.98	3.57	0.0302043	-3.32901
HNF1B	1.98	3.44	0.0335365	-3.44839
	1.98	3.33	0.0367495	-3.55285
ZFAND4	1.98	3.24	0.0395049	-3.63542
FAM46A	1.98	3.18	0.0415857	-3.69404
ZNFX1	1.97	7.51	0.0030456	-0.848884
GSAP	1.97	7.03	0.0037779	-1.06274
	1.97	6.96	0.0039007	-1.09495
CSRNP1	1.97	6.84	0.0041406	-1.15537
PTOV1-AS2	1.97	6.17	0.0057514	-1.4948
C22orf23	1.97	6.15	0.0058091	-1.50528
SAMHD1	1.97	5.5	0.0082893	-1.88434
NCF4	1.97	5.25	0.0095817	-2.04173
RELT	1.97	5.22	0.0097733	-2.06336
TLX3	1.97	5.21	0.0098336	-2.07009
NINJ1	1.97	4.97	0.0113772	-2.23021
NHLH2	1.97	4.96	0.0114373	-2.23602
GLYAT	1.97	4.91	0.0117704	-2.26771
BDH1	1.97	4.75	0.0130231	-2.37977
PAPPA2	1.97	4.5	0.0153296	-2.56159
ANKRD35	1.97	4.1	0.020247	-2.87463
NCKAP1L	1.97	4.09	0.0203923	-2.88272
AMBP	1.97	3.77	0.0258881	-3.15339
	1.97	3.6	0.0295197	-3.30287
KIAA1644	1.97	3.43	0.0338435	-3.4588
BMP7	1.96	7.62	0.0029046	-0.802619
SEC16B	1.96	7.57	0.0029729	-0.825283
PANX1	1.96	7.03	0.0037738	-1.06164
RTEL1-TNFRSF6B///RTEL1	1.96	6.81	0.0041922	-1.16795
CARTPT	1.96	6.34	0.0052749	-1.4044
MCF2	1.96	6.04	0.0061687	-1.56854
CISD3	1.96	5.44	0.008588	-1.92265
ITGB8	1.96	5.2	0.0098698	-2.0741
OAS2	1.96	5.14	0.0102289	-2.11323
BROX	1.96	4.92	0.0116913	-2.26026
HECW1	1.96	4.2	0.0188562	-2.79427
	1.96	4.1	0.0202349	-2.87396
ONECUT3	1.96	3.93	0.0230513	-3.02154
	1.96	3.91	0.0232986	-3.03365
	1.96	3.08	0.0452934	-3.79156
DNAJC3-AS1	1.95	7.44	0.0031438	-0.880038
CFLAR	1.95	7.09	0.0036857	-1.03793
DCHS2	1.95	6.86	0.0040949	-1.1441
	1.95	5.27	0.0094893	-2.03116
FAM65A	1.95	5.19	0.0099071	-2.07822
CTD-3080P12.3	1.95	5.13	0.0103034	-2.12119
LINC01118	1.95	4.87	0.0121047	-2.29869
NRXN3	1.95	4.7	0.0134792	-2.41803
LYRM2	1.95	4.36	0.0168673	-2.66878
	1.95	3.49	0.0321475	-3.40012
	1.94	6.05	0.0061206	-1.56028
GPR1-AS	1.94	6.01	0.0062641	-1.58475
TNIP2	1.94	5.39	0.0088266	-1.95238
	1.94	4.87	0.0120554	-2.29417
HERC6	1.94	4.58	0.0145743	-2.5051
CCDC69	1.94	4.55	0.0148617	-2.52692
MYLK	1.94	4.06	0.0209209	-2.91166
EPB41L4B	1.94	3.94	0.0227815	-3.00819
SLC8A1	1.94	3.39	0.0350628	-3.4992
WDR11-AS1	1.94	3.31	0.0374142	-3.57332
TEX36-AS1	1.94	3.2	0.0408957	-3.67494
ABCG1	1.93	7.03	0.003774	-1.06169
CFLAR	1.93	6.98	0.0038743	-1.08811
COTL1	1.93	6.87	0.0040833	-1.14123
	1.93	6.71	0.0043934	-1.21575
CD47	1.93	6.43	0.0050522	-1.35959
AMACR	1.93	6.18	0.005732	-1.49126
PDE5A	1.93	5.68	0.0074661	-1.77172
MARCH6	1.93	5.57	0.0079497	-1.83919
MIR8085///BCL3	1.93	5.37	0.008945	-1.96685
C16orf78	1.93	5.06	0.0107183	-2.16452
ADGRG1	1.93	4.65	0.0138837	-2.45095
PM20D2	1.93	4.58	0.0145356	-2.50214
CHKB-AS1	1.93	4.49	0.0154952	-2.57362
SLC4A7	1.93	4.45	0.0158984	-2.60239
CD44	1.93	4.04	0.021202	-2.92677
NCAM1	1.93	4	0.021822	-2.95941
	1.93	3.76	0.0260995	-3.16264
LOC100505984///ITGB6	1.93	3.66	0.0281738	-3.2497
IRX3	1.93	2.97	0.049824	-3.90035
ADAMTS9	1.92	6.16	0.0057805	-1.5001
WHAMMP2///WHAMMP3	1.92	6.15	0.0058057	-1.50467
CLDN14	1.92	5.93	0.0065233	-1.6277
LOC102723899///CLDN12	1.92	5.8	0.0070015	-1.70297
PMP22	1.92	4.68	0.0136648	-2.43326
AP1S3	1.92	4.24	0.018307	-2.76094
	1.92	4.2	0.0189114	-2.79756
NCR3LG1	1.92	4.15	0.0195904	-2.83738
	1.92	4.12	0.0199902	-2.8602
TFEC	1.92	3.82	0.0248775	-3.10812
	1.92	3.71	0.02708	-3.20461
LOC102725108///LOC101928910///FAM66D///FAM66B///FAM66C	1.92	3.7	0.0273752	-3.21695
LOC102723407///IGHV4-31///IGHM///IGHG4///IGHG1///IGHA2///IGHA1	1.92	3.65	0.0284728	-3.26172
RIMS3	1.92	3.33	0.0368939	-3.55733
GLRX3	1.92	3.31	0.0372166	-3.56727
SOBP	1.92	3.23	0.03995	-3.64822
PITPNC1	1.92	3.22	0.0402959	-3.65806
DIDO1	1.92	3.02	0.0478972	-3.85536
	1.92	3.01	0.0483774	-3.86674
FERMT3	1.91	6.46	0.0049591	-1.34032
ARAP1	1.91	6.44	0.0050238	-1.35374
PDLIM4	1.91	5.77	0.0071323	-1.72274
C8orf46	1.91	5.53	0.0081206	-1.86213
KRT2	1.91	5.41	0.0087008	-1.9368
LOC105374809	1.91	4.69	0.0135305	-2.42226
LOC440934	1.91	3.89	0.0237362	-3.05477
SOGA1	1.91	3.66	0.0281728	-3.24966
	1.91	3.42	0.0342392	-3.47206
WDR76	1.91	3.41	0.0344627	-3.47949
	1.91	3.22	0.0402005	-3.65536
GCKR	1.91	3.08	0.0453399	-3.79273
GTPBP2	1.91	3.04	0.0472307	-3.83937
UNC93B1	1.91	3	0.0487865	-3.87634
LOC101930416///LOC101929792///LOC100996724///PDE4DIP	1.9	7.36	0.0032622	-0.916467
CYLD	1.9	7.01	0.0038116	-1.07167
TNFAIP1	1.9	6.94	0.0039399	-1.10504
[truncated: 4,835 more rows]

## Sheet: VEGF
Gene.symbol	logFC	t	adj.P.Val	B
OR51B4	7.8543	2.7064	0.030139	-3.2828
MYH7B	7.696	2.8058	0.026101	-3.1815
SYCE1	7.5561	2.7555	0.02807	-3.2326
COQ8A	7.5377	3.0462	0.018511	-2.9427
LMOD2	7.4585	2.859	0.024177	-3.1279
TMEM232	7.4259	3.0191	0.019237	-2.9692
RGL4	7.2032	2.5498	0.037873	-3.4449
FBXO40	7.0835	2.8141	0.025791	-3.1731
DNAH8	7.0566	2.5506	0.037832	-3.4441
DEFB126	6.9125	5.3977	0.00098619	-1.1733
H2BW4P	6.8533	3.6569	0.007998	-2.3825
KCNJ16	6.7868	3.3025	0.012936	-2.6991
ARMC8	6.7422	2.7556	0.028063	-3.2324
PTGR2	6.6884	3.0878	0.017455	-2.9024
L2HGDH	6.643	3.4862	0.01006	-2.532
100505862	6.5332	2.5051	0.040443	-3.4917
TTC12	6.5132	2.5895	0.035736	-3.4035
TRAP1	6.4492	2.3285	0.052462	-3.6783
LINC01354	6.4479	4.4374	0.002962	-1.7719
HNRNPAB	6.4162	3.8198	0.0064514	-2.2452
GALNT12	6.411	2.7164	0.029705	-3.2725
LOC100130452	6.4069	2.5842	0.036017	-3.4091
NCKAP5	6.3895	4.4565	0.0028942	-1.7585
LINC01405	6.3731	3.4177	0.011042	-2.5935
LMOD3	6.3657	2.9969	0.019851	-2.9909
SPATA17	6.3522	2.6747	0.03156	-3.3153
100506926	6.3427	3.1256	0.016552	-2.866
PCBP3	6.3369	3.6853	0.0077013	-2.3582
TMEM151A	6.3281	2.7379	0.028796	-3.2506
SGK2	6.2303	2.6512	0.032658	-3.3396
NRAD1	6.2293	2.9968	0.019854	-2.991
PBX4	6.2192	2.8439	0.024707	-3.143
C17orf99	6.2131	2.7229	0.029427	-3.2659
TMEM30B	6.2037	2.55	0.037862	-3.4447
C17orf64	6.1456	2.9926	0.019974	-2.9952
CRB1	6.0039	2.6359	0.033396	-3.3554
NSUN3	5.9561	2.9069	0.02257	-3.0799
IKZF2	5.9243	3.1832	0.015268	-2.8111
PTCD1	5.8911	3.2161	0.014582	-2.7799
ESPN	5.8663	3.3415	0.012258	-2.663
TPM2	5.8551	2.9066	0.022583	-3.0803
HS2ST1	5.8407	2.6197	0.034197	-3.3722
XPA	5.84	4.5947	0.0024515	-1.6629
EFCAB14	5.8346	3.0392	0.018696	-2.9496
MUS81	5.7745	2.6808	0.031285	-3.3091
C1QTNF2	5.7671	2.8018	0.026251	-3.1855
HBM	5.7618	2.5781	0.03634	-3.4154
UNC45B	5.6981	3.725	0.0073071	-2.3245
TESPA1	5.6867	2.6192	0.034219	-3.3727
LINC00482	5.6795	2.2747	0.056807	-3.7355
BTBD17	5.6772	2.6697	0.031793	-3.3205
ZNF585B	5.6617	3.0199	0.019215	-2.9684
ATP2A3	5.6606	2.6041	0.034985	-3.3884
CHST6	5.6604	2.912	0.022408	-3.0749
SMIM24	5.6588	2.7054	0.030184	-3.2838
NOXO1	5.6264	2.8011	0.02628	-3.1863
ACTA2	5.6254	3.6318	0.0082693	-2.4041
SCN2A	5.6217	2.8559	0.024284	-3.131
HMGB4	5.6199	2.748	0.028374	-3.2402
SPZ1	5.6186	2.9911	0.020018	-2.9967
FAM131A	5.5865	2.7655	0.027664	-3.2223
ZNF607	5.5725	3.3237	0.012561	-2.6794
NXF5	5.5337	2.7511	0.028247	-3.237
TCF24	5.5042	3.0836	0.017558	-2.9064
EPHA6	5.5041	2.9274	0.021919	-3.0596
645739	5.4956	2.8284	0.025265	-3.1587
ZNF765	5.4893	2.6537	0.032539	-3.337
PDCD1LG2	5.4865	2.6911	0.030816	-3.2984
DDX19B	5.461	2.5163	0.039782	-3.4799
CEP89	5.4607	2.7152	0.029756	-3.2737
TASP1	5.45	3.302	0.012944	-2.6996
NWD2	5.4378	2.8348	0.025035	-3.1523
KCNE1	5.4285	2.364	0.049781	-3.6406
ZSWIM4	5.4233	2.8464	0.024617	-3.1405
GPM6A	5.4174	3.6648	0.0079145	-2.3758
GRAMD2B	5.4172	2.6693	0.03181	-3.3209
MMP15	5.4133	2.8788	0.023498	-3.108
KATNAL2	5.4075	2.7798	0.0271	-3.2079
LINC01590	5.3936	3.4177	0.011042	-2.5935
CPA6	5.3896	3.3883	0.011495	-2.6202
MAPK4	5.3844	2.6879	0.030962	-3.3018
LGR4	5.379	2.676	0.031501	-3.314
MIR1-1HG	5.372	2.8799	0.023464	-3.107
ABCC9	5.3701	2.0599	0.078078	-3.9648
LINC01191	5.368	2.8775	0.023544	-3.1094
ERF	5.3601	3.1989	0.014937	-2.7962
SMIM31	5.3597	2.7305	0.029104	-3.2581
TRPM8	5.3482	3.041	0.018649	-2.9478
29013	5.3338	2.2079	0.062706	-3.8067
S1PR5	5.3332	2.7777	0.027183	-3.21
LINC01426	5.3245	3.7544	0.0070293	-2.2997
ZNF566	5.3239	3.2551	0.013812	-2.7432
TRIM69	5.3231	2.9801	0.020332	-3.0075
MYLK-AS1	5.2941	3.3706	0.011776	-2.6363
DESI2	5.2805	2.3482	0.050954	-3.6573
C15orf56	5.2737	3.0167	0.019301	-2.9715
ZNF792	5.2578	3.2473	0.013964	-2.7506
LRRC4	5.242	2.8688	0.023838	-3.118
KIF27	5.2394	2.7623	0.027793	-3.2256
286071	5.2063	2.7746	0.027303	-3.2131
157503	5.1978	4.1107	0.0044396	-2.0131
SLC46A2	5.1878	2.5229	0.039399	-3.473
AVL9	5.1866	2.5096	0.040174	-3.4869
AUNIP	5.1641	2.187	0.064676	-3.829
IRX1	5.164	3.2243	0.014417	-2.7722
IGLV1-44	5.1629	3.0658	0.018005	-2.9237
ZSCAN9	5.1627	3.0628	0.018083	-2.9266
PKN2	5.1586	2.9585	0.020969	-3.0288
100506154	5.157	2.6606	0.032217	-3.3299
SSR4P1	5.1371	2.5586	0.037391	-3.4357
100505784	5.134	3.3577	0.011988	-2.6482
POU6F2-AS2	5.1285	2.6268	0.033843	-3.3648
LOC100505664	5.1161	3.0612	0.018123	-2.9281
CLEC12A	5.1142	2.5998	0.035205	-3.3929
DBH-AS1	5.1101	3.0981	0.017203	-2.8924
PLSCR1	5.1062	2.9036	0.022677	-3.0832
ZNF668	5.0871	2.7082	0.030062	-3.281
MYC	5.0787	2.919	0.022186	-3.068
LRRC75A	5.0773	2.5898	0.035722	-3.4032
TPK1	5.0689	3.0594	0.018169	-2.9299
SLITRK2	5.0577	2.9286	0.02188	-3.0583
IKZF3	5.0564	3.1737	0.015472	-2.8201
SPON1	5.0527	3.3223	0.012587	-2.6808
SLC5A8	5.0527	3.122	0.016636	-2.8695
LAS1L	5.05	2.7235	0.029403	-3.2653
KLC3	5.0467	2.612	0.034581	-3.3802
ANKRD30A	5.0461	4.526	0.0026614	-1.71
PPP4R4	5.0456	2.8905	0.023108	-3.0963
CLINT1	5.0454	2.579	0.036291	-3.4145
DYDC2	5.0218	2.6034	0.035021	-3.3891
EPN3	5.008	2.19	0.064392	-3.8258
MAGIX	4.9942	3.0538	0.018314	-2.9353
LGI3	4.9934	2.878	0.023526	-3.1088
SERP1	4.9927	2.9066	0.022582	-3.0803
CYP4F30P	4.9776	2.4597	0.043231	-3.5394
PLBD1	4.9732	2.6811	0.031268	-3.3088
ZNF683	4.9731	5.0806	0.0013979	-1.3539
TRA2B	4.9717	3.0904	0.017392	-2.8999
ANKRD42	4.9612	2.6454	0.032937	-3.3456
ANKRD44	4.9604	2.9907	0.020027	-2.997
IL10RB-DT	4.9541	3.3612	0.011931	-2.645
NAPRT	4.951	3.2567	0.013783	-2.7418
FGFBP2	4.9394	2.7525	0.028192	-3.2357
COG2	4.9393	4.2641	0.0036642	-1.8974
IFNK	4.9386	2.7767	0.027223	-3.2111
MIR17HG	4.9328	2.1893	0.064462	-3.8266
MMD	4.9304	3.121	0.016659	-2.8704
GALP	4.9261	2.6192	0.034223	-3.3728
RASGRP3	4.923	2.7949	0.026514	-3.1925
643616	4.9183	2.2924	0.055333	-3.7166
SLC35E2B	4.9108	2.499	0.040808	-3.4981
C9orf24	4.9022	3.024	0.019103	-2.9644
HSPB9	4.899	2.0615	0.077887	-3.963
ARHGEF12	4.891	2.9618	0.020869	-3.0255
LINC01341	4.8892	2.9089	0.022506	-3.0779
C1QTNF12	4.8829	3.4487	0.010585	-2.5655
AFMID	4.8816	2.7973	0.026423	-3.1901
AADAT	4.881	3.8145	0.006496	-2.2496
PCDHGC5	4.8664	2.5997	0.035207	-3.3929
MSRB2	4.8661	2.8078	0.026026	-3.1795
IBA57-DT	4.8615	3.5559	0.0091558	-2.4703
HS3ST6	4.8566	3.1239	0.01659	-2.8676
100129104	4.8512	3.399	0.011327	-2.6104
MFSD9	4.8504	2.2956	0.055077	-3.7132
PRDM7	4.8403	3.1302	0.016445	-2.8616
SPATA6L	4.8332	2.29	0.055534	-3.7192
CNOT10	4.8254	3.0483	0.018456	-2.9407
BRSK2	4.8073	2.8766	0.023575	-3.1103
PIWIL4	4.8056	3.0359	0.018784	-2.9528
ANO2	4.803	2.5178	0.039694	-3.4784
TPBG	4.7989	4.3382	0.0033435	-1.843
DHRS7C	4.7938	2.7769	0.027215	-3.2109
100131053	4.7936	2.5539	0.037648	-3.4406
TRIO	4.7878	3.0752	0.017767	-2.9145
EPS8L2	4.7831	2.7979	0.026401	-3.1895
RIOK2	4.7823	2.9184	0.022202	-3.0685
CFAP65	4.7799	2.6883	0.030942	-3.3013
TTC23L	4.7782	4.8044	0.0019158	-1.5246
HMCN1	4.7779	3.1897	0.015128	-2.8048
POLR3K	4.7562	3.1986	0.014944	-2.7965
728543	4.7525	2.6154	0.034412	-3.3767
OTUD6B	4.7516	3.2268	0.014367	-2.7698
NEFM	4.7448	2.6328	0.033549	-3.3586
PYROXD1	4.7295	3.0692	0.017919	-2.9204
GJB2	4.7281	2.6669	0.031922	-3.3234
NDUFA6-DT	4.7275	2.5739	0.03656	-3.4197
ADORA2A-AS1	4.7261	3.2814	0.013318	-2.7187
CAPS2	4.7206	2.7909	0.026667	-3.1966
GLTPD2	4.7196	3.4346	0.010791	-2.5783
TXNDC2	4.7192	2.5253	0.039262	-3.4705
R3HCC1L	4.7181	3.0671	0.017974	-2.9225
KIRREL2	4.7135	2.6684	0.031851	-3.3218
ABCC11	4.7134	2.5125	0.040004	-3.4839
C1orf56	4.7121	2.9187	0.022194	-3.0682
NIM1K	4.7118	2.5127	0.039992	-3.4837
AICDA	4.7099	3.8207	0.0064438	-2.2445
ZDHHC19	4.7051	2.3777	0.048782	-3.626
LMBRD1	4.7021	2.8299	0.025209	-3.1571
SLC10A4	4.7	2.5004	0.040723	-3.4966
TMCO5B	4.6991	2.4806	0.041927	-3.5175
PRRC2C	4.6981	2.951	0.021193	-3.0362
TTTY6	4.6964	2.4175	0.046002	-3.5839
BORCS6	4.6927	2.5717	0.036678	-3.422
TMED10	4.6821	3.3091	0.012818	-2.693
PKD2L2	4.6803	2.5502	0.037853	-3.4445
LINC01085	4.6619	2.512	0.040033	-3.4844
NECTIN3-AS1	4.6606	2.3885	0.048015	-3.6146
GPR158	4.6569	2.624	0.03398	-3.3677
ARL6	4.6555	3.1193	0.016697	-2.872
DMRT2	4.6456	2.5311	0.038926	-3.4644
PPP4R1L	4.6452	3.1711	0.015528	-2.8225
SOX2-OT	4.6323	2.555	0.037586	-3.4394
OTUB2	4.6245	3.4333	0.01081	-2.5794
CAND2	4.6228	2.8259	0.025355	-3.1612
LIX1	4.6221	2.6414	0.033132	-3.3498
FLJ16779	4.6219	2.2695	0.057241	-3.741
TCF21	4.6208	2.7611	0.027843	-3.2269
TEX26	4.6129	3.2342	0.01422	-2.7628
285835	4.6121	3.7024	0.0075287	-2.3436
MGC12916	4.6096	2.7417	0.028636	-3.2467
TIMM13	4.6074	2.5446	0.038167	-3.4504
ACSM1	4.6055	2.3739	0.04906	-3.6301
100505840	4.6045	2.3572	0.050282	-3.6477
ZNF883	4.6017	3.3195	0.012635	-2.6833
LOC285095	4.6017	2.5589	0.037372	-3.4354
COX8C	4.6	2.796	0.026474	-3.1915
AQR	4.5981	2.8652	0.023962	-3.1217
PGM5	4.5976	3.3859	0.011533	-2.6224
NRG4	4.589	3.1899	0.015124	-2.8046
PTCH1	4.5879	2.3646	0.049734	-3.6399
DEFB119	4.5875	2.959	0.020953	-3.0283
100505639	4.5871	2.4169	0.046048	-3.5846
DMBX1	4.5867	2.4477	0.044006	-3.5521
TRIM36	4.5854	2.7103	0.029971	-3.2788
NECAB1	4.5806	1.7895	0.11635	-4.2515
REPIN1	4.5769	3.0482	0.018461	-2.9408
SLC51B	4.5766	2.8819	0.023395	-3.1049
YIPF4	4.5749	3.1494	0.016007	-2.8432
PARD6G-AS1	4.5687	2.8016	0.026261	-3.1858
PCDHB18P	4.5676	2.6891	0.030909	-3.3006
NCOR1	4.5672	2.321	0.053045	-3.6862
MCM3AP-AS1	4.5668	3.2656	0.013614	-2.7335
CD5	4.5647	2.3868	0.048132	-3.6164
WNT4	4.5631	2.866	0.023935	-3.1209
254057	4.5594	3.3674	0.011828	-2.6393
RTBDN	4.5577	2.6955	0.030621	-3.294
CYP19A1	4.5574	3.0177	0.019273	-2.9705
ATP2B2	4.5362	2.6332	0.033527	-3.3582
NPC1L1	4.5311	3.1076	0.016975	-2.8833
NEURL3	4.5261	2.8149	0.025763	-3.1724
STAC3	4.5247	2.0692	0.077005	-3.9548
LINC00355	4.5237	2.6683	0.031854	-3.3219
OPN5	4.5233	2.708	0.03007	-3.2811
BUB3	4.5229	2.326	0.052659	-3.6809
LOC100288123	4.5207	2.6279	0.03379	-3.3637
RASAL1	4.5158	2.6461	0.032906	-3.3449
LTBP4	4.5141	3.6078	0.0085395	-2.4249
ASPDH	4.5088	3.6132	0.0084778	-2.4202
GNG8	4.5051	2.8731	0.023693	-3.1138
NPW	4.5034	2.7371	0.028828	-3.2514
TSPYL6	4.497	3.2453	0.014001	-2.7524
MS4A7	4.4803	2.3811	0.048539	-3.6224
TMEM191A	4.4724	2.838	0.024919	-3.149
PRSS35	4.4709	2.7249	0.029343	-3.2639
RNLS	4.4676	2.702	0.030334	-3.2873
ESCO2	4.4601	2.8297	0.025216	-3.1573
CDK19	4.4563	3.9469	0.0054711	-2.1418
LSM3	4.4557	3.3183	0.012655	-2.6844
PLA2G12B	4.4557	3.2518	0.013877	-2.7464
LINC00313	4.4548	2.9783	0.020384	-3.0092
ODF3B	4.4524	3.0284	0.018985	-2.9601
GPR83	4.4505	2.8987	0.022837	-3.0881
TSPY26P	4.4413	2.4007	0.047157	-3.6017
LINC00551	4.438	2.7066	0.030131	-3.2826
DRC7	4.4353	2.4516	0.04375	-3.5479
CPLX1	4.4301	3.4649	0.010354	-2.551
CCDC114	4.426	2.9873	0.020127	-3.0004
MARCHF1	4.4225	2.9322	0.02177	-3.0548
IDNK	4.4198	4.0274	0.0049343	-2.0779
HS3ST3B1	4.4197	2.1	0.073577	-3.922
NR1H4	4.4129	2.0919	0.074466	-3.9307
LOC100505942	4.4119	3.042	0.018621	-2.9468
PCDHB5	4.4075	4.9469	0.0016262	-1.435
PNRC2	4.4052	2.6762	0.031494	-3.3138
SCNN1G	4.4031	2.2798	0.056376	-3.73
KDM4C	4.402	3.2532	0.013848	-2.745
TBX22	4.3989	2.5648	0.037051	-3.4292
POGK	4.3951	2.611	0.034634	-3.3812
TTC16	4.3902	2.3855	0.048225	-3.6177
ZIC2	4.3844	2.26	0.058057	-3.7512
TEX46	4.3839	2.1484	0.068489	-3.8703
ZFY	4.3804	2.5275	0.039136	-3.4682
RTKN2	4.3802	2.8388	0.024889	-3.1482
HEMGN	4.3787	3.2383	0.014139	-2.759
SNX31	4.3781	3.2312	0.014279	-2.7657
CASZ1	4.3706	2.5224	0.039427	-3.4736
SNTN	4.3699	2.4586	0.043305	-3.5406
OSR1	4.3698	2.4336	0.044925	-3.5669
MIXL1	4.3683	2.907	0.022567	-3.0798
H2BW2	4.3677	2.9026	0.022711	-3.0843
TMEM52	4.3607	2.7219	0.029469	-3.2669
OSTM1-AS1	4.3548	2.5794	0.036271	-3.4141
SELENOP	4.3462	2.9513	0.021184	-3.0359
ABHD12B	4.3403	2.8781	0.023524	-3.1088
LINC00944	4.3346	2.8463	0.024622	-3.1406
STOX2	4.3334	2.5911	0.035653	-3.4018
THAP7-AS1	4.3331	2.8611	0.024102	-3.1257
METTL4	4.3328	2.3548	0.050458	-3.6503
SLC28A3	4.3322	5.9945	0.0005298	-0.87328
POLR2F	4.3313	2.7488	0.028343	-3.2394
100128175	4.3228	2.6168	0.03434	-3.3752
C19orf18	4.3205	2.5647	0.037059	-3.4294
ENTPD2	4.3197	2.6921	0.030772	-3.2975
SHLD2	4.3195	2.0353	0.080976	-3.9911
ACRBP	4.317	3.0525	0.018347	-2.9366
ZNF649	4.3153	4.0128	0.0050275	-2.0894
CUL9	4.3145	2.6618	0.032161	-3.3287
PRO1804	4.3088	1.7756	0.11874	-4.266
TRPV2	4.3048	2.316	0.053437	-3.6915
WDR63	4.3043	3.7281	0.0072769	-2.3218
DNM1P46	4.2997	2.8163	0.025708	-3.1709
KCNJ10	4.2994	2.8553	0.024306	-3.1316
PRAC1	4.2991	2.5823	0.036118	-3.4111
ZNF221	4.2954	2.6695	0.031801	-3.3207
SYNJ1	4.2761	2.8612	0.0241	-3.1256
LINC00997	4.2744	2.6371	0.033339	-3.3542
NKD2	4.272	2.6943	0.030672	-3.2952
CNOT9	4.2635	3.2262	0.014379	-2.7704
LPAR3	4.262	2.0026	0.084989	-4.0259
LINC01102	4.2616	2.3864	0.04816	-3.6168
LOC100272217	4.2602	3.6974	0.0075791	-2.3479
TNS4	4.2504	2.6024	0.03507	-3.3901
CDH26	4.2476	2.8021	0.026239	-3.1852
EXOC3L4	4.2457	2.7234	0.029404	-3.2653
ISM1	4.2435	2.1143	0.072029	-3.9067
ZKSCAN3	4.2416	2.8923	0.023047	-3.0945
PCNX4	4.2335	2.2906	0.055483	-3.7185
ADAP2	4.2306	2.2687	0.057306	-3.7418
100129112	4.2271	2.5263	0.039203	-3.4695
TMEM270	4.2268	2.8503	0.024481	-3.1366
IRF5	4.2261	2.726	0.029295	-3.2627
PKD1L2	4.2257	2.7683	0.027553	-3.2195
KIF2B	4.2224	2.5367	0.03861	-3.4586
WNT16	4.2217	1.9115	0.097226	-4.1228
SCN11A	4.2166	3.3997	0.011317	-2.6099
FAXC	4.2155	2.7238	0.029387	-3.2649
ATP8B3	4.2153	3.1701	0.015551	-2.8235
MAGOHB	4.2148	2.4479	0.043991	-3.5519
CABS1	4.2105	2.7949	0.026514	-3.1925
GJD4	4.2095	2.909	0.022506	-3.0779
SPATA22	4.2091	2.9763	0.020444	-3.0113
84757	4.2066	3.1701	0.01555	-2.8235
LOC100130950	4.2013	3.7236	0.0073205	-2.3257
C6orf99	4.1956	2.0123	0.083775	-4.0156
FAM221B	4.1938	4.2096	0.0039209	-1.9379
SCN3A	4.1935	3.0902	0.017396	-2.9001
KRTAP4-1	4.1919	2.7369	0.028835	-3.2515
SYT3	4.1908	4.4726	0.0028386	-1.7472
SPACA7	4.1878	3.0534	0.018326	-2.9358
SLC25A19	4.1844	2.6943	0.030674	-3.2952
SCAMP2	4.1827	2.8077	0.026029	-3.1796
FAM24A	4.1756	2.3813	0.048526	-3.6222
EYS	4.1738	2.8302	0.0252	-3.1569
C1QTNF4	4.1719	2.304	0.054397	-3.7043
HNF4G	4.1703	4.2347	0.0038002	-1.9192
CES3	4.1675	2.993	0.019964	-2.9948
COPS8	4.1655	2.9689	0.020659	-3.0185
CELF4	4.1621	2.5489	0.037924	-3.4458
FBXW10	4.1607	3.0864	0.017489	-2.9037
CLEC7A	4.1605	4.029	0.0049245	-2.0766
PROK2	4.16	2.1708	0.066247	-3.8463
MDN1	4.1574	2.8786	0.023506	-3.1082
ACTRT2	4.1566	3.009	0.019515	-2.9791
FAM95A	4.1549	2.6853	0.031079	-3.3045
ARRDC1-AS1	4.1541	2.1801	0.065345	-3.8364
PLCXD1	4.148	2.5602	0.037304	-3.4341
KCNQ5	4.1476	2.8135	0.025812	-3.1737
ACY3	4.1467	2.676	0.031501	-3.314
TPTE2P6	4.1373	2.9086	0.022517	-3.0783
ZNF655	4.1366	3.2046	0.014819	-2.7908
TM6SF2	4.1358	2.444	0.044247	-3.556
PITRM1	4.1332	2.7919	0.026629	-3.1955
ZNHIT2	4.1309	2.9723	0.02056	-3.0152
ZNF276	4.1299	2.9309	0.021811	-3.0561
NEU4	4.1269	2.4268	0.045381	-3.5742
ZNF497	4.1187	2.4176	0.045997	-3.5838
ARMC4	4.1185	2.4997	0.040766	-3.4974
GMIP	4.118	2.709	0.030025	-3.2801
TTLL6	4.1179	2.5212	0.039498	-3.4748
BCAR4	4.1133	2.7429	0.028584	-3.2454
SOST	4.1027	1.9832	0.087461	-4.0466
ZMYND12	4.1012	2.8168	0.025692	-3.1704
LINC01120	4.1003	2.7897	0.026716	-3.1979
ZNF879	4.0946	2.7732	0.02736	-3.2146
ZNF861P	4.087	2.525	0.039281	-3.4709
IFT27	4.0861	3.2111	0.014684	-2.7846
MUC13	4.0829	2.4459	0.044118	-3.5539
LINGO1	4.0813	3.7624	0.0069558	-2.293
MS4A8	4.0786	2.9799	0.020338	-3.0077
TLR7	4.0778	2.8515	0.024437	-3.1354
81787	4.0756	3.4241	0.010946	-2.5878
100507531	4.0744	3.1676	0.015605	-2.8259
SP2-AS1	4.0736	2.9024	0.022716	-3.0844
ABHD16B	4.0704	3.0793	0.017666	-2.9106
SMIM8	4.0697	3.0119	0.019433	-2.9762
C20orf141	4.0687	2.775	0.027289	-3.2128
FRMD8P1	4.0677	2.2411	0.059696	-3.7712
PARD3-AS1	4.0672	2.3766	0.048865	-3.6272
APBB1IP	4.0671	2.5018	0.040639	-3.4952
P2RY12	4.0651	2.5237	0.039351	-3.4722
FAM160A2	4.0634	2.9421	0.021463	-3.045
FPR3	4.0629	2.623	0.03403	-3.3687
TAFA1	4.0592	1.711	0.1305	-4.3333
CREB3L3	4.0585	2.2744	0.056832	-3.7358
CALN1	4.045	2.9192	0.022178	-3.0677
646778	4.0412	2.6166	0.034351	-3.3754
TRAJ17	4.0396	3.3727	0.011743	-2.6345
FAM24B	4.0341	3.766	0.0069229	-2.29
ANGPTL1	4.0332	3.2753	0.013431	-2.7244
WDR44	4.0322	3.0407	0.018657	-2.9481
C16orf89	4.0305	2.5717	0.036682	-3.4221
FFAR4	4.0298	4.195	0.0039932	-1.9489
RPS6KA2-AS1	4.0288	2.7587	0.027938	-3.2293
C16orf95	4.0267	2.9421	0.021464	-3.045
NOTCH1	4.0229	2.6253	0.033916	-3.3664
441441	4.0217	2.1813	0.065231	-3.8352
LINC00710	4.0198	2.7338	0.028966	-3.2547
PTBP1	4.0153	2.5782	0.036331	-3.4153
FBXO5	4.0148	2.9659	0.020747	-3.0214
TC2N	4.013	3.1394	0.016234	-2.8528
SLFNL1-AS1	4.0125	2.6912	0.030812	-3.2984
IBSP	4.0122	4.1216	0.0043786	-2.0047
ZNF175	4.0069	2.5447	0.038161	-3.4503
IGKC	4.0068	2.751	0.028254	-3.2372
SATB1	4.0056	3.7019	0.0075344	-2.3441
INSYN2A	4.0039	2.3708	0.049283	-3.6333
CFTR	4.0018	2.3505	0.050785	-3.6549
ZFP64	3.9968	2.6777	0.031424	-3.3123
PCDHAC2	3.9937	2.6009	0.03515	-3.3917
SYT4	3.9928	2.7963	0.026463	-3.1912
MNX1-AS1	3.9898	2.7022	0.030325	-3.2871
TRPM5	3.9889	2.92	0.022153	-3.0669
DEFB121	3.9876	2.6879	0.03096	-3.3018
FYB2	3.9873	2.5648	0.037052	-3.4293
EVX1	3.9772	2.5051	0.040441	-3.4917
LOC730098	3.9723	3.4729	0.010243	-2.5439
DCDC2	3.9701	2.4013	0.047115	-3.601
ELP5	3.9674	3.0628	0.018081	-2.9266
UPF3B	3.9611	2.7607	0.027859	-3.2273
LINC00334	3.9608	2.8966	0.022906	-3.0902
GPRC5D-AS1	3.9605	2.9659	0.020748	-3.0215
LINC01257	3.9585	3.3321	0.012418	-2.6718
VCPIP1	3.9582	3.6929	0.0076242	-2.3517
MACROD2	3.9575	3.5281	0.009505	-2.4947
TDO2	3.955	4.2876	0.0035589	-1.88
TEX35	3.9544	2.6552	0.032472	-3.3355
UNC13D	3.9438	2.8466	0.024612	-3.1404
HHLA1	3.9415	2.5394	0.038458	-3.4558
IGL	3.9398	2.6238	0.033992	-3.368
CYP26B1	3.9347	2.81	0.025943	-3.1772
RP1	3.9326	2.7158	0.029734	-3.2732
CCDC125	3.9259	2.9065	0.022583	-3.0803
SLC5A7	3.9223	2.5003	0.040729	-3.4967
GNAS-AS1	3.9174	4.2479	0.0037385	-1.9094
PAGE2B	3.9159	2.3525	0.050636	-3.6528
EHMT2	3.9135	2.9746	0.020491	-3.0128
FAM47B	3.9117	2.6683	0.031855	-3.3219
MUC15	3.9116	2.2445	0.059404	-3.7677
MIPOL1	3.9085	3.8694	0.0060475	-2.2045
LINC02532	3.9085	2.1979	0.063644	-3.8174
MKX	3.9085	2.0967	0.073938	-3.9255
CGA	3.9084	2.8319	0.025139	-3.1552
UPP2	3.9041	3.0052	0.019619	-2.9828
NPSR1-AS1	3.9032	2.7814	0.027036	-3.2062
FCRLA	3.9021	2.6272	0.033823	-3.3644
C6orf118	3.8985	3.1425	0.016162	-2.8498
LOC286437	3.8981	3.0418	0.018627	-2.947
TTTY5	3.8948	3.0176	0.019276	-2.9706
PLEKHG4B	3.8919	2.7665	0.027624	-3.2213
SLC5A9	3.8869	3.0106	0.019471	-2.9775
SLC26A7	3.8855	2.2405	0.059754	-3.7719
RNF212	3.884	2.5442	0.038188	-3.4508
LOC100507221	3.8838	2.7548	0.028096	-3.2332
ZCCHC8	3.8801	2.696	0.030599	-3.2935
VWA1	3.879	3.2421	0.014064	-2.7554
ZC3H3	3.8787	2.7953	0.026502	-3.1922
SIKE1	3.8767	3.1151	0.016796	-2.8761
SEMA4B	3.8727	3.0778	0.017704	-2.9121
COBLL1	3.8721	3.1531	0.015925	-2.8397
RNF157-AS1	3.8684	3.6012	0.0086147	-2.4306
PLPP7	3.8579	2.6455	0.032934	-3.3455
ST6GALNAC1	3.8575	2.9279	0.021902	-3.059
SYT9	3.8516	2.7771	0.027207	-3.2106
PATL2	3.8496	3.1924	0.015072	-2.8023
LRRC8E	3.8476	2.6043	0.034973	-3.3882
AKR1E2	3.8444	2.904	0.022665	-3.0829
LRRC46	3.8437	2.8504	0.024478	-3.1365
FOXD2-AS1	3.8436	2.8554	0.024301	-3.1315
84237	3.8429	2.3993	0.047257	-3.6032
CCDC153	3.8413	3.165	0.015661	-2.8283
TESC	3.8411	2.8575	0.02423	-3.1294
TMEM254	3.8408	3.2803	0.013339	-2.7197
KRT71	3.8393	2.7642	0.027718	-3.2237
RNASET2	3.8378	1.5544	0.16372	-4.4934
MIR7-3HG	3.8365	4.1611	0.0041666	-1.9746
TMEM87A	3.8352	3.2132	0.014642	-2.7826
LINC00461	3.8347	2.8478	0.024568	-3.1391
100128298	3.8305	2.5624	0.037181	-3.4317
SYNPO	3.8301	2.905	0.022634	-3.0819
LGALS8-AS1	3.8291	2.8125	0.025852	-3.1748
PIGG	3.828	2.7693	0.027514	-3.2185
LINC00312	3.8248	2.5159	0.039809	-3.4804
M1AP	3.8193	2.9859	0.020166	-3.0018
EFCAB12	3.8187	2.74	0.028705	-3.2484
LOC284912	3.8186	3.0396	0.018685	-2.9491
IL6ST	3.8183	3.0419	0.018625	-2.9469
SARDH	3.8139	2.3573	0.050279	-3.6477
ITPR1-DT	3.8092	2.409	0.046587	-3.593
ETV7	3.8047	2.5076	0.040293	-3.4891
PACSIN1	3.8044	3.3702	0.011784	-2.6368
MARK3	3.8038	3.6436	0.008141	-2.394
MARCHF3	3.8024	3.5543	0.0091745	-2.4716
NBPF3	3.7987	2.7537	0.028143	-3.2344
PINX1	3.7982	2.7596	0.027903	-3.2284
MPND	3.7974	2.6384	0.033276	-3.3528
LINC00641	3.794	2.792	0.026625	-3.1955
HAVCR2	3.7912	2.8579	0.024215	-3.129
KAT2B	3.79	3.0151	0.019347	-2.9731
NPFFR2	3.789	2.1273	0.070655	-3.8928
CFAP126	3.7877	3.0211	0.019181	-2.9672
SUSD4	3.7856	3.3418	0.012253	-2.6628
PRR23D1	3.7801	3.5862	0.0087902	-2.4437
CCDC110	3.7782	2.6426	0.033071	-3.3485
C2orf92	3.7771	2.4441	0.044235	-3.5558
RAB20	3.773	2.8696	0.023812	-3.1173
C1RL	3.7724	3.8383	0.0062979	-2.23
DIRAS2	3.7718	2.7045	0.030225	-3.2848
GTPBP2	3.7712	2.4455	0.044148	-3.5544
PCSK4	3.7697	2.712	0.029898	-3.2771
KCNC1	3.7694	2.2144	0.062103	-3.7997
TOP1MT	3.7657	3.1818	0.015297	-2.8123
GPR84	3.7657	2.167	0.066621	-3.8504
QSOX1	3.764	1.9199	0.096035	-4.1139
TAGAP	3.7555	2.6986	0.030483	-3.2908
EFCC1	3.7548	2.885	0.023292	-3.1019
ENAM	3.7541	2.9836	0.020232	-3.004
TMEM79	3.752	2.5263	0.039201	-3.4694
IGFBP1	3.7517	2.374	0.049051	-3.6299
TMEM38A	3.7506	3.0037	0.019662	-2.9843
NTNG2	3.7498	2.2652	0.057608	-3.7456
LINC00851	3.7483	2.5504	0.037841	-3.4443
TRPC4	3.7444	2.7698	0.027496	-3.2181
PDE8A	3.7435	2.0032	0.084904	-4.0252
283357	3.7399	3.1428	0.016157	-2.8495
CLEC2L	3.7394	3.6148	0.0084602	-2.4189
RAB1A	3.7393	3.378	0.011659	-2.6296
PARTICL	3.7393	3.0228	0.019137	-2.9656
ZNF710	3.739	2.7234	0.029404	-3.2653
TMED6	3.7383	2.1784	0.065505	-3.8382
PTCHD1	3.7337	2.4889	0.041417	-3.5087
B2M	3.732	1.7831	0.11744	-4.2582
WFDC10A	3.7315	2.8153	0.025746	-3.1719
DUOXA2	3.73	2.6176	0.0343	-3.3744
TLDC2	3.7291	4.0004	0.0051077	-2.0992
TMEM9B	3.7281	2.8729	0.0237	-3.114
SLAMF1	3.723	2.1843	0.064934	-3.8319
AGGF1	3.7178	2.9317	0.021786	-3.0553
CFAP70	3.7167	3.1509	0.015974	-2.8418
RAB3GAP1	3.7166	2.565	0.037044	-3.4291
GPR132	3.7155	2.2529	0.058665	-3.7587
H1-9P	3.713	4.3801	0.0031761	-1.8128
COL26A1	3.7117	2.8041	0.026166	-3.1832
HERC2	3.7032	3.1328	0.016385	-2.8591
SLC2A4RG	3.7032	2.8663	0.023925	-3.1206
TMEM61	3.701	2.2043	0.063041	-3.8105
TMEM40	3.6987	2.7013	0.030362	-3.288
HAPLN4	3.6987	2.5385	0.038508	-3.4567
BAG5	3.6982	2.7783	0.027157	-3.2093
ADGRF1	3.6955	2.1974	0.063688	-3.8179
NUP153	3.6928	2.7345	0.028936	-3.254
NTF4	3.6926	2.9941	0.019931	-2.9937
POMP	3.6897	3.1226	0.016621	-2.8689
CABP7	3.6883	2.4978	0.040879	-3.4994
ADCY6-DT	3.6869	2.9026	0.02271	-3.0842
LINC01114	3.6841	2.5562	0.03752	-3.4382
TTYH2	3.6837	2.8458	0.02464	-3.1412
MS4A4A	3.6805	2.0703	0.076883	-3.9537
LOC285000	3.6798	3.7377	0.0071857	-2.3138
IDH1-AS1	3.6781	2.6011	0.035136	-3.3915
MUC12	3.6774	2.5894	0.035742	-3.4036
IL20RA	3.6761	2.0493	0.079315	-3.9761
PHACTR1	3.6758	2.3351	0.051954	-3.6713
JAKMIP3	3.6748	2.817	0.025685	-3.1702
SLC3A1	3.6729	2.0416	0.080215	-3.9843
APOB	3.6715	2.9131	0.022373	-3.0738
NXF3	3.6689	3.919	0.0056712	-2.1642
ZC3H4	3.6689	2.6175	0.034304	-3.3744
ZNF324B	3.6686	2.1444	0.068892	-3.8745
LINC02249	3.6672	3.5343	0.0094258	-2.4893
BTLA	3.6623	3.3247	0.012545	-2.6786
COL20A1	3.6563	2.8468	0.024603	-3.1401
RBM26	3.6562	3.0927	0.017336	-2.8977
GARNL3	3.6531	2.7346	0.028932	-3.2539
TUFM	3.653	2.1658	0.066745	-3.8517
PPP2CA	3.6518	2.7037	0.030257	-3.2855
DISC1	3.6507	2.5988	0.035254	-3.3939
LINC01620	3.6426	3.8791	0.0059721	-2.1966
DCLK3	3.6415	2.1723	0.066098	-3.8447
MAP4	3.6409	2.9906	0.02003	-2.9971
USHBP1	3.6389	3.0933	0.01732	-2.8971
METTL22	3.6388	4.0854	0.0045839	-2.0327
BUD23	3.6384	2.8085	0.025999	-3.1787
MRPL44	3.6362	3.1162	0.016772	-2.8751
ZNF271P	3.6349	2.6902	0.030858	-3.2994
NUP210L	3.6329	3.4948	0.0099423	-2.5243
SYCP2L	3.6277	3.8178	0.0064685	-2.2469
NCOR2	3.626	2.4113	0.046424	-3.5904
TRPM7	3.6242	2.7945	0.026529	-3.1929
CHL1	3.6231	1.6789	0.13674	-4.3665
LOC400710	3.6227	1.6698	0.13856	-4.3758
LINC00608	3.6219	2.723	0.029422	-3.2658
FAM166C	3.6216	3.165	0.015662	-2.8284
PDE8B	3.6201	2.4904	0.041324	-3.5071
ITPR3	3.6185	2.3977	0.047367	-3.6049
CNKSR2	3.6175	3.1642	0.015679	-2.8291
399879	3.614	3.0269	0.019024	-2.9615
AMER2	3.6119	1.9408	0.093118	-4.0917
PYHIN1	3.6119	1.542	0.16666	-4.5058
XYLT1	3.6118	3.1466	0.01607	-2.8459
RWDD2B	3.6088	2.6785	0.031385	-3.3114
RBP1	3.6074	3.6489	0.0080832	-2.3894
NUDT12	3.6061	3.2375	0.014155	-2.7598
EGOT	3.6059	3.0554	0.018273	-2.9338
VN1R3	3.6051	2.7564	0.028033	-3.2317
440432	3.6028	2.4938	0.041117	-3.5035
55354	3.602	2.4513	0.043769	-3.5482
FLG-AS1	3.5976	2.6456	0.032927	-3.3454
ZNF577	3.5965	3.0712	0.017869	-2.9185
PARD6B	3.5965	1.579	0.15803	-4.4685
ABCB5	3.5947	2.6793	0.031349	-3.3106
PIGL	3.5931	3.114	0.016822	-2.8771
SSU72P3	3.5926	2.6126	0.034552	-3.3795
CADM1	3.5909	3.8883	0.0059011	-2.1891
UBAP1L	3.5903	2.591	0.035658	-3.402
DNAH2	3.5878	2.8826	0.02337	-3.1042
DMRT3	3.5859	2.7662	0.027639	-3.2217
CACNB4	3.5855	3.3275	0.012497	-2.676
SPTAN1	3.5826	2.5482	0.037965	-3.4466
SPSB2	3.5822	3.1538	0.015908	-2.839
SAYSD1	3.5787	2.6574	0.032366	-3.3332
APTX	3.5786	2.8977	0.022871	-3.0891
IL36B	3.5779	2.2928	0.055305	-3.7162
FGFR2	3.5777	2.5696	0.036794	-3.4243
ARMC12	3.5774	2.4551	0.043524	-3.5442
ANKRD60	3.5767	2.2312	0.060582	-3.7819
FAM184B	3.5715	3.445	0.010639	-2.5689
NAT16	3.5699	3.2648	0.013627	-2.7341
IQCF6	3.5695	2.7037	0.030257	-3.2855
CDH4	3.5687	3.0658	0.018007	-2.9237
MUSK	3.5687	2.8312	0.025164	-3.1559
SILC1	3.5673	2.4535	0.043629	-3.5459
OPN4	3.5642	2.8691	0.023829	-3.1178
NCOA1	3.5594	1.961	0.09038	-4.0702
RBP5	3.5589	2.5459	0.038092	-3.449
TMEM132B	3.5568	2.5839	0.036033	-3.4094
VSX1	3.5552	2.3	0.054715	-3.7085
LRRC74A	3.5543	2.3413	0.051475	-3.6646
FGF19	3.5516	2.0194	0.0829	-4.008
LOC100506236	3.5408	2.5455	0.038118	-3.4495
ANKRD24	3.5407	2.3098	0.053928	-3.6981
POLDIP2	3.5383	2.9189	0.022187	-3.068
SLC14A1	3.5382	2.5769	0.0364	-3.4166
HAVCR1P1	3.5365	2.5903	0.035698	-3.4027
PDGFD	3.5347	2.6022	0.03508	-3.3903
TRERF1	3.5342	2.8966	0.022906	-3.0902
NANOS3	3.5341	3.6464	0.0081106	-2.3916
ATP2A1-AS1	3.5337	3.4186	0.011029	-2.5927
IRX3	3.5337	2.3383	0.051704	-3.6678
MOXD1	3.5305	2.8409	0.024813	-3.146
LINC01883	3.528	2.4184	0.045941	-3.5829
AKAP10	3.5277	3.5429	0.0093164	-2.4816
153682	3.527	2.8058	0.026103	-3.1815
PDZD2	3.5268	3.2682	0.013565	-2.731
FKBP3	3.524	1.8775	0.10223	-4.1588
KRTAP4-11	3.5224	2.254	0.058568	-3.7575
PTPRA	3.5222	2.6296	0.033706	-3.3619
SYVN1	3.5219	2.7219	0.029467	-3.2668
DOK6	3.5209	2.0297	0.081646	-3.997
STARD7-AS1	3.5208	2.6193	0.034217	-3.3726
WNT5A	3.5202	2.9422	0.021462	-3.0449
PGAP6	3.5198	2.6669	0.031919	-3.3233
94023	3.5185	3.2722	0.013488	-2.7272
729887	3.5185	2.8418	0.024782	-3.1452
HHLA3	3.5159	2.6096	0.034703	-3.3827
RNF19A	3.5156	2.7252	0.02933	-3.2635
LIMD1-AS1	3.5153	2.4016	0.047092	-3.6007
SP8	3.5093	2.8335	0.025079	-3.1535
MRPL42	3.5082	2.8039	0.026174	-3.1835
MTHFSD	3.5038	2.8461	0.024628	-3.1408
NIPAL4	3.5036	2.2924	0.055339	-3.7167
ZNF416	3.4999	3.826	0.0063998	-2.2402
NCKIPSD	3.4987	2.5139	0.039924	-3.4825
AKAP5	3.4958	1.8264	0.1102	-4.2127
LINC01233	3.4936	1.9764	0.088347	-4.0539
CCDC138	3.4932	4.7247	0.0021025	-1.5763
FAM86B3P	3.4906	2.6804	0.031301	-3.3095
LY6K	3.4894	1.872	0.10305	-4.1646
LTN1	3.4866	3.4088	0.011177	-2.6016
ALDH1L2	3.4859	2.1212	0.071297	-3.8993
LOC93429	3.4799	2.2429	0.059539	-3.7694
FGD2	3.4782	1.9916	0.086375	-4.0376
PYGO2	3.4779	3.0751	0.017772	-2.9147
DKFZP434H168	3.4763	3.1596	0.01578	-2.8335
RACGAP1P	3.4749	2.9828	0.020254	-3.0048
GHSR	3.4748	3.0638	0.018057	-2.9256
RAB9B	3.4745	3.4855	0.010069	-2.5326
PALMD	3.4726	2.7645	0.027705	-3.2234
KIFC1	3.4724	2.4507	0.043809	-3.5489
FAM210A	3.4719	2.8829	0.023361	-3.1039
TMEM238L	3.4705	2.4944	0.041085	-3.503
UNC5D	3.4685	3.3671	0.011834	-2.6396
DTL	3.4685	2.9839	0.020224	-3.0038
100996866	3.4681	2.6602	0.032234	-3.3303
TTTY7	3.4662	2.3744	0.049023	-3.6295
KRTAP10-12	3.4662	2.205	0.062982	-3.8099
NAALADL2-AS3	3.4654	2.8001	0.026318	-3.1873
TNK2	3.4638	3.2262	0.014379	-2.7704
SYCE3	3.4631	2.4324	0.045007	-3.5682
KLF8	3.4628	4.0828	0.0045991	-2.0347
SIX3-AS1	3.4626	3.0148	0.019355	-2.9734
RHBDF1	3.4612	1.8672	0.10379	-4.1697
FEZF2	3.461	2.3164	0.053406	-3.6911
FAM47C	3.4564	5.6297	0.00077042	-1.0507
PTPN22	3.4561	2.4213	0.045747	-3.5799
LOC93463	3.4553	1.8406	0.10793	-4.1978
440149	3.4549	3.2403	0.014099	-2.7571
ABHD13	3.4546	2.8205	0.025553	-3.1666
TCP11L1	3.4545	2.4041	0.046919	-3.598
ZNF821	3.4517	3.4528	0.010526	-2.5618
CYB561D2	3.4508	3.2658	0.013609	-2.7332
100129884	3.4508	2.4909	0.041295	-3.5066
EFNA2	3.4493	2.2669	0.057466	-3.7438
TSC22D1	3.4461	2.8987	0.022838	-3.0881
ASB2	3.4457	3.8028	0.0065963	-2.2593
MCPH1-AS1	3.4453	2.6432	0.033044	-3.3479
CXCL14	3.4444	2.4582	0.043327	-3.541
NKTR	3.4428	3.0553	0.018274	-2.9338
LINC00545	3.441	2.6247	0.033945	-3.367
ACSL6	3.439	2.6151	0.034427	-3.377
ARID4B	3.4374	2.799	0.026357	-3.1884
TIMM10B	3.4337	2.6389	0.03325	-3.3523
KCNJ12	3.4332	2.8742	0.023653	-3.1126
C12orf50	3.4274	3.5831	0.0088268	-2.4464
SEPTIN12	3.4268	2.2865	0.055825	-3.723
FNDC1	3.4261	2.8522	0.024413	-3.1347
TRIM62	3.4221	3.0612	0.018122	-2.9281
PDE5A	3.4158	2.2639	0.057715	-3.7469
OBP2A	3.4133	2.9266	0.021945	-3.0604
100996458	3.4131	2.3352	0.051941	-3.6711
FBXL22	3.4109	2.3167	0.053385	-3.6908
USP27X	3.4087	2.7336	0.028976	-3.255
CCDC74B	3.4039	2.2264	0.061012	-3.787
HSPB7	3.4013	2.8697	0.023807	-3.1171
PDE4DIP	3.4012	2.5839	0.036031	-3.4094
TMEM238	3.4005	2.4949	0.04105	-3.5024
PAN3-AS1	3.3996	2.9906	0.020031	-2.9971
STK31	3.3992	3.0176	0.019276	-2.9706
ADD2	3.3976	2.8059	0.026097	-3.1814
ESF1	3.3973	3.0241	0.019101	-2.9643
28994	3.397	2.6259	0.033887	-3.3658
DPPA5	3.3948	2.159	0.067414	-3.8589
PRKRIP1	3.3939	2.6364	0.033371	-3.3549
LINC00881	3.3937	2.5706	0.036739	-3.4232
CFAP97D1	3.3937	1.7841	0.11726	-4.2571
KCNA7	3.3929	2.4373	0.044683	-3.563
ZFP42	3.3917	1.9165	0.096516	-4.1175
PRNT	3.388	2.7103	0.029971	-3.2788
LINC01006	3.388	2.4801	0.041954	-3.5179
400926	3.3868	3.3653	0.011863	-2.6412
SLC2A5	3.3838	2.6837	0.031153	-3.3061
DEFB132	3.383	2.9738	0.020515	-3.0136
GRIK3	3.3818	1.8356	0.10872	-4.203
LINC02502	3.3803	2.6069	0.034839	-3.3854
HECA	3.3793	3.3048	0.012895	-2.697
NAALAD2	3.3786	3.0016	0.019721	-2.9864
FIBCD1	3.3769	2.2752	0.056764	-3.735
PVR	3.3718	3.8486	0.0062136	-2.2215
IQCF5	3.3667	3.4617	0.0104	-2.5539
CHD7	3.3652	3.0356	0.018791	-2.953
CFAP43	3.3634	2.6231	0.034028	-3.3687
CXCL2	3.3631	2.3399	0.051587	-3.6662
LINC02591	3.3617	3.1436	0.016138	-2.8487
PITPNA-AS1	3.3612	2.7368	0.028839	-3.2516
TTLL3	3.3603	3.3223	0.012586	-2.6807
EHF	3.3596	2.7638	0.027733	-3.2241
LINC00852	3.3591	2.6069	0.034842	-3.3855
INGX	3.359	2.5696	0.036792	-3.4242
SUCNR1	3.3585	2.4777	0.042101	-3.5204
DLD	3.3566	3.3571	0.011998	-2.6488
ENO3	3.3559	2.978	0.020393	-3.0095
143153	3.355	2.8637	0.024016	-3.1232
ESRP1	3.354	2.4657	0.042854	-3.5331
LERFS	3.3524	4.4156	0.0030416	-1.7874
CADM4	3.3517	2.7359	0.028878	-3.2526
SPRNP1	3.3512	2.2633	0.057774	-3.7477
PRKD3	3.3466	2.9625	0.02085	-3.0249
MIR210HG	3.3433	2.9333	0.021736	-3.0537
IGFL2	3.342	2.6131	0.034524	-3.379
CHST9	3.3405	2.6057	0.034902	-3.3867
LINC02878	3.3372	2.3289	0.052428	-3.6778
SEC14L3	3.3371	2.9601	0.02092	-3.0272
LINC01569	3.3369	2.5864	0.0359	-3.4068
KCNA1	3.3368	2.5332	0.038811	-3.4623
SPSB4	3.3359	2.2863	0.05584	-3.7232
CEP68	3.3329	3.2045	0.014819	-2.7908
NOTCH4	3.3327	2.7848	0.026904	-3.2028
SIRPG	3.3326	3.0043	0.019645	-2.9837
TMEM179	3.3317	3.3656	0.011858	-2.6409
BCAS1	3.3304	2.8071	0.026051	-3.1802
QSOX2	3.3283	2.7256	0.029312	-3.2631
ZNF530	3.3253	3.2665	0.013596	-2.7326
CYP51A1-AS1	3.3252	1.6584	0.14087	-4.3875
KLHDC8A	3.325	2.346	0.051122	-3.6597
PRR5L	3.3246	3.204	0.014832	-2.7914
DUBR	3.3225	2.9621	0.02086	-3.0252
LOC100505797	3.3221	2.991	0.020021	-2.9968
ATP6V1G3	3.3192	2.5167	0.039759	-3.4795
AP1S3	3.319	2.5205	0.039537	-3.4755
CARD11	3.3181	4.1104	0.004441	-2.0133
VPS33A	3.3179	2.7301	0.02912	-3.2585
VPS8	3.3172	3.0433	0.018588	-2.9456
RBPJ	3.3159	2.8089	0.025983	-3.1783
LOC100130987	3.3155	2.8271	0.02531	-3.1599
GPR82	3.3152	2.8178	0.025655	-3.1694
KATNB1	3.3151	3.0686	0.017936	-2.921
ARGLU1	3.3142	2.8008	0.026289	-3.1865
RFTN1	3.3126	3.2783	0.013375	-2.7216
LRRFIP2	3.3114	3.0222	0.019151	-2.9661
ZNF782	3.3105	3.1969	0.014979	-2.7981
SLC25A34	3.3077	2.6903	0.030853	-3.2993
GPAT2	3.3054	2.6482	0.032801	-3.3427
ANGPTL6	3.3041	2.9197	0.022162	-3.0672
FAM155A	3.3033	2.9487	0.021262	-3.0384
RPF1	3.3027	3.2459	0.013989	-2.7518
C12orf66	3.3009	4.8403	0.0018378	-1.5017
MED12L	3.2937	2.6739	0.031598	-3.3162
IGSF10	3.292	2.8349	0.02503	-3.1521
SPEM2	3.2904	2.5117	0.040053	-3.4848
CAPS	3.29	2.3931	0.047689	-3.6097
KLHL14	3.2889	2.4215	0.045733	-3.5797
DDX31	3.2881	2.5498	0.037878	-3.445
LINC00967	3.2853	1.9691	0.089302	-4.0616
LGI4	3.2838	3.538	0.0093786	-2.486
TLN1	3.2817	2.7229	0.029427	-3.2659
CCDC3	3.2811	2.6562	0.032422	-3.3344
NR3C1	3.2803	2.4092	0.04657	-3.5927
DLG5-AS1	3.278	2.3239	0.05282	-3.6831
FSD1L	3.2776	2.7118	0.029903	-3.2772
CST9L	3.2767	2.6433	0.03304	-3.3478
PPP1R14A	3.2763	3.0466	0.018501	-2.9423
STK19	3.2758	2.6874	0.030985	-3.3023
HYPK	3.2718	2.9878	0.02011	-2.9999
MYBBP1A	3.2712	3.2317	0.01427	-2.7652
ATCAY	3.2639	2.4744	0.042311	-3.524
643085	3.2613	3.1266	0.016528	-2.865
MCHR1	3.2599	2.5982	0.035286	-3.3945
SPPL2C	3.2582	2.1466	0.068663	-3.8721
ACMSD	3.2575	2.9904	0.020037	-2.9973
100506014	3.2572	3.657	0.0079962	-2.3824
KLHL31	3.2545	2.5201	0.039563	-3.476
FABP4	3.2541	3.1152	0.016796	-2.876
DNAJC12	3.2537	2.4172	0.046023	-3.5842
SPATS2	3.2534	3.0823	0.017591	-2.9077
UGGT2	3.2532	2.8642	0.023996	-3.1226
FLACC1	3.2532	2.7426	0.028599	-3.2458
CES4A	3.2506	2.1787	0.065474	-3.8378
SPDYA	3.2504	2.7447	0.02851	-3.2436
AXIN2	3.2504	2.4717	0.042475	-3.5268
RNF215	3.2496	2.7168	0.029686	-3.2721
ELAC1	3.2493	3.1307	0.016434	-2.8612
HIF3A	3.2489	2.4309	0.045104	-3.5698
ASPA	3.246	2.5608	0.037268	-3.4334
NDUFA2	3.2454	2.5077	0.040288	-3.489
KCTD5	3.2434	2.8197	0.025583	-3.1674
NUDT7	3.2412	2.86	0.024143	-3.1269
OTOP2	3.2409	3.229	0.014322	-2.7677
PCNP	3.2391	3.06	0.018155	-2.9294
STRC	3.2383	2.573	0.036611	-3.4207
KIF19	3.2375	4.1175	0.0044017	-2.0079
INTS2	3.2368	3.4734	0.010235	-2.5434
LINC00853	3.2345	2.3763	0.048885	-3.6275
SGPP1	3.2333	2.5505	0.037837	-3.4442
SLC8B1	3.2327	3.1576	0.015824	-2.8354
BCL11B	3.2323	2.1255	0.070851	-3.8948
DLL3	3.2288	2.6823	0.031214	-3.3075
TECTA	3.2276	3.1789	0.015359	-2.8151
ZNF318	3.227	2.5992	0.035234	-3.3934
TIMM22	3.2269	3.0167	0.019301	-2.9715
LARP1B	3.2242	2.7126	0.029871	-3.2764
SLC9A5	3.2215	3.1	0.017157	-2.8906
UTP6	3.2214	2.7373	0.028817	-3.2511
ZNF219	3.2188	2.849	0.024525	-3.1379
SAV1	3.2166	2.7368	0.028839	-3.2517
TRPM1	3.2162	2.98	0.020335	-3.0075
C17orf98	3.2159	2.4212	0.045753	-3.58
SCARNA17	3.2154	3.3911	0.01145	-2.6176
WWC2-AS2	3.2154	2.6802	0.031308	-3.3096
MEAF6	3.2149	2.1471	0.068613	-3.8716
PTPN1	3.2142	2.6246	0.033954	-3.3672
MAP9	3.2139	2.715	0.029766	-3.274
CCDC113	3.2121	2.9757	0.020462	-3.0118
ZNF213	3.2112	2.8895	0.023142	-3.0974
PHOSPHO1	3.2102	2.2589	0.058148	-3.7523
HEY2	3.2099	2.2257	0.061081	-3.7878
TMEM132A	3.2096	2.5969	0.035352	-3.3958
POLR1A	3.2073	3.5436	0.0093083	-2.4811
SPATA3	3.2072	4.2737	0.0036206	-1.8903
ZNF630	3.2066	3.3955	0.011382	-2.6136
SPINK7	3.2064	2.506	0.04039	-3.4908
TTTY14	3.2046	3.4223	0.010973	-2.5894
MCHR2	3.2046	2.694	0.030689	-3.2955
ZNF311	3.2039	2.865	0.023969	-3.1218
PGA3	3.2025	2.8889	0.023162	-3.098
ARHGEF25	3.2025	1.6853	0.13547	-4.3599
ACY1	3.2002	2.9944	0.019923	-2.9934
CCDC151	3.1987	2.5451	0.038135	-3.4498
LRRC71	3.1984	2.8335	0.02508	-3.1535
246734	3.1962	2.692	0.030777	-3.2976
ZNF818P	3.1942	2.6613	0.032182	-3.3292
UBE3A	3.1942	2.2898	0.055546	-3.7194
VN1R10P	3.1931	2.4784	0.042063	-3.5198
SNHG32	3.1913	2.557	0.037479	-3.4374
XYLT2	3.1911	2.4272	0.04535	-3.5737
COPZ2	3.19	2.9179	0.02222	-3.069
AP4B1	3.1888	2.7668	0.027613	-3.221
MIR9-3HG	3.1874	2.9422	0.02146	-3.0449
LINC01023	3.1873	1.944	0.092677	-4.0883
CCDC120	3.1871	3.9554	0.0054114	-2.135
PKHD1L1	3.1859	3.1269	0.01652	-2.8647
SMU1	3.1857	2.8703	0.023788	-3.1166
GABRG1	3.1846	2.4181	0.045964	-3.5833
PCDHB6	3.1822	2.6167	0.034344	-3.3753
ZAN	3.1818	2.7065	0.030138	-3.2827
HSPA1L	3.1817	2.1812	0.065234	-3.8352
ADORA3	3.1796	3.0203	0.019204	-2.968
BCL2L14	3.1796	2.1002	0.073552	-3.9217
ST6GALNAC6	3.1793	2.9583	0.020972	-3.0289
SP140L	3.1782	2.5591	0.037365	-3.4352
FMN2	3.1774	2.4189	0.045909	-3.5824
PEX5L	3.1773	2.3416	0.051457	-3.6643
MKRN2	3.1755	2.8202	0.025565	-3.1669
SEMA6A	3.1749	2.7753	0.027278	-3.2125
IL22	3.1738	3.223	0.014442	-2.7734
SDCBP2-AS1	3.1734	2.8873	0.023214	-3.0995
FLVCR1	3.1724	2.9999	0.019768	-2.988
100134937	3.1705	2.7359	0.028877	-3.2526
AMIGO1	3.1698	3.8962	0.0058414	-2.1827
CEP63	3.167	2.7574	0.027992	-3.2306
IGHV1-69	3.1652	2.1927	0.064137	-3.823
100287813	3.1647	2.9722	0.020563	-3.0153
AGAP2	3.1626	2.7267	0.029264	-3.262
INPP5D	3.1594	2.8725	0.023711	-3.1143
TMEM196	3.157	3.5175	0.0096413	-2.5041
CAMSAP1	3.1566	2.9868	0.020141	-3.0009
PCDHB4	3.154	3.1881	0.015162	-2.8063
CACNA1H	3.1514	2.5301	0.038983	-3.4655
TEX38	3.1507	1.9575	0.090842	-4.0739
ANKRD65	3.1423	2.7458	0.028468	-3.2425
LINC01521	3.1418	2.4435	0.044278	-3.5565
FBXL20	3.141	2.8449	0.024672	-3.1421
TCAF1	3.1403	2.6191	0.034223	-3.3728
GPR155	3.1383	2.9603	0.020913	-3.027
KCNK17	3.1382	2.7374	0.028816	-3.2511
SLC19A1	3.1369	2.5147	0.039875	-3.4816
TMOD4	3.1367	3.2503	0.013906	-2.7478
GABRB2	3.1366	3.5682	0.0090051	-2.4595
UBE2E1	3.1362	2.6622	0.032143	-3.3283
EIF3M	3.1335	3.3949	0.011391	-2.6142
CELA1	3.1333	3.8334	0.0063379	-2.234
ZNF544	3.133	2.624	0.033981	-3.3677
GABRA1	3.1315	1.7377	0.12551	-4.3055
SLX4IP	3.1295	4.0354	0.0048844	-2.0716
NHLRC2	3.127	2.4001	0.047199	-3.6023
ZSCAN12	3.1258	2.6021	0.035087	-3.3905
B4GALNT3	3.1252	2.8571	0.024244	-3.1298
TMEM38B	3.1249	2.7952	0.026504	-3.1923
BRD8	3.1248	3.3418	0.012253	-2.6628
KRTAP9-3	3.1247	2.5946	0.035473	-3.3983
STAMBP	3.1239	2.8123	0.025858	-3.1749
RBAKDN	3.1237	2.6008	0.035154	-3.3918
DCUN1D1	3.1229	3.1606	0.015757	-2.8325
TTLL10	3.1214	3.3704	0.01178	-2.6365
SORBS2	3.1208	3.0071	0.019567	-2.9809
SOGA3	3.1198	2.8129	0.025836	-3.1743
ZNF546	3.117	3.3849	0.011549	-2.6233
FAH	3.1141	1.6877	0.135	-4.3574
ZNF160	3.1134	4.1431	0.0042618	-1.9883
SLC11A2	3.1126	2.8277	0.025289	-3.1593
DEPDC7	3.1089	3.3117	0.012772	-2.6906
GTF3C3	3.1085	3.158	0.015816	-2.835
TLN2	3.1083	2.2639	0.057721	-3.747
BHLHE23	3.1044	1.8558	0.10555	-4.1817
LRP2	3.1044	1.7892	0.11639	-4.2517
PEX26	3.1033	3.7156	0.0073988	-2.3325
PREPL	3.1031	3.1762	0.015417	-2.8176
SMIM25	3.1029	2.2554	0.058452	-3.7561
WDR38	3.1028	2.437	0.044703	-3.5634
CACTIN	3.1008	2.4114	0.046419	-3.5904
LYRM4	3.0992	3.1565	0.015848	-2.8364
LINC00544	3.098	1.9589	0.09066	-4.0725
ZFR2	3.0975	2.7802	0.027083	-3.2074
SLC51A	3.096	4.6237	0.0023686	-1.6434
RPS6KA4	3.0952	2.9647	0.020783	-3.0226
LINC00919	3.0948	3.3273	0.0125	-2.6762
SLC16A10	3.0943	2.9178	0.022222	-3.0691
ARHGEF39	3.0925	2.3891	0.047975	-3.614
LNX1	3.0919	2.9054	0.02262	-3.0815
ZNF397	3.0904	3.2993	0.012992	-2.702
LOC100505498	3.0897	3.208	0.014748	-2.7875
EXOSC1	3.0897	2.7778	0.027179	-3.2099
SUSD3	3.0888	2.3247	0.052754	-3.6822
PAX1	3.0882	2.6729	0.031646	-3.3173
DLEU2	3.0856	2.9649	0.020776	-3.0224
BMS1P2	3.0855	3.3596	0.011957	-2.6465
TSGA10	3.0814	2.8149	0.025761	-3.1723
RRAD	3.0801	3.1824	0.015284	-2.8118
728061	3.0773	2.6247	0.033948	-3.367
STXBP6	3.0762	3.0937	0.01731	-2.8967
SP5	3.0742	2.2734	0.056914	-3.7369
RHBDL3	3.074	2.3294	0.05239	-3.6773
NKAIN4	3.0737	2.9461	0.021343	-3.0411
SHB	3.0737	2.1047	0.073069	-3.917
ZNF700	3.0732	2.977	0.020421	-3.0105
COQ3	3.0696	3.3281	0.012486	-2.6754
BAIAP2L1	3.0688	3.3647	0.011873	-2.6418
100996371	3.0679	2.4482	0.04397	-3.5515
CA10	3.0679	1.9793	0.087966	-4.0507
CHCHD7	3.0664	2.7521	0.028209	-3.2361
LOC100289333	3.0639	3.5346	0.0094215	-2.489
TBX15	3.0637	2.7254	0.029319	-3.2633
ECRG4	3.0636	1.9047	0.098211	-4.13
PNCK	3.0629	2.5569	0.037483	-3.4375
NKX2-1	3.0624	1.9016	0.098658	-4.1333
TMEM132C	3.0604	2.7157	0.029737	-3.2733
MPEG1	3.0601	2.9298	0.021843	-3.0572
PADI1	3.0598	2.3767	0.048857	-3.6271
CLDN2	3.0596	2.5214	0.039487	-3.4746
SPRED1	3.0576	2.9397	0.021537	-3.0473
CATSPERG	3.0565	2.6037	0.035003	-3.3888
100130232	3.0549	2.4046	0.046886	-3.5975
MZB1	3.0548	1.5474	0.16537	-4.5004
IQCN	3.0504	3.3413	0.012261	-2.6632
FBXO24	3.0503	2.1217	0.07125	-3.8988
NUP50	3.0496	3.0724	0.017838	-2.9173
MCF2L	3.0492	1.6632	0.13989	-4.3826
100506627	3.0483	2.9427	0.021445	-3.0444
ONECUT2	3.0481	2.499	0.040804	-3.4981
PRSS47	3.0464	2.7622	0.027799	-3.2258
CBLC	3.0459	2.0087	0.084219	-4.0194
CLEC12B	3.0448	1.7541	0.12254	-4.2885
ZCWPW1	3.0447	2.485	0.041655	-3.5128
TMOD2	3.0433	3.1503	0.015987	-2.8423
TRPS1	3.043	3.2028	0.014855	-2.7924
DCLRE1B	3.0399	2.6623	0.032137	-3.3282
MED17	3.0398	2.7575	0.027986	-3.2305
LOC100505685	3.0385	2.3296	0.052374	-3.677
NOP53	3.0378	3.0037	0.019662	-2.9843
FGF7P3	3.0378	2.3132	0.053662	-3.6945
S100A7A	3.0369	2.2733	0.056922	-3.737
ROR2	3.0337	2.687	0.031001	-3.3027
AASDHPPT	3.0331	2.628	0.033786	-3.3636
100134822	3.0315	2.9251	0.021991	-3.0618
ADAMTS13	3.0311	2.5321	0.038873	-3.4635
100507162	3.0294	2.7516	0.028227	-3.2365
100506226	3.0287	1.9374	0.09358	-4.0953
ARHGEF26	3.0278	2.7675	0.027585	-3.2204
LOC286059	3.0267	3.0015	0.019722	-2.9864
PKIB	3.0256	2.7766	0.027225	-3.2111
TCF20	3.0236	4.0956	0.0045251	-2.0248
CDKL1	3.0227	2.5635	0.037121	-3.4306
CAB39L	3.0215	2.7146	0.029781	-3.2743
RAD21L1	3.0193	1.9553	0.091143	-4.0763
SCUBE1	3.0179	4.1333	0.0043145	-1.9958
LOXHD1	3.0179	2.0085	0.084242	-4.0196
GNB1L	3.0176	3.3397	0.012287	-2.6647
LOC100506974	3.0132	1.8134	0.11234	-4.2264
ACTR3C	3.0127	3.7877	0.0067285	-2.2719
NBPF8	3.0096	2.8653	0.023958	-3.1215
LETM1	3.0061	2.5157	0.039815	-3.4805
ACOXL	3.0049	3.3415	0.012258	-2.6631
ZFP1	3.0031	2.7765	0.027228	-3.2112
SNX24	3.0027	2.5801	0.03623	-3.4133
LPAR5	3.0023	2.2792	0.056425	-3.7307
LINC00844	3.0022	2.4181	0.045964	-3.5833
ESRG	3.0018	2.4931	0.041162	-3.5043
ATP5F1E	3.0017	2.7401	0.028702	-3.2483
PWWP3A	3.0014	3.1221	0.016632	-2.8693
TMEM62	3.0008	3.1878	0.015171	-2.8067
USP26	2.9979	2.0403	0.080375	-3.9857
KCNK7	2.9977	2.8863	0.023248	-3.1005
ZBTB21	2.9976	2.8287	0.025253	-3.1583
ZNF284	2.9949	3.1172	0.016747	-2.874
RFX3	2.9938	3.0465	0.018505	-2.9425
HHATL	2.9931	3.5952	0.0086849	-2.4359
STX1B	2.9906	2.5262	0.03921	-3.4696
SCOC-AS1	2.9906	2.2999	0.054729	-3.7087
TEPP	2.9894	2.1377	0.069573	-3.8816
BAG6	2.9882	2.7721	0.027404	-3.2157
ACTR2	2.9876	2.9281	0.021896	-3.0588
SHANK2	2.9871	1.7461	0.12397	-4.2968
TSSK6	2.987	2.3454	0.051167	-3.6603
GGT7	2.9857	2.7914	0.02665	-3.1961
PDE11A	2.9856	2.6066	0.034856	-3.3858
MORC2-AS1	2.9817	2.9179	0.022218	-3.069
LAMA5	2.9813	2.8058	0.026101	-3.1815
TTC25	2.9809	2.6821	0.031222	-3.3077
SIPA1L3	2.9807	2.6353	0.033426	-3.356
CMTM5	2.9803	3.3517	0.012086	-2.6537
TRIB1	2.98	3.2524	0.013864	-2.7458
ERICH6	2.9798	3.0993	0.017174	-2.8913
METTL6	2.9787	2.7633	0.027753	-3.2246
LIPH	2.974	3.7027	0.0075258	-2.3434
ACSL5	2.9715	3.0409	0.018651	-2.9479
ZGRF1	2.9706	3.934	0.0055628	-2.1522
TPPP2	2.9681	2.8805	0.023441	-3.1063
TMEM204	2.9669	2.6909	0.030825	-3.2987
LIPA	2.9669	2.5232	0.03938	-3.4727
HAS3	2.9654	3.1079	0.016968	-2.883
MIOX	2.9642	2.9717	0.020577	-3.0157
RD3	2.9628	2.3897	0.047926	-3.6133
MARVELD3	2.9617	2.1434	0.068992	-3.8756
PMCHL2	2.9616	2.2534	0.058624	-3.7582
100653005	2.9607	2.9835	0.020236	-3.0042
DCN	2.9587	2.7655	0.027667	-3.2224
TEX48	2.9586	2.5064	0.040366	-3.4904
KCTD15	2.9584	3.182	0.015293	-2.8121
LIMA1	2.9584	2.8621	0.024069	-3.1248
SFRP2	2.9574	2.5246	0.039304	-3.4713
SLC22A16	2.9567	2.4622	0.043075	-3.5368
PRR32	2.9562	3.0702	0.017895	-2.9195
ZGLP1	2.9556	2.8308	0.025179	-3.1563
FAAH2	2.9537	2.7788	0.027138	-3.2089
100128922	2.9517	2.8055	0.026114	-3.1818
KCNMB2	2.9504	2.4084	0.046627	-3.5936
STK26	2.9477	2.0638	0.077625	-3.9606
TMEM144	2.9472	3.6395	0.0081852	-2.3975
143188	2.9468	3.712	0.0074337	-2.3355
DLGAP3	2.9466	2.5577	0.037441	-3.4367
LVRN	2.9459	2.0499	0.079238	-3.9754
LOC643201	2.9454	2.6164	0.034359	-3.3756
TOX3	2.9427	1.9963	0.085784	-4.0327
TRAF3IP2-AS1	2.9423	2.9554	0.021062	-3.0319
SFTA2	2.9411	1.8257	0.11031	-4.2134
SPRTN	2.9402	2.8841	0.02332	-3.1027
MTUS1	2.939	3.7072	0.0074809	-2.3395
GATA3-AS1	2.9385	2.584	0.036026	-3.4093
NPAS3	2.9367	2.7	0.030419	-3.2893
RIIAD1	2.9366	2.3522	0.050655	-3.6531
C3orf35	2.934	2.7358	0.028881	-3.2527
FGF9	2.9335	1.5861	0.15641	-4.4613
RHOU	2.9326	2.8758	0.023601	-3.111
APOL4	2.9324	2.8297	0.025216	-3.1573
ZFP3	2.9321	2.5074	0.040305	-3.4893
ISL2	2.9301	2.2409	0.059716	-3.7715
FBXW8	2.9281	3.2495	0.01392	-2.7485
SRGAP3	2.9278	2.408	0.046654	-3.594
AFTPH	2.9261	2.6965	0.030575	-3.2929
SLC6A13	2.9246	2.8729	0.0237	-3.114
C21orf62	2.9237	3.3055	0.012882	-2.6963
CCL26	2.9225	4.3825	0.0031669	-1.811
COX6A1	2.9221	2.2462	0.05925	-3.7658
KDM6A	2.9211	3.4966	0.0099186	-2.5227
ICA1L	2.9211	2.9109	0.022442	-3.076
LZTFL1	2.9207	2.5001	0.040743	-3.497
CA12	2.9185	3.45	0.010567	-2.5644
TENM2	2.9173	2.9399	0.021532	-3.0472
FAM3C	2.9166	2.1894	0.064445	-3.8264
ZBTB37	2.915	2.2895	0.055577	-3.7198
WNT8A	2.9149	3.0576	0.018215	-2.9316
AS3MT	2.9144	2.5512	0.037796	-3.4434
HERC1	2.9123	2.5903	0.035695	-3.4027
RMC1	2.9087	3.1801	0.015333	-2.8139
100129198	2.9087	1.9247	0.09536	-4.1088
LBX1-AS1	2.9086	2.0984	0.073751	-3.9237
HMCN2	2.9076	2.9937	0.019944	-2.9941
NBN	2.9068	3.78	0.0067968	-2.2783
NEBL-AS1	2.9066	1.5738	0.15922	-4.4738
WDR24	2.906	3.415	0.011083	-2.596
SMLR1	2.906	2.432	0.045032	-3.5686
SEPTIN7	2.9057	3.0302	0.018935	-2.9583
NAV2	2.9049	2.6591	0.032286	-3.3314
LINC00886	2.9048	3.7723	0.0068657	-2.2847
IGFL1	2.9035	2.9063	0.02259	-3.0805
TCEA2	2.9031	3.0354	0.018797	-2.9533
SOX9-AS1	2.9016	2.1245	0.070955	-3.8958
SLC24A4	2.9012	3.3862	0.011528	-2.6221
GOSR2	2.9001	3.0861	0.017497	-2.904
FSCB	2.8989	2.0432	0.080034	-3.9827
GRIA2	2.8974	2.1835	0.065013	-3.8327
RANBP10	2.8967	2.6016	0.035114	-3.391
INSC	2.8962	3.1682	0.01559	-2.8252
LINC00926	2.8959	3.1399	0.016222	-2.8523
LINGO3	2.8956	2.2873	0.055757	-3.7221
LRP3	2.8954	2.1453	0.068803	-3.8736
TNFSF14	2.8944	3.6173	0.0084314	-2.4167
PTPN13	2.8944	2.9793	0.020356	-3.0083
100653206	2.8924	1.4587	0.18771	-4.5884
HOXB-AS3	2.8914	2.4584	0.043317	-3.5408
FTHL17	2.89	2.1861	0.064765	-3.83
NIT1	2.8897	2.0558	0.078546	-3.9691
DPYSL5	2.8896	2.3878	0.048066	-3.6154
C2CD4C	2.8893	2.5879	0.03582	-3.4052
C15orf48	2.889	1.9128	0.097044	-4.1214
INSM1	2.8875	3.2346	0.014212	-2.7625
GPRC5C	2.8874	2.5731	0.036607	-3.4206
SYT8	2.8852	3.5651	0.0090433	-2.4622
KRTAP4-12	2.8842	1.8198	0.11128	-4.2196
PDE4A	2.8828	2.2486	0.059044	-3.7633
ZFAND6	2.8808	4.1468	0.0042421	-1.9855
PRH1	2.8796	3.2324	0.014255	-2.7645
COL3A1	2.879	2.4491	0.043916	-3.5506
MKNK2	2.8783	3.226	0.014383	-2.7706
FOXP3	2.876	1.632	0.14638	-4.4146
KRTDAP	2.8747	2.397	0.047415	-3.6056
IGSF21	2.8744	3.2561	0.013793	-2.7423
RADIL	2.8739	2.6039	0.034995	-3.3886
TPGS2	2.8721	2.2162	0.06194	-3.7978
TNFRSF10C	2.8713	3.1636	0.015693	-2.8297
PALM3	2.8709	2.7047	0.030213	-3.2845
SMARCD3	2.8704	2.0344	0.081084	-3.992
FGD6	2.8695	2.8904	0.023113	-3.0965
RSPO1	2.8687	2.8285	0.025261	-3.1586
LOC100506403	2.8673	2.2677	0.057398	-3.743
PPM1F-AS1	2.8672	2.4727	0.042417	-3.5258
AQP11	2.8663	2.6707	0.031744	-3.3194
UPB1	2.8656	2.3054	0.054285	-3.7028
RHOT1	2.8654	2.8198	0.025579	-3.1673
MRPL35	2.8635	2.8155	0.025739	-3.1717
OLA1	2.8632	2.8585	0.024195	-3.1284
FBXO31	2.8616	2.8158	0.025728	-3.1714
REG3A	2.8616	1.584	0.1569	-4.4635
MCM6	2.8596	4.7744	0.0019838	-1.5439
PRRC2B	2.8584	2.971	0.020596	-3.0164
INKA2-AS1	2.8565	2.6945	0.030664	-3.295
PPP1R17	2.8554	1.9423	0.092909	-4.0901
SH3BP5L	2.8527	2.7426	0.028599	-3.2457
FYB1	2.8526	1.9568	0.090937	-4.0747
LPCAT4	2.8521	2.5351	0.0387	-3.4603
IL17RE	2.8516	4.161	0.0041669	-1.9747
EPN2-IT1	2.8513	2.3385	0.051689	-3.6676
DRAIC	2.8508	2.0825	0.075502	-3.9406
FKBP14	2.8483	2.8465	0.024613	-3.1404
CLTC	2.8465	2.6313	0.033621	-3.3602
CTC1	2.8458	3.7757	0.0068349	-2.2819
100506558	2.8455	1.6997	0.13266	-4.345
SLC13A2	2.8448	1.6232	0.14825	-4.4236
FRG2EP	2.844	1.5189	0.17227	-4.5289
LINC00445	2.8434	2.9241	0.022024	-3.0629
ABHD10	2.8415	3.0131	0.019401	-2.9751
TAFA4	2.8409	2.3839	0.048337	-3.6194
DCST1-AS1	2.8404	3.1049	0.01704	-2.8859
RAB23	2.8396	2.9377	0.021599	-3.0494
CLN6	2.8395	2.4448	0.044194	-3.5552
SIX1	2.8386	2.1382	0.069522	-3.8811
FGFRL1	2.8382	2.9641	0.020802	-3.0233
LOC100506858	2.8382	2.2318	0.060525	-3.7812
IL4I1	2.8374	2.2557	0.058423	-3.7557
DYNC2LI1	2.8373	3.4182	0.011035	-2.5931
ANO4	2.8368	2.4612	0.043136	-3.5378
257357	2.8343	2.7991	0.026355	-3.1883
TEX101	2.8313	2.3735	0.049089	-3.6305
HES6	2.8303	2.4664	0.04281	-3.5324
LOC100499194	2.8284	2.4916	0.041252	-3.5059
IVNS1ABP	2.8274	2.2839	0.056033	-3.7256
FCRL5	2.8258	2.6155	0.034405	-3.3765
CCDC189	2.8255	3.068	0.017951	-2.9216
NAGS	2.8229	2.9747	0.020489	-3.0128
PIGX	2.8229	2.0624	0.077782	-3.9621
FAM47A	2.8222	2.6096	0.034705	-3.3827
TMEM53	2.821	3.2265	0.014373	-2.7701
ZNF621	2.821	2.803	0.026208	-3.1844
SPATA16	2.8189	1.4516	0.18959	-4.5953
ZCWPW2	2.8186	2.5789	0.036297	-3.4146
NPRL3	2.8176	3.3765	0.011682	-2.6309
C9orf40	2.8175	2.6082	0.034773	-3.3841
SEH1L	2.8172	3.2779	0.013382	-2.7219
AK9	2.8159	2.9662	0.020739	-3.0212
TMEM213	2.8157	2.6115	0.03461	-3.3807
CAMSAP3	2.8145	2.0257	0.082128	-4.0013
PLEKHA2	2.813	2.4046	0.046889	-3.5976
100130468	2.8123	2.7867	0.026832	-3.2009
100287166	2.8113	2.1853	0.064839	-3.8308
LOC100287015	2.8089	2.6759	0.031506	-3.3141
LINC00968	2.8079	2.3102	0.053902	-3.6977
FAM160B2	2.8072	1.9996	0.085366	-4.0291
EPAS1	2.8067	2.4133	0.046288	-3.5883
TRNAU1AP	2.8058	2.4855	0.041624	-3.5123
LINC01106	2.8056	2.91	0.02247	-3.0768
PPIL2	2.8045	2.9756	0.020463	-3.0119
SPG7	2.8035	3.2521	0.013871	-2.7461
C12orf77	2.8008	2.5444	0.038174	-3.4505
TIFAB	2.7975	3.3755	0.011698	-2.6319
PPP2R3C	2.7971	3.4501	0.010564	-2.5643
TMEM121	2.7966	3.0034	0.01967	-2.9846
IDS	2.7952	2.2262	0.061031	-3.7872
NHSL1	2.7949	2.9187	0.022194	-3.0682
GPR39	2.7938	3.4967	0.0099176	-2.5226
SRSF11	2.7938	2.5952	0.035439	-3.3976
ENPP6	2.7935	2.51	0.040153	-3.4866
KCNIP2	2.7931	2.5004	0.04072	-3.4966
PCDH20	2.7928	2.2168	0.061888	-3.7972
ZNF587	2.7921	3.5409	0.0093425	-2.4835
NT5DC3	2.7919	2.434	0.0449	-3.5665
EXO5	2.7893	2.604	0.034987	-3.3885
CCDC154	2.7891	2.489	0.04141	-3.5086
TACSTD2	2.7889	2.5015	0.040659	-3.4955
DICER1-AS1	2.7888	3.2879	0.013199	-2.7127
SORBS1	2.7879	2.535	0.038708	-3.4604
CHRM1	2.7877	2.8654	0.023955	-3.1214
PTPDC1	2.785	3.0603	0.018146	-2.929
P2RX2	2.785	2.7557	0.02806	-3.2323
ZNF541	2.784	3.6032	0.0085919	-2.4289
CCNT2-AS1	2.7833	2.4512	0.043779	-3.5484
TEX44	2.7818	2.8906	0.023106	-3.0963
LGALS12	2.7813	2.2098	0.06253	-3.8047
C10orf71	2.7811	2.4641	0.042952	-3.5348
AKT3	2.7802	2.7984	0.026381	-3.189
STMN3	2.78	2.7064	0.030139	-3.2828
100288139	2.7765	2.7244	0.029364	-3.2644
UNC5CL	2.7757	2.4171	0.046034	-3.5844
SCN7A	2.7755	2.3293	0.052398	-3.6774
DIRC3	2.775	2.5965	0.035372	-3.3962
ARHGEF7	2.7741	2.8016	0.026259	-3.1857
100507040	2.7736	2.6347	0.033455	-3.3566
100506671	2.7734	2.8137	0.025805	-3.1735
CC2D2B	2.7733	2.1394	0.069405	-3.8799
SIX3	2.7732	2.997	0.019851	-2.9909
LOC728024	2.7721	2.3937	0.047645	-3.6091
TMPRSS13	2.7712	2.1102	0.072471	-3.9111
LINC00543	2.7691	1.6796	0.13661	-4.3658
GSTK1	2.7684	2.6221	0.034075	-3.3697
C10orf53	2.7683	2.0461	0.079691	-3.9796
INF2	2.7682	2.8061	0.026089	-3.1812
STXBP5L	2.767	2.2224	0.061372	-3.7912
PSPC1	2.7656	2.8614	0.024093	-3.1255
POLR3E	2.764	3.1801	0.015334	-2.814
100506629	2.7639	5.4329	0.00094948	-1.1542
PDP1	2.7636	2.7342	0.02895	-3.2544
ALG5	2.7634	2.4234	0.045608	-3.5777
OXCT1	2.762	2.472	0.042457	-3.5265
IFT57	2.7608	2.5806	0.036204	-3.4128
ANKS1B	2.7605	2.6232	0.034021	-3.3686
SLC16A6	2.76	2.7876	0.026795	-3.1999
SGIP1	2.7596	2.8154	0.025742	-3.1718
GRIN2A	2.7596	2.716	0.029725	-3.273
BLOC1S3	2.7592	2.836	0.024989	-3.151
EGLN1	2.7587	2.6148	0.034442	-3.3773
CDADC1	2.7579	2.7756	0.027265	-3.2121
TOR2A	2.7578	2.8068	0.026063	-3.1805
TMC4	2.7574	2.2927	0.055312	-3.7163
CD44	2.7572	2.6815	0.03125	-3.3083
RNF112	2.7568	2.4073	0.046701	-3.5947
CMTM1	2.7566	4.3381	0.003344	-1.8431
GPAT3	2.7554	2.7349	0.028919	-3.2536
GUF1	2.7553	3.0866	0.017485	-2.9035
UBA6	2.7548	2.7887	0.026753	-3.1988
LOC100126784	2.754	3.0856	0.01751	-2.9045
RNASE7	2.754	2.555	0.037587	-3.4395
STEAP4	2.753	2.6579	0.032343	-3.3327
EIF3C	2.7521	2.9661	0.020742	-3.0213
SORL1	2.7509	2.5768	0.036408	-3.4168
FAM228A	2.7494	1.6107	0.15095	-4.4363
AUTS2	2.7493	2.9887	0.020084	-2.999
284187	2.7484	3.3478	0.012152	-2.6573
CMAHP	2.747	2.5992	0.035237	-3.3935
SLC25A27	2.7468	2.9815	0.020292	-3.0061
SCGB3A1	2.7451	2.7896	0.026719	-3.1979
DLX6-AS1	2.7446	2.6594	0.03227	-3.3311
MALRD1	2.7438	1.5196	0.1721	-4.5282
PTPRK	2.7433	2.7806	0.02707	-3.2071
HDAC9	2.7428	2.9216	0.022102	-3.0653
PBOV1	2.7411	3.26	0.01372	-2.7387
AGR2	2.7408	3.0213	0.019177	-2.9671
ACTL9	2.7399	2.6345	0.033465	-3.3569
ZNF197	2.7395	2.7316	0.029058	-3.257
ENTPD1-AS1	2.7382	4.3117	0.0034546	-1.8623
WFDC3	2.7377	2.582	0.036133	-3.4114
NXPE3	2.7372	2.8249	0.025394	-3.1622
SNU13	2.7366	2.3679	0.049499	-3.6365
SLC11A1	2.7363	2.9279	0.021903	-3.0591
SLC22A5	2.7357	2.3875	0.048086	-3.6157
KLRG2	2.7357	2.2415	0.059663	-3.7708
LOC645513	2.7352	2.5674	0.036909	-3.4265
PLG	2.735	2.1899	0.064403	-3.8259
PTOV1	2.7345	2.7045	0.030222	-3.2847
AFF3	2.7334	2.4486	0.043947	-3.5511
FBXW5	2.733	2.9376	0.021602	-3.0494
PIH1D3	2.7311	2.3317	0.052213	-3.6748
POLD3	2.7311	2.0328	0.081268	-3.9937
FOXR1	2.7306	2.7446	0.028515	-3.2437
SFTA1P	2.729	2.1179	0.071644	-3.9028
KIF1A	2.7289	2.8054	0.026117	-3.1819
HCG18	2.7288	2.8234	0.025447	-3.1637
FAM167A	2.7283	2.7792	0.027125	-3.2085
SLC25A15	2.7282	2.1003	0.073539	-3.9216
SLC5A11	2.7278	2.3571	0.050294	-3.6479
SIPA1L1	2.727	1.7939	0.11559	-4.2468
IL17C	2.7269	2.5267	0.03918	-3.4691
KLB	2.7266	2.4721	0.04245	-3.5263
CDIPTOSP	2.725	1.9062	0.097989	-4.1284
83935	2.7234	3.4808	0.010133	-2.5368
ZNF597	2.722	2.4639	0.042966	-3.535
LINC02012	2.7206	2.6012	0.035131	-3.3914
KMT5B	2.7202	3.039	0.018701	-2.9497
LINC00877	2.7191	2.8998	0.022801	-3.087
KCNH3	2.7181	2.656	0.032434	-3.3347
GGN	2.7179	2.8476	0.024578	-3.1394
NAB1	2.7166	2.3461	0.051115	-3.6596
PDGFC	2.7166	2.3095	0.053959	-3.6985
RGS18	2.7156	2.1907	0.064328	-3.8251
NLGN3	2.7153	2.1994	0.063505	-3.8158
TRIM7	2.7151	2.3841	0.048328	-3.6193
CLDN1	2.7132	2.1858	0.064797	-3.8303
NKX2-1-AS1	2.7127	2.5817	0.036148	-3.4117
SLC8A1	2.7104	2.6325	0.033564	-3.359
CAMKK1	2.7101	2.7083	0.030057	-3.2808
LINC00487	2.7089	2.5564	0.037512	-3.438
CNTROB	2.7085	3.0308	0.018921	-2.9578
SUSD2	2.7077	2.4868	0.041543	-3.5109
100128909	2.7064	2.406	0.046793	-3.5961
NUMB	2.7041	3.3855	0.01154	-2.6228
FAM184A	2.7018	2.433	0.044966	-3.5676
RTN4RL2	2.701	2.167	0.06662	-3.8504
E2F5	2.7005	1.8206	0.11115	-4.2188
PPP2R2C	2.6973	2.5151	0.039852	-3.4812
SPRY1	2.6959	2.6107	0.034646	-3.3815
CHRNB2	2.6945	2.6502	0.032708	-3.3406
CCDC142	2.6932	2.4199	0.045841	-3.5814
MORF4L2-AS1	2.693	2.2162	0.061943	-3.7979
BANK1	2.6924	2.3132	0.053664	-3.6946
UNC80	2.6918	2.589	0.035764	-3.4041
RASGRP4	2.6913	2.2706	0.057146	-3.7398
HES7	2.691	2.7538	0.02814	-3.2344
TMPRSS3	2.6905	2.2324	0.060474	-3.7806
ARG1	2.6898	2.5436	0.038221	-3.4514
INSYN1	2.6894	2.8644	0.02399	-3.1225
SOWAHA	2.6864	5.9563	0.00055056	-0.89102
LINC02492	2.6856	2.5809	0.036191	-3.4125
TRIM63	2.6845	2.4235	0.045597	-3.5775
DMD	2.6844	1.7058	0.13148	-4.3386
CR2	2.6835	2.2584	0.05819	-3.7528
CCDC159	2.6805	3.3341	0.012384	-2.6699
SLC6A19	2.6804	2.7277	0.029223	-3.261
OAS2	2.6797	2.0866	0.075045	-3.9362
CEP19	2.6793	3.4784	0.010166	-2.5389
SLC2A12	2.6786	4.0556	0.0047605	-2.0558
GPIHBP1	2.6778	3.1024	0.017099	-2.8883
LINC02731	2.677	5.4062	0.0009772	-1.1687
VASH2	2.6765	1.9633	0.09007	-4.0678
MRPL39	2.6757	2.6462	0.032897	-3.3447
BPIFB1	2.6752	2.8848	0.023297	-3.102
RXFP1	2.6745	2.9438	0.021412	-3.0433
LIN37	2.6742	2.4013	0.047116	-3.6011
GLT8D2	2.6736	2.969	0.020657	-3.0184
GS1-124K5.4	2.6736	2.6504	0.032697	-3.3404
TAF1B	2.6733	2.7471	0.028414	-3.2412
CLEC4E	2.6724	3.0589	0.018183	-2.9304
CAVIN4	2.6715	2.2609	0.057977	-3.7502
LINC01549	2.6709	2.5954	0.035433	-3.3975
440330	2.67	2.502	0.040624	-3.4949
C2CD4A	2.6695	2.4988	0.040818	-3.4983
ZFAND4	2.6661	1.4036	0.20291	-4.642
KANSL1L	2.6654	3.3036	0.012915	-2.698
TOLLIP	2.6646	2.5587	0.037384	-3.4356
ERICH3	2.6645	2.2478	0.059113	-3.7642
OR51E1	2.6644	2.3596	0.050105	-3.6452
FIGN	2.6626	3.0061	0.019595	-2.9819
EID3	2.6618	4.0215	0.0049716	-2.0825
HDAC7	2.6606	2.694	0.03069	-3.2956
WNT5B	2.6594	2.2624	0.057849	-3.7486
TMEM114	2.6591	2.3951	0.047546	-3.6076
PERM1	2.6587	2.5075	0.0403	-3.4892
FAM228B	2.6584	2.8367	0.024965	-3.1503
APOA5	2.6565	2.092	0.074453	-3.9305
ZNF117	2.6554	3.6438	0.0081389	-2.3938
CECR2	2.6553	2.218	0.061773	-3.7959
ACOT12	2.655	1.6902	0.13451	-4.3548
STPG1	2.6534	2.9957	0.019887	-2.9921
LINC01554	2.653	1.9034	0.098399	-4.1314
PCSK7	2.6525	7.1489	0.00017903	-0.41579
IP6K3	2.6516	2.1949	0.063922	-3.8205
NRK	2.651	2.4899	0.041353	-3.5076
SPATA31D1	2.6497	2.6256	0.033901	-3.366
FAM186B	2.6478	2.2127	0.062265	-3.8016
RORB	2.647	1.9895	0.086646	-4.0399
SGPP2	2.6438	2.0873	0.074974	-3.9356
GHRLOS	2.6437	2.4967	0.040944	-3.5005
100131508	2.6404	2.4206	0.045794	-3.5806
C19orf44	2.6403	2.9298	0.021845	-3.0572
HEATR5B	2.6399	2.8584	0.024198	-3.1285
EP400	2.6399	2.7848	0.026903	-3.2027
SMG9	2.6398	3.0189	0.019242	-2.9694
SLC6A4	2.6386	2.0636	0.07765	-3.9608
HPSE	2.6363	2.3784	0.048735	-3.6253
PTER	2.6356	2.1938	0.064032	-3.8218
PACSIN2	2.6353	2.4554	0.04351	-3.544
LMBR1	2.6341	2.877	0.023558	-3.1098
FAM126B	2.6339	3.1611	0.015747	-2.8321
OIT3	2.6336	2.2263	0.061024	-3.7871
PARVA	2.6327	2.7084	0.030054	-3.2808
439938	2.6325	2.5107	0.040108	-3.4858
FAM78B	2.6303	2.3847	0.048284	-3.6186
KIF7	2.6302	2.3223	0.052947	-3.6849
DHRS12	2.6301	2.5338	0.038774	-3.4616
SFSWAP	2.6298	1.7399	0.12511	-4.3033
GPCPD1	2.6285	2.4874	0.041506	-3.5103
DNAJC4	2.6282	2.9685	0.020671	-3.0189
MROH8	2.6279	1.9009	0.098759	-4.134
NUF2	2.6278	3.2411	0.014084	-2.7564
MMP8	2.6271	2.5267	0.039178	-3.469
C11orf94	2.6251	2.7594	0.027912	-3.2286
SZT2	2.6241	3.2606	0.013708	-2.7381
LINC01088	2.6234	3.485	0.010076	-2.5331
WWOX	2.6221	2.6881	0.030951	-3.3015
ADCY1	2.6211	2.6635	0.032078	-3.3269
ENOX2	2.6204	3.2945	0.013078	-2.7065
ACTRT3	2.6199	2.7899	0.026706	-3.1976
CLNK	2.6194	2.4501	0.043851	-3.5496
100132661	2.619	2.204	0.063072	-3.8109
NAPSA	2.6182	2.6507	0.032683	-3.3401
LTO1	2.6172	3.2897	0.013165	-2.7109
TMEM51-AS1	2.6169	2.0964	0.073965	-3.9258
TAF7L	2.6161	2.4226	0.045659	-3.5785
SYT17	2.6159	3.8266	0.0063941	-2.2396
LOC283335	2.6128	2.9768	0.020427	-3.0107
ITIH6	2.6118	2.5426	0.038276	-3.4524
ZNF77	2.6098	2.513	0.039974	-3.4834
SHC4	2.6094	2.7403	0.028692	-3.248
ITGBL1	2.6091	1.6024	0.15277	-4.4448
CDH23	2.6089	2.2365	0.060104	-3.7762
ZNF624	2.6084	2.2963	0.055022	-3.7125
CLASP1	2.6083	2.3675	0.049528	-3.6369
IL17RC	2.6082	3.9712	0.0053024	-2.1224
PUM2	2.6082	2.2148	0.062071	-3.7994
PRSS54	2.6073	2.3187	0.05323	-3.6887
LIN7A	2.6058	1.3722	0.21204	-4.672
440570	2.6057	2.216	0.061963	-3.7981
100132999	2.6053	2.4751	0.042267	-3.5232
SCN8A	2.6047	3.056	0.018256	-2.9332
LINC02693	2.6044	2.3643	0.049757	-3.6402
COL28A1	2.6023	2.5513	0.037794	-3.4434
DPPA5P4	2.599	2.9439	0.02141	-3.0432
SLC25A36	2.5986	2.5618	0.037213	-3.4323
OSBPL11	2.5981	2.9014	0.022751	-3.0855
GABRD	2.5979	2.3839	0.048342	-3.6195
PSMD7	2.5975	2.86	0.024143	-3.1269
TMEM225	2.594	2.2212	0.061484	-3.7925
LINC00921	2.5927	2.9326	0.021756	-3.0544
WDR91	2.5913	2.164	0.066917	-3.8536
SEC14L4	2.5909	3.1606	0.015757	-2.8325
SLC39A8	2.5837	2.4699	0.042591	-3.5287
WDR19	2.581	1.8859	0.10096	-4.1499
CPLX2	2.58	3.346	0.012182	-2.6589
WNT10A	2.579	3.0129	0.019406	-2.9752
28590	2.5785	1.6686	0.13881	-4.3771
C15orf41	2.5775	2.5014	0.040665	-3.4956
IRF1-AS1	2.5774	3.3067	0.01286	-2.6952
RSPO4	2.5774	2.3479	0.050978	-3.6576
MYCN	2.5761	2.6751	0.031541	-3.3149
100288893	2.5754	2.6044	0.03497	-3.3881
FAM135A	2.5742	2.7984	0.02638	-3.189
C10orf71-AS1	2.5723	2.2778	0.056545	-3.7322
P3H2	2.5708	2.4812	0.041888	-3.5168
WDR72	2.5707	2.703	0.03029	-3.2863
NRAP	2.5695	3.3798	0.011629	-2.6279
EPHB1	2.5687	2.6773	0.031441	-3.3126
PCBP2	2.5676	3.1926	0.015069	-2.8022
OR2B3	2.5675	3.0136	0.019388	-2.9746
55387	2.5657	2.2322	0.06049	-3.7808
GLI4	2.5654	1.5743	0.15909	-4.4732
ESRRB	2.565	3.0546	0.018293	-2.9346
GUCA1C	2.565	2.5611	0.037253	-3.4331
FLJ42351	2.5637	2.6817	0.03124	-3.3081
ST6GALNAC5	2.5634	2.7046	0.030217	-3.2846
TAF1D	2.5617	2.9794	0.020354	-3.0082
GDF15	2.5595	2.1352	0.069838	-3.8844
LRFN5	2.5591	3.2445	0.014017	-2.7532
FRMD7	2.5591	3.1323	0.016397	-2.8596
ZNF44	2.5588	2.9811	0.020303	-3.0065
CDRT15	2.5588	2.9164	0.022267	-3.0705
57796	2.5584	1.7588	0.12169	-4.2835
DHX37	2.5577	3.3103	0.012796	-2.6918
CLTRN	2.5577	2.2496	0.058955	-3.7622
LINC00900	2.557	2.2935	0.055249	-3.7155
NSMCE1-DT	2.5569	2.3161	0.053431	-3.6914
MRO	2.5564	2.8578	0.024218	-3.1291
TRDN	2.5562	1.3732	0.21177	-4.6711
SLC35E4	2.5558	2.6492	0.032755	-3.3416
KLF9	2.5555	2.5835	0.036055	-3.4098
PROKR2	2.5551	2.3734	0.049097	-3.6306
APOC2	2.5547	2.338	0.05173	-3.6681
LARP1	2.551	3.1993	0.014928	-2.7957
CCSER1	2.5507	2.2989	0.054809	-3.7097
SLC7A2	2.5503	2.5227	0.03941	-3.4732
BIVM	2.5492	3.1509	0.015974	-2.8418
SEC14L1	2.5488	2.0261	0.082077	-4.0008
PLAC9	2.5474	2.2315	0.060551	-3.7815
DUSP15	2.5471	1.9782	0.08811	-4.0519
SMIM1	2.5454	2.79	0.026703	-3.1975
TENT5A	2.545	2.1375	0.069598	-3.8819
RALGAPA1	2.5439	2.9426	0.021449	-3.0445
HSF5	2.5434	1.3114	0.23081	-4.7294
ZFAND3	2.5428	2.7007	0.030391	-3.2886
KIN	2.5426	3.2183	0.014538	-2.7778
NDUFA10	2.5414	2.0125	0.083752	-4.0154
RMDN1	2.5413	2.5411	0.038359	-3.454
LRRC2-AS1	2.5404	2.3854	0.048237	-3.6179
ITSN2	2.5394	2.9328	0.021751	-3.0542
SLC23A1	2.539	2.5497	0.03788	-3.445
CFC1	2.5389	3.392	0.011436	-2.6168
ARMC2	2.5382	2.2521	0.058732	-3.7595
ZNF483	2.538	2.6819	0.031234	-3.308
ODF3	2.538	2.5173	0.039724	-3.4789
S100PBP	2.5357	3.0375	0.018741	-2.9512
SCAMP5	2.5349	2.6767	0.031471	-3.3133
UTS2B	2.5348	2.4541	0.043593	-3.5454
SH2D5	2.5328	3.2163	0.014578	-2.7797
BPIFB2	2.5327	3.8385	0.0062956	-2.2298
KREMEN1	2.532	2.495	0.041045	-3.5023
RASL11B	2.5316	1.8083	0.11319	-4.2318
GJA3	2.5312	2.4754	0.042246	-3.5229
DNAJC27	2.5288	2.5178	0.039696	-3.4784
YPEL1	2.5278	2.4718	0.042471	-3.5267
ANKS3	2.5268	3.626	0.0083344	-2.4092
TFG	2.5232	2.987	0.020135	-3.0007
TYSND1	2.5224	2.7284	0.029192	-3.2602
FANCF	2.5221	2.9407	0.021508	-3.0464
TTC21A	2.5215	2.9313	0.021798	-3.0557
HIBADH	2.5209	2.8219	0.025502	-3.1652
ARAF	2.5202	2.0823	0.075531	-3.9409
LINC02153	2.5182	1.6716	0.1382	-4.374
ZSWIM1	2.5177	2.4977	0.040883	-3.4995
NAPB	2.5149	3.8661	0.006074	-2.2072
ANKRD19P	2.5143	2.5066	0.040353	-3.4901
PPP1R3C	2.5135	2.5233	0.039376	-3.4726
BET1L	2.5121	2.768	0.027568	-3.2199
NUP133	2.5119	1.9848	0.087251	-4.0449
399884	2.5106	1.3733	0.21172	-4.671
HRCT1	2.5091	3.0823	0.017591	-2.9077
TMEM185B	2.5084	2.8669	0.023904	-3.12
TMEM108	2.5059	2.8794	0.023478	-3.1074
PATE1	2.5048	1.5002	0.17693	-4.5475
GEMIN8	2.5047	3.1129	0.016848	-2.8782
GINS2	2.5047	2.0346	0.081055	-3.9918
SPINT1	2.5042	2.7174	0.029661	-3.2715
OLAH	2.5024	2.6141	0.034478	-3.378
S100A6	2.5021	3.3042	0.012905	-2.6975
IZUMO2	2.5017	1.1867	0.27377	-4.8426
MON1A	2.4992	3.2783	0.013375	-2.7215
KRTAP4-4	2.4985	1.754	0.12255	-4.2885
JARID2-AS1	2.4983	2.9848	0.020197	-3.0029
ZNF540	2.4981	2.8964	0.022915	-3.0905
COA1	2.4973	2.1608	0.067239	-3.857
TLE4	2.4972	3.4906	0.0099999	-2.5281
KCNC4	2.4955	2.8559	0.024286	-3.131
LINC00643	2.4954	3.1213	0.016652	-2.8701
KRTAP9-4	2.4943	1.8808	0.10173	-4.1553
PRDM6	2.4928	4.9423	0.0016346	-1.4378
100653086	2.4927	1.9253	0.095267	-4.1081
TRPC5OS	2.4927	1.3797	0.20983	-4.6649
GART	2.4925	3.047	0.018492	-2.942
SNRPE	2.4923	1.8155	0.11198	-4.2241
TP53AIP1	2.4905	3.453	0.010523	-2.5616
TTC9B	2.4887	2.9077	0.022546	-3.0792
LY9	2.4881	2.2523	0.058722	-3.7594
TRABD2A	2.4858	2.5805	0.036211	-3.4129
100506011	2.4858	1.4357	0.1939	-4.6108
PAGR1	2.4844	2.874	0.02366	-3.1128
CNBD2	2.4844	2.4725	0.042424	-3.5259
ARRDC3-AS1	2.4843	2.6583	0.032323	-3.3322
DCAF10	2.4836	3.0462	0.018513	-2.9428
SFMBT2	2.4825	3.0045	0.019638	-2.9834
TLR10	2.4805	1.9265	0.095095	-4.1068
MEIOB	2.4794	1.7378	0.1255	-4.3055
100507652	2.4771	3.5423	0.0093247	-2.4822
TPD52L3	2.4769	2.9326	0.021756	-3.0544
CRYGS	2.4767	2.9444	0.021393	-3.0427
SPECC1	2.4767	2.5388	0.038491	-3.4564
F7	2.4766	1.8752	0.10258	-4.1612
SLC9A9	2.4754	2.4483	0.043965	-3.5514
LINC00323	2.4737	1.4819	0.1816	-4.5655
TMC5	2.4731	2.2485	0.059048	-3.7634
POLR3G	2.4731	1.9853	0.087182	-4.0443
RAPGEF2	2.4714	3.758	0.0069964	-2.2967
FAM172A	2.471	2.8041	0.026164	-3.1832
NLRP7	2.4706	2.1263	0.070761	-3.8938
CYP2S1	2.4705	2.4545	0.043566	-3.5449
ZNF256	2.4676	2.7969	0.026439	-3.1905
DIRAS1	2.4669	2.3619	0.049937	-3.6428
THAP11	2.4667	2.1411	0.069229	-3.8781
CCNJ	2.4666	3.0978	0.017211	-2.8928
TNS1	2.4666	2.8685	0.023851	-3.1184
ZNF141	2.4645	3.5405	0.0093468	-2.4838
C9orf131	2.464	2.3212	0.053028	-3.686
PMEPA1	2.4636	3.1497	0.016001	-2.8429
PCDHB19P	2.4631	2.1754	0.065799	-3.8414
ASCL2	2.4621	2.2774	0.056577	-3.7326
CCDC171	2.4614	1.963	0.090114	-4.0681
GEMIN7	2.4599	2.6477	0.032829	-3.3432
APCDD1L	2.4599	2.0431	0.080042	-3.9827
TWIST1	2.4587	2.8431	0.024737	-3.1439
100128198	2.4585	1.9506	0.091774	-4.0813
LINC00673	2.4582	2.8751	0.023625	-3.1118
LINC01988	2.4577	1.8366	0.10857	-4.202
PTPN9	2.4565	3.1351	0.016331	-2.8569
SLC25A21-AS1	2.4545	2.3971	0.047411	-3.6055
ZNF777	2.4541	2.5176	0.039708	-3.4786
RNF133	2.4541	2.1992	0.063517	-3.816
MARCHF10	2.4541	1.8207	0.11114	-4.2187
PHKA1	2.4536	3.228	0.014343	-2.7687
LOC100506476	2.4513	2.4451	0.044175	-3.5548
ROS1	2.4512	2.7442	0.028532	-3.2441
TNKS2	2.4494	2.7773	0.027196	-3.2104
FANCB	2.4493	2.5432	0.038244	-3.4518
CCDC40	2.4487	2.8762	0.023587	-3.1106
EMX2OS	2.4472	1.8643	0.10423	-4.1727
NXPH2	2.4462	2.5796	0.036259	-3.4138
CRBN	2.4458	2.7065	0.030135	-3.2827
TEX9	2.4457	2.3189	0.053211	-3.6885
FKBP15	2.4447	2.1546	0.067859	-3.8636
CST11	2.4446	2.3003	0.054697	-3.7083
RSBN1	2.444	2.9712	0.020591	-3.0162
C2CD4B	2.4431	2.0035	0.084872	-4.025
DBIL5P	2.4411	1.7383	0.12539	-4.3049
153811	2.4399	2.0926	0.074389	-3.9299
FCRL2	2.4398	2.9723	0.020559	-3.0151
400768	2.4387	1.157	0.28494	-4.8685
FAM133A	2.4386	2.8889	0.023163	-3.098
DENND1B	2.4382	2.6502	0.032709	-3.3407
RBM12B	2.4369	2.9243	0.022017	-3.0627
645524	2.4357	1.9394	0.093308	-4.0932
NEK9	2.4352	2.3183	0.05326	-3.6891
CLDND2	2.4329	2.4201	0.045829	-3.5812
MEX3B	2.4315	3.0926	0.017337	-2.8977
OXR1	2.4301	2.5197	0.039587	-3.4764
ZNF654	2.4299	3.5231	0.0095696	-2.4992
FBXW7	2.4291	2.6581	0.032333	-3.3325
RHBDD1	2.429	3.3014	0.012955	-2.7001
TOR1AIP1	2.4285	2.7936	0.026565	-3.1939
100506003	2.4284	3.0165	0.019309	-2.9718
100129502	2.4273	2.8977	0.02287	-3.0891
C20orf144	2.4254	2.7583	0.027957	-3.2298
DOCK11	2.4248	3.1908	0.015105	-2.8038
PEX11G	2.4239	2.2645	0.057666	-3.7463
CENPJ	2.4216	2.5771	0.036392	-3.4165
FXYD4	2.4215	2.2482	0.059072	-3.7637
FAM205A	2.4205	2.6539	0.032532	-3.3368
MMD2	2.4189	2.9333	0.021737	-3.0538
LINC02853	2.4187	2.2842	0.056013	-3.7254
LINC01588	2.4152	2.9292	0.021863	-3.0578
HSD17B7P2	2.4144	2.4315	0.045067	-3.5692
RASGEF1A	2.4119	2.301	0.054635	-3.7075
FBXL6	2.4118	2.4183	0.045947	-3.583
SLC25A5-AS1	2.4092	2.18	0.065348	-3.8365
KSR2	2.4091	2.6676	0.031889	-3.3227
CFAP100	2.4088	3.3845	0.011554	-2.6236
SPEG	2.4076	1.8085	0.11314	-4.2315
UQCRB	2.4058	3.2406	0.014094	-2.7568
PI4K2B	2.4051	2.6153	0.034417	-3.3768
SCARB1	2.4042	3.3955	0.011382	-2.6136
SLAMF7	2.4035	1.9312	0.094438	-4.1018
LRRC72	2.4026	2.4891	0.041404	-3.5085
C8orf33	2.4018	2.6063	0.034871	-3.3861
TSSK4	2.4013	1.6147	0.1501	-4.4323
DIDO1	2.4011	3.025	0.019075	-2.9634
GNG12	2.4005	2.9419	0.021469	-3.0451
UQCC1	2.4004	2.8237	0.025438	-3.1635
100505986	2.3973	3.7563	0.0070117	-2.2981
C5orf63	2.3972	2.2422	0.059601	-3.7701
KCNK4	2.3954	2.0326	0.081301	-3.994
ATAD3C	2.3952	2.064	0.077609	-3.9605
KRTAP3-3	2.3939	1.6122	0.15064	-4.4349
LINC01931	2.3937	2.0874	0.074955	-3.9354
CCDC42	2.3932	3.2875	0.013207	-2.713
100996920	2.3932	2.5346	0.038728	-3.4608
DNALI1	2.3926	4.8687	0.0017787	-1.4838
VWDE	2.392	1.6583	0.14091	-4.3877
ARMC3	2.3919	2.4694	0.042622	-3.5292
ENO1	2.3918	1.5932	0.15482	-4.4541
KRTAP1-3	2.3891	2.5708	0.036731	-3.4231
RPH3AL	2.3887	3.8209	0.006442	-2.2443
POM121L10P	2.3886	2.1408	0.069259	-3.8784
MYO3A	2.3884	2.4311	0.045095	-3.5696
GRB2	2.388	2.3634	0.049825	-3.6412
AMACR	2.3879	2.5726	0.036631	-3.4211
MARCHF8	2.3878	2.0615	0.077889	-3.9631
CCDC24	2.3869	2.0445	0.079881	-3.9813
100507378	2.3854	2.6847	0.031104	-3.305
SPEM1	2.3851	2.3044	0.054366	-3.7039
GPC6	2.385	2.0422	0.080153	-3.9837
SPTBN4	2.3843	2.7371	0.028829	-3.2514
ZFP36L2	2.3841	2.3701	0.049332	-3.634
SLC4A9	2.3833	2.6606	0.032216	-3.3299
TLR9	2.3815	2.0686	0.077071	-3.9554
RBM8A	2.3812	2.8335	0.025081	-3.1536
REG4	2.3785	2.0663	0.077342	-3.958
EFCAB1	2.3782	2.3901	0.0479	-3.6129
CFAP298	2.3775	2.4561	0.043463	-3.5432
PBRM1	2.3772	2.8214	0.025521	-3.1658
BTF3	2.3769	1.4072	0.20188	-4.6385
NIPSNAP3A	2.3767	2.8323	0.025125	-3.1548
FBLN7	2.3764	2.6644	0.032037	-3.326
LONP2	2.3753	2.8505	0.024474	-3.1364
KIAA1656	2.375	2.494	0.041108	-3.5034
KCNAB1	2.3737	2.3056	0.054263	-3.7025
TFAP2D	2.3732	2.342	0.051421	-3.6638
LOC100505841	2.3727	2.6146	0.034449	-3.3774
DHX40	2.372	2.9825	0.020262	-3.0051
100129637	2.3709	3.1143	0.016817	-2.8769
AP2A1	2.3706	2.9007	0.022773	-3.0862
CLHC1	2.3701	2.996	0.019877	-2.9918
GPC2	2.3697	2.9277	0.02191	-3.0593
PLEKHH3	2.3694	4.2745	0.0036173	-1.8897
MIR3976HG	2.3693	1.8218	0.11096	-4.2175
SARAF	2.3691	2.325	0.052732	-3.6819
TRBV25-1	2.3691	1.4704	0.18461	-4.5769
H4C8	2.3686	2.7272	0.029242	-3.2614
APOH	2.3669	2.9928	0.019968	-2.995
USP51	2.3656	3.0047	0.019633	-2.9833
B3GAT2	2.3628	2.133	0.07006	-3.8867
MEX3C	2.3625	2.4803	0.041946	-3.5178
TTBK2	2.362	2.6653	0.031996	-3.325
GABRR3	2.3619	2.2373	0.060034	-3.7753
LINC00922	2.3608	2.5295	0.039018	-3.4661
LOC441179	2.3587	2.1653	0.066795	-3.8522
ZNF790-AS1	2.358	2.4155	0.046143	-3.5861
MROH2B	2.3576	2.4054	0.04683	-3.5967
LINC01184	2.3575	3.1362	0.016307	-2.8559
YY1AP1	2.3575	2.9042	0.02266	-3.0827
CYRIB	2.3554	2.5477	0.037994	-3.4471
PBX3	2.3552	2.2417	0.059644	-3.7706
KCNK6	2.3547	3.7303	0.0072564	-2.32
TNRC6C	2.3543	3.1959	0.014998	-2.7989
DACH2	2.3526	1.5882	0.15595	-4.4593
MUC4	2.3524	3.0704	0.017889	-2.9192
NSUN7	2.3515	1.7191	0.12897	-4.3249
C1GALT1C1L	2.3506	2.0875	0.074948	-3.9353
LINC00459	2.3499	1.5115	0.1741	-4.5362
USP45	2.3494	3.2055	0.0148	-2.7899
IRF1	2.3493	5.1833	0.0012467	-1.2937
SLC25A37	2.3484	3.1252	0.016561	-2.8664
LOC100506675	2.3482	1.9923	0.086296	-4.0369
GLIS1	2.3479	3.0614	0.018117	-2.9279
SERPINB6	2.3478	1.432	0.19492	-4.6144
FBLL1	2.3473	2.8643	0.023992	-3.1225
TMEFF2	2.3465	2.2624	0.057845	-3.7486
PSMA3-AS1	2.3457	3.2918	0.013129	-2.7091
TEKT1	2.3456	2.2222	0.061395	-3.7915
MRPS31	2.3454	1.6735	0.13783	-4.3721
MRVI1	2.345	3.3214	0.012602	-2.6816
PDLIM2	2.3447	2.3859	0.048197	-3.6173
SLF2	2.3445	3.0495	0.018426	-2.9395
TEP1	2.3437	2.2899	0.055543	-3.7193
GBA3	2.3423	1.4847	0.18089	-4.5628
LOC100652999	2.3404	2.2886	0.055651	-3.7207
MAGI3	2.3399	2.9514	0.021182	-3.0358
SMYD2	2.3393	2.4036	0.046959	-3.5987
RPGRIP1L	2.339	2.2697	0.057225	-3.7408
FOXP2	2.3381	3.0526	0.018345	-2.9365
ZNF395	2.3381	2.9013	0.022755	-3.0856
ERMP1	2.3377	3.2995	0.01299	-2.7019
RBM46	2.3349	2.836	0.024989	-3.151
MIR4500HG	2.3337	2.711	0.029938	-3.278
ARPP21	2.3306	2.792	0.026626	-3.1955
TMTC1	2.3294	2.2161	0.061954	-3.798
CFAP206	2.329	1.605	0.15221	-4.4422
ADPRHL1	2.3287	3.1159	0.016778	-2.8753
MAFG	2.3284	2.3033	0.054456	-3.7051
SHROOM3	2.3283	2.5599	0.037321	-3.4344
ANAPC1P2	2.3281	2.6569	0.032392	-3.3338
ZNF366	2.327	2.2322	0.060496	-3.7808
CXorf65	2.3264	2.6768	0.031465	-3.3132
SYCE2	2.3243	4.175	0.0040942	-1.964
PIGM	2.3239	2.8843	0.023316	-3.1026
C11orf52	2.3239	1.7431	0.12453	-4.3
EVC	2.3235	2.0664	0.077333	-3.9579
CGAS	2.3231	2.4409	0.044443	-3.5592
RBFOX3	2.3221	2.163	0.067015	-3.8546
LOC84214	2.3189	3.0144	0.019365	-2.9738
SIGLEC17P	2.3189	2.0523	0.078954	-3.9729
PRKCQ-AS1	2.3177	2.4209	0.045776	-3.5804
ZNF780A	2.3172	3.7046	0.007507	-2.3418
DISP2	2.3171	2.2288	0.060794	-3.7844
STAB2	2.317	2.659	0.032291	-3.3315
KCNMB4	2.3165	2.8974	0.02288	-3.0894
FOXA1	2.3158	2.184	0.064966	-3.8322
C2orf73	2.315	1.7858	0.11698	-4.2553
SLC39A5	2.3149	2.0029	0.084951	-4.0256
SBSPON	2.3146	2.4544	0.04357	-3.545
IGHG1	2.3146	1.6858	0.13537	-4.3593
MYRF-AS1	2.3136	2.5024	0.040604	-3.4945
TMEM175	2.3135	3.1611	0.015748	-2.8321
SMCHD1	2.3128	2.6748	0.031556	-3.3152
TMEM117	2.3128	2.1501	0.068314	-3.8685
TMEM143	2.3121	2.6687	0.031839	-3.3216
PIEZO2	2.312	2.7541	0.028125	-3.234
ELAVL2	2.3113	2.0576	0.078345	-3.9673
ADPGK	2.3105	1.8429	0.10757	-4.1953
CFAP300	2.31	2.3568	0.050312	-3.6482
KCNC2	2.3071	1.9278	0.094923	-4.1055
BCL11A	2.3031	2.2341	0.060323	-3.7788
PACC1	2.3029	2.5889	0.03577	-3.4042
COLGALT1	2.3026	2.7799	0.027094	-3.2077
ITPRID1	2.3025	2.8254	0.025373	-3.1617
ATP2A2	2.3022	1.8577	0.10525	-4.1797
LINC00458	2.3016	2.743	0.028582	-3.2453
IGHV3OR16-13	2.3005	2.5376	0.038562	-3.4577
PRRG3	2.2998	2.1908	0.06432	-3.825
NOD1	2.2992	2.6341	0.033485	-3.3573
PLAA	2.2986	2.6188	0.034242	-3.3731
PI15	2.2981	2.2518	0.05876	-3.7599
PPP6R3	2.2965	2.8304	0.025192	-3.1567
SEZ6	2.2958	1.9608	0.090399	-4.0704
ISM1-AS1	2.295	1.5584	0.16277	-4.4893
C15orf65	2.2949	2.838	0.024918	-3.149
USP43	2.2932	2.9065	0.022585	-3.0804
CBLN4	2.2923	2.3165	0.053398	-3.691
UNC79	2.2919	3.0344	0.018824	-2.9542
IER5L	2.2915	2.4907	0.04131	-3.5069
100996613	2.2892	2.0948	0.07414	-3.9275
SAMD15	2.2892	1.973	0.088793	-4.0575
TSPAN12	2.2877	2.6251	0.033927	-3.3666
LINC00462	2.2876	2.7402	0.0287	-3.2482
RBM22	2.2866	2.6449	0.032961	-3.3461
DCAF12L2	2.2858	2.9086	0.022518	-3.0783
SMC6	2.2857	2.4146	0.046204	-3.587
DPP6	2.2847	1.9292	0.094728	-4.104
SLC2A13	2.2845	2.6458	0.032917	-3.3451
TWF1	2.2836	2.0905	0.074614	-3.9321
NOL6	2.2835	3.1727	0.015494	-2.821
RCOR1	2.2829	2.5591	0.037366	-3.4353
CR1	2.2817	1.8151	0.11205	-4.2246
LCA5	2.2816	2.7016	0.03035	-3.2877
RPS6KL1	2.2795	2.9527	0.021141	-3.0345
SMOC1	2.2794	2.6301	0.03368	-3.3614
TRAF3IP3	2.2785	2.6546	0.0325	-3.3361
GGT6	2.2785	2.0063	0.084523	-4.022
SYNGAP1	2.2784	2.6516	0.032642	-3.3392
LRRC29	2.2781	1.8067	0.11344	-4.2334
USP4	2.2772	2.4951	0.04104	-3.5022
LENG1	2.2757	2.2887	0.055642	-3.7206
ERI2	2.2749	2.5274	0.039139	-3.4683
EIF1AD	2.2732	2.5664	0.036967	-3.4276
LAMB4	2.2726	1.9107	0.09735	-4.1237
100506853	2.272	2.3325	0.052154	-3.674
SEC16B	2.2719	2.5092	0.0402	-3.4874
TTC39B	2.2709	2.4971	0.040923	-3.5001
KANK4	2.2702	1.8552	0.10564	-4.1824
PRAP1	2.2684	2.2677	0.057395	-3.7429
LDB3	2.2663	2.5922	0.035596	-3.4007
ZNRD1ASP	2.2659	2.7229	0.029428	-3.2659
RASSF5	2.2651	2.0696	0.076959	-3.9544
NLRC3	2.2647	3.6322	0.0082649	-2.4037
ANKRD9	2.2644	2.394	0.047625	-3.6088
NREP	2.2631	2.9085	0.022519	-3.0783
645460	2.2622	3.7986	0.006633	-2.2628
NMUR2	2.2613	2.3412	0.051483	-3.6647
TAL2	2.2612	2.9851	0.020188	-3.0025
CDK6	2.2609	2.3578	0.050239	-3.6471
SPOCK3	2.2603	2.4895	0.041377	-3.508
ZNF708	2.2591	3.0213	0.019178	-2.9671
CD163L1	2.2591	2.9409	0.021501	-3.0462
IGFN1	2.2572	1.7988	0.11477	-4.2417
NRIP3	2.2554	2.8479	0.024565	-3.139
TMEM63C	2.2552	2.8678	0.023872	-3.119
NYX	2.255	1.8266	0.11018	-4.2125
FNDC7	2.2537	4.6478	0.0023018	-1.6272
ARHGAP33	2.2537	1.8183	0.11153	-4.2212
FDCSP	2.2536	2.2049	0.062989	-3.8099
SPAG17	2.2536	2.1731	0.066027	-3.8439
PPP1R12C	2.2477	2.7833	0.026965	-3.2044
GBP3	2.2452	3.2327	0.014249	-2.7643
GNAO1	2.2438	2.1138	0.072084	-3.9072
ACOT8	2.2434	2.4919	0.041234	-3.5056
LINC00470	2.2425	2.3634	0.049824	-3.6412
ANTXR1	2.2422	2.6158	0.03439	-3.3762
MSS51	2.2402	1.9894	0.086664	-4.04
WARS2	2.2398	2.6923	0.030762	-3.2972
TERB2	2.2398	2.0789	0.075905	-3.9445
FREM2	2.2377	1.1852	0.27434	-4.8439
PHOSPHO2	2.2353	3.0904	0.017392	-2.8999
KCNQ1OT1	2.2352	2.6797	0.031333	-3.3102
GLS	2.2338	2.5503	0.037851	-3.4444
LCN12	2.2337	1.7487	0.1235	-4.2941
CADPS	2.2316	2.1552	0.067801	-3.863
ROPN1L	2.2311	2.3828	0.04842	-3.6207
WDR73	2.2311	2.3403	0.051551	-3.6657
100507511	2.231	1.927	0.095023	-4.1063
HFM1	2.2292	1.1904	0.27242	-4.8393
[truncated: 6,015 more rows]

## Sheet: POOL
Gene	test	minus_log10pvalue	p-value	LOG2FC
HS3ST3A1	limma	1.96872	0.0854642	15.3827
TOX3	limma	1.19481	0.232119	12.3987
CCDC171	limma	0.479385	0.583496	12.3766
C18ORF42	limma	4.32595	0.00911449	12.0849
LOC101927901	limma	1.2254	0.223282	12.0716
LOC100506489	limma	0.908731	0.334716	11.9039
CX3CR1	limma	0.888703	0.344033	11.353
LINC01537	limma	2.3287	0.0536079	11.3457
FLJ35816	limma	1.53718	0.150178	11.2892
DSG4	limma	2.58084	0.0398635	11.2736
ZFP42	limma	2.01629	0.0802817	11.1878
NLGN4Y	limma	2.76604	0.032822	10.645
DIRAS2	limma	0.936787	0.322755	10.4132
DOK6	limma	1.00359	0.298231	10.2778
LOC101929133	limma	0.828612	0.373235	8.94127
RXFP1	limma	1.50987	0.155352	8.85882
ERICH3	limma	2.48196	0.0447409	8.79221
LOC101928961	limma	0.530228	0.546097	8.73285
MAGEA11	limma	0.705909	0.439036	8.48318
GRIA4	limma	0.260691	0.760218	8.45397
MGAM	limma	1.16172	0.243475	8.4202
LOC101928298	limma	0.158012	0.855642	8.02594
PCDHAC2	limma	0.69292	0.446488	8.00593
RGPD4-AS1	limma	2.09822	0.0721144	7.82267
LOC101929570	limma	1.10575	0.261518	7.70634
MAB21L3	limma	0.253176	0.767153	7.63097
COX8C	limma	0.34358	0.689856	7.48876
LOC100506999	limma	1.06531	0.274499	7.46582
KRTAP4-4	limma	2.69053	0.0351839	7.42446
KIRREL3	limma	1.19372	0.232402	7.40337
PMFBP1	limma	3.5236	0.0152786	7.39434
MMP20	limma	0.423031	0.626478	7.31349
WDR86-AS1	limma	1.72703	0.116773	7.21671
CXORF57	limma	0.965707	0.311754	7.18409
IL7	limma	1.9073	0.092468	7.13247
GNG2	limma	1.2939	0.204338	7.05546
RUNX2	limma	0.510437	0.560694	7.00815
LINC01360	limma	1.50665	0.156122	7.00444
LOC101927657	limma	1.79025	0.107536	6.87142
KYNU	limma	1.76572	0.110872	6.72944
SMR3A	limma	1.76732	0.110627	6.69815
ZSWIM4	limma	1.40806	0.17627	6.63037
KRTAP4-7	limma	3.961	0.0119301	6.60251
ATP8B4	limma	1.7687	0.110603	6.47645
GABRG1	limma	0.999969	0.299653	6.46519
PTGFR	limma	5.05533	0.00559001	6.34424
LINC01426	limma	0.657952	0.466834	6.2934
CCL20	limma	3.39666	0.0173755	6.23998
EYS	limma	0.972456	0.309082	6.20896
FLJ34503	limma	2.00169	0.0819528	6.06443
PRDM7	limma	2.46625	0.0453149	5.73598
PF4V1	limma	1.50393	0.156524	5.69367
BEND2	limma	4.2451	0.00957799	5.63407
NKX2-2	limma	1.25735	0.213943	5.62344
RIMBP2	limma	1.96899	0.0854442	5.58401
FN1	limma	3.245	0.03789	5.5678
IQCH	limma	1.02385	0.29049	5.5329
LOC645188	limma	0.851783	0.361509	5.30334
ZNF208	limma	0.900667	0.338429	5.23992
GSC2	limma	0.393989	0.648525	5.07154
LINC01122	limma	1.07598	0.271017	5.06051
IYD	limma	0.503614	0.565598	5.00327
TEX36-AS1	limma	1.33548	0.193312	4.94185
HTR2C	limma	1.88339	0.0952593	4.7994
C4ORF45	limma	5.12677	0.00559001	4.76067
LOC728084	limma	3.08568	0.0233197	4.70159
SHISA6	limma	0.983807	0.305307	4.67772
C17ORF105	limma	1.02204	0.291107	4.67018
LOC101927907	limma	0.986947	0.304113	4.65046
LINC01233	limma	0.35203	0.681852	4.63864
PRKAG2-AS1	limma	1.15817	0.244332	4.63025
FIGLA	limma	1.95364	0.0870287	4.63002
RTN4RL2	limma	1.07583	0.271017	4.56414
MAGEB18	limma	1.38926	0.180629	4.54486
CASC1	limma	0.860864	0.356777	4.47884
SPATA25	limma	0.490487	0.574497	4.47532
LOC100129620	limma	0.239401	0.780249	4.44556
FGF5	limma	5.31925	0.00524351	4.37464
CD96	limma	1.86823	0.0972422	4.30579
ELOVL7	limma	2.01092	0.0809501	4.22459
C6ORF99	limma	2.74412	0.0336391	4.19863
ZEB2	limma	2.63437	0.0376442	4.1583
LINC00301	limma	0.311827	0.716864	4.11807
XK	limma	0.713877	0.434266	4.09837
ZNF732	limma	0.657203	0.467011	4.09067
LOC100507194	limma	2.24321	0.0599454	4.08989
ERMN	limma	1.32768	0.195008	4.00392
LVRN	limma	0.974479	0.30871	3.99271
LINC01139	limma	0.664173	0.462596	3.98692
LOC101927839	limma	0.605065	0.497234	3.96937
ABCB5	limma	1.30102	0.202484	3.9544
LINC00927	limma	4.31478	0.00917436	3.94235
LINC00488	limma	0.702194	0.441124	3.9371
ROBO2	limma	1.48979	0.159031	3.87188
PLD5	limma	0.724394	0.428271	3.76746
GC	limma	0.528121	0.547569	3.73837
LOC100288181	limma	1.00107	0.299264	3.70497
LOC100130964	limma	0.500969	0.567159	3.68471
AKT1	limma	3.67887	0.022822	3.678
LINC00934	limma	2.77859	0.0323105	3.64791
IRGM	limma	0.157114	0.856381	3.6397
DRD1	limma	0.159646	0.854177	3.57434
GPR84	limma	1.83547	0.101341	3.53928
HIST1H2BA	limma	0.870483	0.352713	3.48434
LOC100505658	limma	0.669115	0.459946	3.44789
MCF2	limma	1.34874	0.189909	3.43903
MGAT4C	limma	0.657473	0.467008	3.42387
FRG2EP	limma	0.906322	0.335776	3.41545
SLC25A5	limma	1.21073	0.00878882	3.39162
CYP7B1	limma	1.84056	0.100705	3.3572
TRIM51	limma	2.15202	0.0671939	3.31069
NKX2-3	limma	0.585572	0.5088	3.30201
CCDC67	limma	0.526265	0.548863	3.30162
FLJ12120	limma	2.34992	0.0523381	3.27849
ZCCHC13	limma	0.422534	0.626613	3.25892
EBI3	limma	2.20208	0.062929	3.25742
S100B	limma	0.340619	0.691696	3.24782
C14ORF39	limma	1.70105	0.120879	3.24623
GPC4	limma	1.65384	0.129027	3.24097
LOC158434	limma	1.06911	0.273348	3.23211
ICOS	limma	0.636186	0.478545	3.23179
DYNLRB2	limma	1.19843	0.231293	3.23038
NUP62CL	limma	0.458626	0.599897	3.22162
LOC401098	limma	1.43999	0.169555	3.19015
LOC101927967	limma	0.534278	0.542928	3.15425
ZNRF2P1	limma	1.70164	0.120823	3.15299
FN1	limma	2.56208	0.04278	3.14912
LINC00853	limma	0.259698	0.761242	3.14709
LINC00967	limma	1.3781	0.183661	3.14655
FNDC5	limma	3.51728	0.0153788	3.1392
MALRD1	limma	1.0067	0.296933	3.13905
TNFAIP1	limma	2.97139	0.0260346	3.13068
SPIC	limma	0.667753	0.460746	3.12865
TMEM52B	limma	2.58174	0.0398098	3.12322
FGF8	limma	0.811918	0.381855	3.10278
TRIML1	limma	1.80045	0.1062	3.10167
TCHH	limma	1.65793	0.128383	3.10011
SCGB1A1	limma	0.96908	0.310567	3.09333
HYALP1	limma	1.17259	0.239559	3.06503
GCSAML-AS1	limma	0.812938	0.381523	3.03497
BHLHE41	limma	4.71595	0.00720334	3.03175
LRRC31	limma	0.787206	0.394688	3.0305
HSD17B6	limma	0.570045	0.51843	3.01295
LOC101928988	limma	2.33173	0.053384	2.97788
PKIB	limma	0.526958	0.548284	2.96211
OR7E19P	limma	0.602105	0.49907	2.92187
PITX2	limma	2.50951	0.0432708	2.89522
OR3A1	limma	0.627107	0.483661	2.89115
CD226	limma	2.14862	0.0675338	2.88338
ANKS4B	limma	0.960221	0.314032	2.85542
LOC339593	limma	1.51388	0.154569	2.8528
FAM19A4	limma	0.966597	0.311362	2.83352
LINC01583	limma	0.850908	0.361844	2.83236
ZNF560	limma	0.1057	0.903399	2.83189
SNX29P2	limma	2.0051	0.0816697	2.82583
PLA1A	limma	1.13597	0.250853	2.82317
LOC284788	limma	1.48823	0.15932	2.80152
LOC284263	limma	1.33665	0.19287	2.79192
ST8SIA2	limma	0.591378	0.505611	2.78499
IKZF3	limma	2.33099	0.0533853	2.77563
KRTAP9-9	limma	0.618701	0.488305	2.77497
LOC101928554	limma	1.49695	0.157752	2.76794
ERVMER61-1	limma	0.127401	0.884738	2.75226
COL1A1	limma	2.45677	0.045879	2.7432
LOC440346	limma	0.194471	0.822228	2.73944
LMX1B	limma	0.988653	0.303578	2.73861
TWIST1	limma	3.87475	0.0250609	2.73692
RPS6KA2-AS1	limma	1.50201	0.156838	2.73428
FGL2	limma	1.20339	0.229963	2.72751
LINC00892	limma	1.45143	0.167364	2.71773
CNKSR2	limma	0.40088	0.643639	2.69347
AFF3	limma	1.9602	0.086403	2.6929
COL6A5	limma	0.835487	0.369818	2.68194
ACTL6B	limma	0.522863	0.551341	2.67906
USH2A	limma	0.99138	0.302668	2.67658
COL14A1	limma	2.456	0.0245	2.67
BDKRB2	limma	3.29055	0.0189111	2.6513
EFHB	limma	0.605694	0.496708	2.646
FRY-AS1	limma	0.183696	0.832721	2.63418
SLC22A6	limma	2.2921	0.0562162	2.63258
FAM71C	limma	1.4353	0.170733	2.62919
ZNF852	limma	2.78695	0.0320596	2.61654
ST6GAL2	limma	1.02592	0.28985	2.61379
DLGAP1	limma	1.9166	0.0911782	2.60562
LOC101928896	limma	1.71352	0.118692	2.60346
EPHA3	limma	2.35109	0.0522867	2.59939
HIST1H2AE	limma	1.49202	0.15875	2.5971
AMDHD1	limma	1.60181	0.137723	2.57734
TAS2R41	limma	1.34708	0.190281	2.57193
LINC01189	limma	1.51963	0.153519	2.57133
LINC00328	limma	0.739807	0.419721	2.56705
LOC100505824	limma	1.45578	0.166504	2.55827
WIF1	limma	0.671338	0.458513	2.55823
LDHAL6B	limma	1.94024	0.088806	2.55541
MS4A12	limma	1.21873	0.225141	2.55441
OR10A4	limma	1.93396	0.0893564	2.54965
CYP4F62P	limma	0.95873	0.314808	2.53804
DHRS2	limma	2.04621	0.0772658	2.51655
LOC101929657	limma	2.02583	0.0793782	2.51193
LOXHD1	limma	0.798057	0.389042	2.50994
C17ORF98	limma	0.601164	0.499567	2.49636
C4ORF26	limma	0.810398	0.382899	2.48223
GPR88	limma	3.24529	0.0199972	2.48062
CD69	limma	5.40892	0.00524351	2.47005
CYP4Z2P	limma	1.65338	0.129027	2.46849
ISG20	limma	3.6401	0.0143696	2.44316
LINC01393	limma	0.61824	0.488546	2.44113
LECT1	limma	2.23445	0.0606216	2.42967
PID1	limma	1.32535	0.195707	2.42316
PP12708	limma	0.600108	0.500149	2.42228
ADH1B	limma	0.973618	0.309043	2.4177
EDARADD	limma	2.23703	0.0605559	2.41527
LINC00327	limma	0.751148	0.413837	2.41327
EFCAB1	limma	0.923976	0.328131	2.41245
TLR2	limma	2.69697	0.0349759	2.39997
SH3PXD2A-AS1	limma	1.33954	0.192183	2.3953
ELF5	limma	1.14003	0.249477	2.39221
CXCL10	limma	3.9441	0.0119301	2.38978
LOC100507461	limma	1.0467	0.281765	2.38929
L3MBTL4	limma	1.76504	0.110941	2.38577
KCNN2	limma	3.46714	0.0162263	2.38412
VWA5B1	limma	1.45899	0.165779	2.37865
SFTA3	limma	0.475192	0.587164	2.37174
CSF2RA	limma	4.21584	0.00964598	2.36669
LINC00216	limma	5.01795	0.0056074	2.36598
GFRA4	limma	0.139018	0.87406	2.36412
FCRL1	limma	0.696709	0.444317	2.36384
NR4A3	limma	3.02911	0.0246812	2.36291
OSTM1-AS1	limma	0.478602	0.584096	2.35977
SLC22A7	limma	0.979236	0.306992	2.35928
EGF	limma	0.933927	0.32414	2.35712
MIR4307HG	limma	1.59503	0.138919	2.3467
OR1A1	limma	2.55412	0.0409992	2.3448
SHOX2	limma	0.338181	0.693504	2.33274
LOC102723448	limma	2.01577	0.0803441	2.32904
ETV7	limma	1.24828	0.216742	2.3274
SPATA9	limma	0.175756	0.840251	2.31469
IAPP	limma	0.695554	0.444818	2.31411
CHST6	limma	1.12775	0.253727	2.3099
LOC101928809	limma	0.805376	0.385637	2.30904
LOC100506289	limma	0.554781	0.528584	2.30572
LOC101929660	limma	1.68249	0.124168	2.28841
KCNV2	limma	1.60488	0.137167	2.28433
FAM46C	limma	5.35923	0.00524351	2.28245
GPR25	limma	1.43226	0.17104	2.28226
LIN28B	limma	0.87456	0.350719	2.28044
ZNF663P	limma	0.759043	0.409888	2.27848
BBOX1	limma	1.54202	0.149305	2.25416
FEZF2	limma	0.945227	0.319518	2.25312
LINC00644	limma	0.483763	0.580039	2.25114
PVRIG	limma	2.79721	0.0316678	2.25095
LOC100996404	limma	0.901606	0.337966	2.25033
CATX-1	limma	1.15069	0.246337	2.24973
LOC100133985	limma	1.409	0.176261	2.24618
CDK18	limma	1.74586	0.113617	2.23914
SLC6A4	limma	2.92804	0.027185	2.23238
MPPED2	limma	0.309106	0.719691	2.22737
ZNF582-AS1	limma	2.26808	0.0579496	2.22622
LHX2	limma	0.582106	0.510688	2.22568
LOC101927058	limma	1.18672	0.23505	2.22127
CHRNA9	limma	4.49544	0.00866004	2.21833
GDF10	limma	1.88374	0.0952593	2.2179
ZNF90	limma	0.910949	0.334207	2.2134
RPRML	limma	1.40022	0.17778	2.21325
FAM81B	limma	1.04568	0.282219	2.20676
LYZL1	limma	1.66367	0.127456	2.20671
LOC400692	limma	1.72095	0.117525	2.20541
EGOT	limma	2.16869	0.065705	2.20514
NEURL3	limma	3.68307	0.0139125	2.20088
SPRY4-IT1	limma	3.16423	0.0214611	2.19188
LINC01234	limma	0.455963	0.601605	2.18964
C3ORF36	limma	0.615834	0.490336	2.18841
PCDHB13	limma	1.73059	0.116135	2.18053
CFAP126	limma	0.919186	0.330404	2.18011
PPP1R1A	limma	1.8506	0.0994548	2.17907
CRISP1	limma	0.533907	0.543108	2.17576
COL6A6	limma	0.569352	0.518912	2.16572
MYO3A	limma	0.979817	0.306757	2.16394
SCG2	limma	1.72624	0.116883	2.16393
PROK2	limma	1.00906	0.296193	2.16185
NDST4	limma	1.50161	0.156907	2.15551
HCRTR1	limma	0.571881	0.517127	2.15013
CBY3	limma	1.6952	0.122012	2.1494
KERA	limma	1.01007	0.295812	2.14644
FAM186B	limma	3.31531	0.0187374	2.14526
LINC00462	limma	1.62968	0.132682	2.1398
IRX3	limma	1.17421	0.239149	2.13773
DLX1	limma	1.04502	0.282471	2.13704
DLK1	limma	3.36745	0.0177306	2.12926
LOC100996345	limma	2.07562	0.0739982	2.12599
DLEU7-AS1	limma	2.71616	0.0343111	2.12348
KRT222	limma	0.336001	0.695443	2.11951
COL28A1	limma	1.50438	0.156514	2.11268
LOC100130458	limma	0.943838	0.320112	2.10895
LOC401176	limma	0.607114	0.496041	2.10836
MGC27382	limma	0.666478	0.461551	2.10827
LOC100422212	limma	0.768109	0.40468	2.10624
NAV2-AS5	limma	0.175153	0.840695	2.10563
IGSF11	limma	0.259809	0.761101	2.10159
LOC100505920	limma	2.35316	0.0520676	2.09537
LOC100996634	limma	1.24231	0.218612	2.09052
LOC100996455	limma	0.9108	0.334224	2.09013
RGS9	limma	1.78477	0.108226	2.08998
SYCP2L	limma	1.34112	0.191833	2.08624
SP3P	limma	1.85634	0.0987967	2.08485
LRRC39	limma	1.95169	0.0872908	2.08385
LINC00221	limma	1.72583	0.116953	2.08232
FFAR4	limma	0.779843	0.397955	2.08116
FOXR2	limma	2.71809	0.0342789	2.06892
LOC283737	limma	0.740349	0.419628	2.0644
FAM19A1	limma	0.666444	0.461551	2.0643
PDGFRA	limma	1.64802	0.130036	2.06353
LOC101928817	limma	1.73997	0.114532	2.06284
OR8G2	limma	0.928403	0.326373	2.06264
LINC00545	limma	1.71421	0.118691	2.05818
PATE1	limma	0.223906	0.795209	2.05684
LOC101927391	limma	0.577482	0.513449	2.04224
LINC00314	limma	0.731498	0.42464	2.04192
LOC100505530	limma	0.643052	0.474111	2.0363
PPP4R4	limma	0.0989569	0.910199	2.03549
NLRP6	limma	0.784983	0.395567	2.03549
LOC285095	limma	0.159438	0.854276	2.03322
VENTXP1	limma	0.602629	0.49876	2.03249
LOC101928739	limma	1.00311	0.298342	2.02969
STARD6	limma	1.90683	0.092468	2.0288
CHST9	limma	0.481688	0.58126	2.02237
LOC101929517	limma	1.6751	0.125454	2.01876
TSHR	limma	0.786624	0.39489	2.01794
SLC26A3	limma	0.391303	0.650609	2.01729
SHISA9	limma	1.9877	0.0832527	2.01599
LOC100505609	limma	2.06375	0.0752664	2.01383
DLX6-AS1	limma	1.58913	0.140048	2.00713
HIST1H4H	limma	2.03507	0.0782635	2.00273
TBC1D22A-AS1	limma	0.812316	0.381703	1.99918
BIRC3	limma	3.88744	0.0122266	1.9978
RRAD	limma	1.60964	0.136202	1.99755
LOC101927124	limma	0.340989	0.691651	1.99688
LINC00487	limma	0.333879	0.696832	1.99638
LINC00282	limma	1.3594	0.187557	1.99481
GABRB1	limma	1.05636	0.27751	1.9946
RCSD1	limma	1.69558	0.121979	1.99453
TRAF1	limma	3.69508	0.0137342	1.99416
LRRTM4	limma	1.19285	0.232743	1.99072
C17ORF78	limma	1.25508	0.214699	1.98893
PXT1	limma	4.13992	0.0102806	1.98864
JAKMIP1	limma	1.59374	0.139223	1.98613
FAM150B	limma	1.52151	0.153168	1.98582
NHLH2	limma	2.16606	0.0659474	1.98165
KCTD16	limma	0.890015	0.34327	1.98152
LOC148709	limma	2.29698	0.0557478	1.98056
DAB1-AS1	limma	1.26361	0.212591	1.98032
SPARCL1	limma	2.436	0.0467865	1.97482
TRHR	limma	0.409235	0.637367	1.97449
FERD3L	limma	1.8077	0.105177	1.97406
LINC01215	limma	1.61374	0.135376	1.97328
ALDH5A1	limma	0.866186	0.354813	1.97276
RGS9BP	limma	0.582113	0.510688	1.96793
CSF2	limma	2.3382	0.0529505	1.96771
LOC101929662	limma	0.596918	0.502125	1.96509
RHBDL1	limma	0.212465	0.80589	1.96394
CXCR2	limma	0.576637	0.514156	1.96389
GPR52	limma	1.38339	0.182021	1.96175
CDH12	limma	0.656492	0.46733	1.95966
LOC101928211	limma	0.398154	0.645224	1.95813
FCRL4	limma	1.09276	0.265516	1.95717
PRRX1	limma	2.47043	0.0453149	1.95672
PRO2964	limma	1.08282	0.269065	1.95509
LOC101927228	limma	1.76765	0.110626	1.95429
C2CD4B	limma	2.1924	0.0636616	1.95298
RNASE6	limma	0.342246	0.69081	1.95266
LINC00684	limma	0.457365	0.600794	1.95117
TDRD5	limma	1.12309	0.255489	1.94954
FAM209B	limma	5.08655	0.00559001	1.94801
TFDP3	limma	0.370121	0.66724	1.94566
SLC51B	limma	0.916517	0.331273	1.94538
FAM163A	limma	1.28595	0.206319	1.94415
DAZL	limma	1.14732	0.247495	1.94347
LOC101927641	limma	1.21161	0.227096	1.94295
CELA2B	limma	2.97958	0.0259056	1.9429
PRKG1-AS1	limma	0.995258	0.30118	1.93637
DNASE2B	limma	1.16513	0.242239	1.93598
DNM1P35	limma	1.01593	0.293323	1.93583
LOC654841	limma	2.43814	0.046702	1.93019
HRH4	limma	1.22826	0.222454	1.92953
PCDHB6	limma	1.93207	0.0896774	1.9284
LOC101928521	limma	1.54372	0.149078	1.92699
ASB2	limma	1.03368	0.286782	1.92616
LOC255177	limma	0.407478	0.63888	1.9243
LOC101928231	limma	0.544449	0.5359	1.9224
TBX20	limma	0.972825	0.309079	1.92052
LINC01592	limma	0.719561	0.43109	1.91857
LINC00917	limma	1.02067	0.291618	1.91775
SDR42E1	limma	1.35677	0.187952	1.91653
PATL2	limma	1.48799	0.15932	1.9164
TAS2R16	limma	4.48756	0.00866004	1.91132
MIR490	limma	1.39343	0.179718	1.9112
EPSTI1	limma	1.50407	0.156517	1.90939
LOC101928861	limma	0.981193	0.306126	1.90856
CCL1	limma	1.82346	0.103201	1.908
LOC400541	limma	0.767331	0.404993	1.90657
OTC	limma	0.966695	0.311353	1.90557
SALL1	limma	0.239555	0.780247	1.90534
APLNR	limma	2.60714	0.0387582	1.90456
KLRB1	limma	1.15943	0.244206	1.90448
ISM1-AS1	limma	0.681891	0.45308	1.90147
LOC101929717	limma	1.025	0.290275	1.90007
CX3CL1	limma	2.70173	0.0348919	1.89814
LINC00507	limma	0.365001	0.670995	1.89683
ANO1	limma	0.408804	0.637568	1.89667
RTP4	limma	1.95851	0.0864556	1.89589
LOC100506675	limma	1.23378	0.221065	1.89586
RNF175	limma	2.93302	0.0269963	1.89572
NETO1	limma	1.60497	0.137167	1.88726
ADRB3	limma	2.06473	0.0752096	1.88672
C1ORF87	limma	1.05849	0.276675	1.88452
ARHGEF7-AS2	limma	1.36484	0.1863	1.87796
LINC01149	limma	0.679297	0.454641	1.87664
LOC101928539	limma	1.86932	0.0971016	1.87613
ERV9-1	limma	3.11651	0.0223764	1.87452
C2CD4A	limma	3.15545	0.0216663	1.87294
SEMA6A	limma	2.22988	0.0610931	1.87152
MAPK15	limma	1.4084	0.17627	1.87037
OR1C1	limma	0.537573	0.540449	1.8701
NKAIN2	limma	1.00893	0.296239	1.86856
CCDC144CP	limma	0.592952	0.504431	1.8661
CSTF3-AS1	limma	0.256259	0.764656	1.86563
ZNF540	limma	0.437768	0.615624	1.86528
LOC101929269	limma	0.972488	0.309082	1.86518
SI	limma	0.629324	0.482729	1.86283
POU1F1	limma	0.119835	0.891958	1.8626
BICC1	limma	0.571169	0.517474	1.86182
IGHV1-69	limma	0.654936	0.468183	1.86174
LINC01103	limma	1.70348	0.120425	1.86038
LINC00862	limma	0.365609	0.670515	1.85901
ADGRG4	limma	0.844055	0.365535	1.85602
LOC253805	limma	0.846793	0.363691	1.85558
LINC00307	limma	1.815	0.104147	1.85511
PTPN20	limma	0.29247	0.734082	1.855
TUSC7	limma	3.07361	0.023651	1.85449
SPOCK3	limma	1.19482	0.232119	1.85334
LOC101929512	limma	2.05272	0.0765991	1.85312
LINC00606	limma	0.264516	0.757712	1.85237
SERPING1	limma	0.909826	0.334422	1.85155
CXCL5	limma	2.69049	0.0351839	1.84975
NPNT	limma	0.635323	0.478935	1.84877
FAM129A	limma	2.91258	0.0276407	1.84859
TAAR3	limma	0.750634	0.41409	1.84782
C9ORF135	limma	1.9634	0.0859505	1.84522
PKDREJ	limma	1.20393	0.229775	1.84287
DNAH9	limma	0.665245	0.462148	1.84115
TRIM50	limma	1.24458	0.217834	1.84085
LINC00973	limma	2.45465	0.045938	1.84074
OR10D3	limma	1.41249	0.17581	1.84023
STATH	limma	0.959054	0.314749	1.83996
SPECC1	limma	1.72448	0.11714	1.8381
CMKLR1	limma	1.32805	0.195008	1.83753
RASGRP1	limma	1.3635	0.186654	1.83654
CPA1	limma	0.572211	0.517002	1.83648
FSCN2	limma	0.740852	0.419458	1.83613
ZIM3	limma	0.308347	0.72025	1.83499
KIAA2012	limma	3.69244	0.0137342	1.83282
LL0XNC01-116E7.2	limma	1.34874	0.189909	1.83173
FRRS1	limma	0.333393	0.697319	1.83125
LOC101928461	limma	0.921974	0.329071	1.82807
C6	limma	5.13967	0.00559001	1.8274
PIH1D3	limma	0.744277	0.417721	1.82703
TIMP3	limma	2.15397	0.0670286	1.82694
KLK10	limma	1.14761	0.24739	1.8264
ZNF826P	limma	2.88502	0.0287507	1.8244
MEOX1	limma	2.40928	0.0484548	1.8234
LINC00266-1	limma	1.55936	0.14571	1.82336
HGFAC	limma	0.985252	0.304643	1.82149
TCAM1P	limma	0.825293	0.375044	1.82132
PLGLB2	limma	0.772672	0.401989	1.82012
EGFLAM-AS4	limma	0.796366	0.389907	1.81876
OR5V1	limma	0.892831	0.342205	1.81713
PNLIPRP1	limma	2.09994	0.0719317	1.81644
LTA	limma	1.1927	0.232784	1.81597
LOC389834	limma	2.38131	0.0499471	1.81462
SELE	limma	2.44447	0.0463647	1.81352
CNBD1	limma	1.53702	0.150178	1.81287
HMGCLL1	limma	0.957652	0.314968	1.81086
SNX31	limma	0.582576	0.510611	1.81079
SLC12A3	limma	2.70287	0.0348605	1.8095
SRCIN1	limma	1.88765	0.0946842	1.80797
KRTAP9-8	limma	0.894679	0.341198	1.80792
BANK1	limma	2.92329	0.0272993	1.8072
LOC101927623	limma	2.60335	0.0388351	1.80621
IQUB	limma	1.88842	0.0946193	1.80526
AADAC	limma	2.01676	0.08026	1.80397
CDH3	limma	0.68868	0.448729	1.80325
COL19A1	limma	1.38088	0.182802	1.80251
TIGD4	limma	0.946113	0.319278	1.80167
LINC00298	limma	0.648385	0.471267	1.80091
MYO3B	limma	0.462464	0.596918	1.80077
TMEM255A	limma	0.100312	0.908804	1.80003
SIGLEC16	limma	1.83753	0.101031	1.7989
KLK6	limma	3.16972	0.0214611	1.7977
TRPM6	limma	1.64322	0.130188	1.79685
UGT2B15	limma	3.87636	0.0122266	1.79617
SCN4B	limma	0.486029	0.578319	1.79578
TPPP	limma	1.52451	0.152487	1.79285
TEKT1	limma	2.46538	0.0453384	1.79212
PRRG4	limma	1.20955	0.227885	1.79208
ITGA8	limma	2.74422	0.0336391	1.79183
CLEC2D	limma	2.02	0.0798485	1.79159
CDKN2B-AS1	limma	0.158977	0.854669	1.79137
TNIP3	limma	1.74647	0.113531	1.78913
KL	limma	1.29896	0.202982	1.78759
APOF	limma	0.387017	0.654147	1.78545
TNFAIP6	limma	2.39646	0.0490562	1.78453
LOC100131496	limma	0.653993	0.468543	1.78186
LOC101927482	limma	0.646058	0.472526	1.78005
CA2	limma	0.635038	0.479042	1.77885
TVP23A	limma	0.744345	0.417721	1.77747
ASB12	limma	2.12626	0.0696451	1.77718
SCART1	limma	1.82837	0.10243	1.77639
NOD2	limma	1.30393	0.201765	1.77367
OTX1	limma	2.0287	0.0789705	1.77131
EYA1	limma	1.73975	0.114555	1.77103
LOC100286922	limma	1.07892	0.270145	1.76835
MAPK4	limma	2.0164	0.0802817	1.76818
VCAM1	limma	3.29222	0.0189069	1.7681
ZNF547	limma	1.92575	0.0902482	1.76794
VPREB1	limma	1.43291	0.170992	1.76768
C2ORF61	limma	1.31286	0.199044	1.76742
NEK10	limma	1.91339	0.0915266	1.76425
LOC100129603	limma	0.964999	0.312036	1.76304
TAS2R9	limma	1.29825	0.20305	1.76228
ACSL6	limma	1.04709	0.281733	1.75809
SLC17A2	limma	0.9374	0.322745	1.75492
LOC102724689	limma	3.39141	0.0173755	1.7545
TNFSF13B	limma	3.95472	0.0119301	1.75438
FAM133A	limma	0.853586	0.360706	1.75412
C3ORF35	limma	0.405181	0.640744	1.7539
ATP1B4	limma	1.2791	0.208059	1.75318
APLF	limma	6.18239	0.00335991	1.7529
LINC00574	limma	1.22603	0.223129	1.75118
TERT	limma	2.73195	0.0338543	1.74957
MX2	limma	2.43824	0.046702	1.74924
MAGEB3	limma	1.15263	0.245821	1.74903
CCDC160	limma	0.161321	0.852579	1.74776
LOC101926942	limma	1.23677	0.220407	1.74693
APOL6	limma	2.97002	0.0260346	1.74619
LOC440570	limma	0.982429	0.305684	1.74591
AP3B2	limma	1.43397	0.170826	1.74494
ADAM20	limma	2.95451	0.0265009	1.74428
CFD	limma	0.56523	0.521606	1.74397
MUC19	limma	1.48596	0.15971	1.74191
TAS2R7	limma	1.46479	0.164426	1.74094
SERPINB5	limma	0.644107	0.473733	1.73934
SUSD4	limma	0.827443	0.373815	1.73715
DOCK11	limma	3.10575	0.0228073	1.73704
FN3K	limma	1.04134	0.283918	1.73514
SGPP2	limma	1.1595	0.244206	1.73453
FAM9C	limma	0.880745	0.347366	1.73397
C6ORF58	limma	2.33011	0.0534641	1.73188
KLF17	limma	2.62398	0.0380422	1.72904
FAM179A	limma	2.10985	0.0711921	1.72855
LINC00852	limma	2.44755	0.0462806	1.72785
WNT5B	limma	0.719364	0.431114	1.72741
C9ORF41-AS1	limma	0.899407	0.338909	1.72664
LOC100509303	limma	1.96442	0.0858813	1.72571
SLC15A3	limma	1.4265	0.172372	1.72567
LOC339975	limma	1.09931	0.263348	1.72437
LOC101928847	limma	1.10824	0.26081	1.72311
LINC00950	limma	1.7531	0.112575	1.72281
NXPE4	limma	1.15247	0.245854	1.72145
RAPGEF4-AS1	limma	1.45235	0.167128	1.72121
IRX4	limma	1.05859	0.276675	1.72068
GRM3	limma	0.639739	0.476286	1.72029
PTH2R	limma	0.854794	0.360067	1.71971
CHIT1	limma	1.11593	0.258151	1.7195
CXCL6	limma	2.81689	0.0310261	1.71939
DBIL5P2	limma	1.13857	0.249943	1.71883
CNN1	limma	2.12722	0.069523	1.71806
RBM11	limma	1.01331	0.294354	1.7171
KLHL31	limma	2.14472	0.0678899	1.71709
C9ORF135-AS1	limma	1.42745	0.172244	1.71691
SCGB2A2	limma	0.857341	0.358548	1.7165
HCAR1	limma	1.20204	0.230093	1.71264
UG0898H09	limma	0.298615	0.728485	1.71247
C2ORF71	limma	1.09806	0.263691	1.71244
LOC100506406	limma	1.86647	0.0974335	1.71071
DENND2D	limma	2.17902	0.0649032	1.71062
LOC339622	limma	0.132367	0.880243	1.71057
LOC101926962	limma	0.366252	0.670034	1.71033
ANGPTL6	limma	1.47785	0.161753	1.71013
RPL23AP53	limma	1.6679	0.126853	1.7097
ARAP2	limma	1.60302	0.137487	1.7084
PARP8	limma	1.29545	0.203924	1.70585
RCVRN	limma	1.26564	0.212026	1.70453
OMG	limma	1.74858	0.113224	1.70448
KIR2DS3	limma	1.77667	0.109302	1.704
GZMA	limma	2.697	0.0349759	1.70396
CCDC70	limma	1.54823	0.148019	1.70381
LINC01114	limma	1.09449	0.265058	1.70348
ABCA4	limma	3.24701	0.0199972	1.70317
LINC00309	limma	0.190676	0.825808	1.7028
LOC100505515	limma	2.39322	0.0492492	1.70238
ASZ1	limma	0.17821	0.837506	1.70223
MBP	limma	2.68967	0.0351839	1.70215
NOV	limma	2.72294	0.0340771	1.70098
LINC00113	limma	1.62902	0.132704	1.70076
TYRO3P	limma	0.652033	0.469679	1.69877
HTR2B	limma	5.28887	0.00524351	1.69873
HSPB9	limma	1.00518	0.297537	1.69778
ANK2	limma	1.0937	0.265263	1.69762
CXCL3	limma	2.10277	0.0715623	1.69674
KCNT2	limma	2.63233	0.0377052	1.69631
SPIN2A	limma	1.6905	0.122939	1.69621
BTBD18	limma	1.1428	0.248542	1.69578
DEPDC4	limma	0.334829	0.69604	1.69415
ADGRG2	limma	1.7745	0.109728	1.69401
LOC101927653	limma	0.91247	0.333261	1.693
LOC100506790	limma	1.09012	0.266363	1.69297
VSTM1	limma	0.354315	0.680366	1.69173
C1QTNF4	limma	1.58136	0.141516	1.69143
GABRA5	limma	1.57756	0.142176	1.6896
DQX1	limma	1.63261	0.132256	1.68941
KLHDC8A	limma	2.69698	0.0349759	1.68591
KRTAP19-3	limma	1.05234	0.279597	1.68563
ACSBG1	limma	1.7707	0.110415	1.68512
HIST1H2BL	limma	1.25857	0.213568	1.68482
TUBB2B	limma	2.32767	0.0536128	1.68453
FEV	limma	1.41124	0.17581	1.68425
FXYD6	limma	2.71265	0.0344248	1.68378
SLC18A1	limma	0.796578	0.38981	1.68354
PLP1	limma	1.86874	0.0971691	1.68277
NLRP7	limma	1.04046	0.284279	1.68208
TMCO5B	limma	0.390511	0.651232	1.6803
GCGR	limma	1.20927	0.227909	1.67999
SPSB4	limma	1.14093	0.249218	1.67887
MT3	limma	3.73178	0.0134508	1.67524
FAM45A	limma	0.625119	0.484858	1.67503
WFDC12	limma	1.93861	0.0890046	1.6741
IZUMO4	limma	2.33845	0.0529505	1.67373
TNF	limma	4.25768	0.00957799	1.67369
LOC101927447	limma	0.106617	0.902669	1.67347
LSMEM2	limma	1.20629	0.228777	1.67208
LINC01300	limma	0.439571	0.613913	1.67191
LOC283454	limma	1.99968	0.0820104	1.67158
DDX25	limma	1.38945	0.180626	1.67117
CHRM5	limma	1.81727	0.103811	1.6704
STXBP5L	limma	3.06655	0.0238099	1.6704
PRDM9	limma	0.976561	0.308052	1.67004
SPINK2	limma	1.16863	0.241007	1.66929
SULT2A1	limma	1.35296	0.188973	1.66805
LMOD3	limma	0.428738	0.622175	1.668
GXYLT2	limma	3.70631	0.0137342	1.66727
TBC1D28	limma	0.833776	0.370406	1.66698
TFAP2C	limma	1.36123	0.187397	1.66692
ALAS2	limma	1.09697	0.264096	1.66683
NTN3	limma	0.475446	0.587044	1.66681
ARHGAP22-IT1	limma	1.75901	0.111883	1.6668
IL18R1	limma	3.52704	0.0152767	1.66639
IL17RE	limma	0.613589	0.491855	1.66628
ENPP5	limma	0.347845	0.686482	1.66615
LOC100996263	limma	0.635549	0.478819	1.6648
ATP8B5P	limma	0.95795	0.314962	1.66465
TMEM252	limma	1.39445	0.179492	1.66409
SLC51A	limma	0.777098	0.399775	1.66377
KHDRBS2	limma	2.17759	0.064955	1.66261
MUSK	limma	2.49773	0.043844	1.66194
SOX8	limma	0.688346	0.448882	1.66174
RALYL	limma	0.571524	0.517253	1.66011
LOC728485	limma	1.48416	0.160257	1.65976
LTB	limma	2.24754	0.0596261	1.65756
SSSCA1-AS1	limma	0.814716	0.380837	1.65709
GALNT12	limma	1.05111	0.280142	1.6557
MMP8	limma	0.434914	0.617428	1.65345
BMPER	limma	0.714114	0.434228	1.65336
WISP2	limma	1.63716	0.131494	1.65305
ADAMTS14	limma	1.49667	0.157769	1.65156
TUSC8	limma	1.29225	0.204613	1.65147
KLF3-AS1	limma	2.65153	0.0367985	1.64786
TMED6	limma	0.972284	0.309159	1.64783
CLDN16	limma	1.66498	0.127362	1.64699
CD300LF	limma	1.65783	0.128383	1.64653
CPVL	limma	0.924438	0.327886	1.64554
PKD1L1	limma	2.4068	0.0486178	1.64524
FGF10	limma	0.809202	0.383515	1.64499
GPR82	limma	0.186483	0.82987	1.64449
LINC01579	limma	0.849601	0.362434	1.64371
CDA	limma	0.66358	0.463124	1.6431
LINC00943	limma	1.87537	0.0965033	1.64266
SAMMSON	limma	0.645038	0.473154	1.64039
NR0B1	limma	1.76709	0.110627	1.63993
IRF1	limma	3.74911	0.0131382	1.63773
TCF24	limma	0.219293	0.800106	1.63738
CILP2	limma	1.5084	0.155685	1.63674
DAPK2	limma	2.06313	0.0752664	1.63604
RHD	limma	2.24416	0.0598756	1.63515
GUCY2F	limma	0.300147	0.726744	1.63425
POU3F2	limma	0.494168	0.57188	1.63341
LOC100505797	limma	1.66017	0.128052	1.63269
NEURL1B	limma	1.41879	0.174376	1.63215
RASSF10	limma	1.38619	0.181279	1.63197
TMEM235	limma	0.602259	0.49899	1.63158
CAMK1D	limma	3.21882	0.0206661	1.63156
CNTN1	limma	1.1656	0.242139	1.63044
SOX21	limma	1.00528	0.297512	1.62983
TBR1	limma	1.07472	0.271325	1.62962
IL3RA	limma	3.39855	0.0173462	1.62933
PDPN	limma	1.04372	0.282885	1.62866
TMC5	limma	1.45291	0.167013	1.62863
ACSM1	limma	1.00714	0.296762	1.62849
LOC100128175	limma	0.437382	0.615697	1.62787
CDH9	limma	0.93119	0.325232	1.62631
LRRC74B	limma	0.338176	0.693504	1.62579
IL24	limma	0.964208	0.312457	1.62569
LOC100506526	limma	1.2008	0.230484	1.62565
HFE2	limma	1.35668	0.187952	1.62452
FAM26D	limma	0.919163	0.330404	1.62438
OXGR1	limma	0.470198	0.59149	1.62298
ISX	limma	1.14707	0.247509	1.62192
ISL2	limma	0.397075	0.646166	1.62173
SPACA1	limma	0.623523	0.485522	1.62101
ITGB6	limma	0.659096	0.466227	1.62047
TMEM119	limma	1.08165	0.269449	1.62003
SPATA3-AS1	limma	1.45157	0.16735	1.61873
ATRNL1	limma	2.37588	0.0502209	1.61819
N4BP2L1	limma	3.70618	0.0137342	1.61694
CPXM1	limma	1.47113	0.163138	1.61492
ATXN3L	limma	0.824902	0.375044	1.61303
LOC101928185	limma	1.19524	0.232119	1.61108
GNLY	limma	1.49692	0.157752	1.61041
PEX11G	limma	2.59166	0.0393492	1.60962
INS	limma	0.384263	0.656125	1.6092
SLA	limma	1.5832	0.141144	1.6091
KRTAP4-11	limma	0.647175	0.471988	1.60898
DNM3	limma	1.39879	0.178054	1.60838
CADPS	limma	1.54518	0.148813	1.60825
MAP3K8	limma	3.81454	0.0123716	1.60822
DLX2	limma	0.690975	0.44737	1.60691
C1ORF145	limma	1.04344	0.283026	1.60535
LOC101927490	limma	0.64928	0.471086	1.6053
SHROOM3	limma	2.83937	0.0300894	1.60496
RRAGD	limma	1.6201	0.134212	1.60494
ADGRE1	limma	1.93788	0.0890868	1.6041
TUNAR	limma	0.984207	0.305124	1.60367
LINC00610	limma	0.549593	0.531466	1.60351
NCAN	limma	1.87215	0.0968791	1.60274
APOL1	limma	2.86646	0.0292287	1.60264
LINC00597	limma	3.50879	0.0154447	1.60264
FRMPD3	limma	1.83817	0.100951	1.60264
RNF148	limma	0.534091	0.543026	1.60222
NYAP2	limma	0.698924	0.443206	1.60089
KRT2	limma	1.76577	0.110872	1.60055
COBL	limma	1.24913	0.216518	1.60043
LINC01159	limma	1.7289	0.11645	1.59928
LINC01551	limma	1.13633	0.25073	1.59873
LOC101930114	limma	1.92015	0.0907784	1.59813
CFB	limma	2.84166	0.0300636	1.59757
FGF18	limma	3.08081	0.0233939	1.59691
RPA4	limma	2.5749	0.0399666	1.59648
DANT2	limma	0.694176	0.445798	1.5963
SPATA6L	limma	1.02265	0.291034	1.59481
HDAC9	limma	5.13448	0.00559001	1.59471
PLA2G2A	limma	1.35557	0.188191	1.59456
VSTM4	limma	2.05131	0.0767837	1.59454
CYBB	limma	1.68744	0.123405	1.59406
CYP51A1-AS1	limma	0.834073	0.370214	1.59376
LINC01346	limma	0.598902	0.501045	1.5937
ADRBK2	limma	3.99701	0.0119301	1.59363
C8G	limma	0.679853	0.454412	1.59338
RYR3	limma	1.10523	0.261622	1.59302
BCORP1	limma	1.21443	0.226483	1.592
ACHE	limma	1.49014	0.159006	1.59174
DYDC1	limma	0.107899	0.901579	1.59164
TNFRSF9	limma	1.85646	0.0987967	1.59108
C19ORF73	limma	0.815378	0.380421	1.59047
LOC100506530	limma	0.684464	0.451481	1.5887
PTPRR	limma	1.66355	0.127456	1.58845
NTRK1	limma	0.330985	0.699706	1.58824
RAMP3	limma	3.09838	0.0229364	1.58789
ANKRD18B	limma	1.18825	0.234432	1.58751
CLEC5A	limma	0.649826	0.470755	1.58581
FOXN1	limma	0.712937	0.434738	1.58501
KCNK9	limma	1.12127	0.256181	1.5849
HP09025	limma	1.64737	0.130068	1.58488
GYPA	limma	0.669368	0.459775	1.58405
NEFL	limma	0.425765	0.62455	1.58404
C1ORF210	limma	1.02001	0.29194	1.58404
WFDC6	limma	1.05908	0.276525	1.58387
CD8A	limma	1.27595	0.20901	1.58332
DBIL5P	limma	1.05063	0.280221	1.58289
CCDC13-AS1	limma	2.25476	0.0589462	1.5824
USH1C	limma	2.27105	0.0577435	1.58238
KBTBD11	limma	1.42627	0.1724	1.58235
HCRT	limma	2.26486	0.0581171	1.58204
LOC100505478	limma	1.81763	0.103759	1.5816
IL22RA2	limma	0.607497	0.495829	1.58133
MKNK1-AS1	limma	1.53729	0.150178	1.58095
BMP10	limma	1.8578	0.0986028	1.58073
CD1D	limma	0.496857	0.569801	1.58045
LOC728868	limma	0.948917	0.318129	1.58042
CFP	limma	0.0836517	0.922841	1.58004
LINC00470	limma	0.624661	0.485053	1.57941
COLGALT2	limma	3.6944	0.0137342	1.57889
MAG	limma	0.634686	0.479324	1.57826
BANCR	limma	0.99317	0.302009	1.5781
CFAP99	limma	2.34862	0.052464	1.57757
ICAM1	limma	3.05609	0.0240964	1.57689
ADAM5	limma	1.52798	0.151774	1.57662
LOC340184	limma	2.22341	0.0615189	1.57516
GABRP	limma	0.730977	0.424934	1.57465
PCK1	limma	0.396544	0.646428	1.57457
DLGAP1-AS3	limma	0.664797	0.462367	1.57403
COL11A1	limma	0.709502	0.436752	1.57337
LOC101928626	limma	0.741041	0.419449	1.57332
TRAV12-2	limma	1.13782	0.250118	1.57289
BATF2	limma	1.95489	0.0868783	1.57236
RGAG4	limma	6.18656	0.00335991	1.57205
CNTN4	limma	0.680342	0.454193	1.57199
SSPN	limma	2.22259	0.0615965	1.57188
UST	limma	2.89129	0.028525	1.57043
PCDHB14	limma	2.70749	0.0347	1.57022
SHANK1	limma	1.07253	0.272181	1.56969
LOC101927038	limma	0.977675	0.307683	1.56926
NIM1K	limma	1.51333	0.154649	1.56898
CDHR5	limma	0.327347	0.703053	1.56896
NKX3-1	limma	5.04485	0.00559001	1.56847
LOC101928134	limma	2.4617	0.0456284	1.56832
IQCF6	limma	0.335693	0.695629	1.56809
ST7-AS2	limma	0.727242	0.426798	1.56767
ZNF837	limma	1.82654	0.102783	1.56738
LOC101929473	limma	0.82975	0.372443	1.56682
LRRC25	limma	1.9219	0.0906801	1.56652
IPCEF1	limma	1.35922	0.187557	1.56592
PSMB9	limma	2.6538	0.0367502	1.56559
IL1A	limma	2.63971	0.0374189	1.56548
LINC00343	limma	1.73638	0.115199	1.5637
ICAM4	limma	1.95045	0.0874735	1.56355
NOP14-AS1	limma	1.11358	0.258957	1.56338
GAGE1	limma	0.405704	0.640318	1.56334
PDE5A	limma	2.70772	0.0347	1.56324
DEFB119	limma	0.363872	0.672026	1.56129
S100A5	limma	0.432912	0.618875	1.55964
L1CAM	limma	1.16127	0.243601	1.55951
NALCN-AS1	limma	1.21225	0.226908	1.55918
TNFAIP2	limma	2.79406	0.0318138	1.55907
MAB21L2	limma	1.07155	0.272538	1.55821
PCDH8	limma	0.847788	0.363358	1.55815
LOC101928778	limma	5.04822	0.00559001	1.55814
BAALC	limma	1.51416	0.154569	1.55688
LOC100996583	limma	1.71783	0.118123	1.55619
SLC26A7	limma	0.371341	0.666569	1.55615
UNC5A	limma	0.592642	0.504547	1.55517
PAQR6	limma	1.98055	0.0841488	1.55352
HSPC081	limma	0.995248	0.30118	1.55352
LINC00636	limma	2.59253	0.0393303	1.5529
PIK3IP1-AS1	limma	1.20325	0.229971	1.55249
MTMR7	limma	2.70753	0.0347	1.5514
RND1	limma	5.60808	0.00524351	1.55129
MROH2A	limma	0.468439	0.592888	1.55105
ODF3L2	limma	1.68763	0.123405	1.55101
AQP4	limma	0.38406	0.656302	1.54888
SFTPD	limma	1.10804	0.26086	1.54885
OTUD7A	limma	0.752843	0.412955	1.5483
TBX5	limma	0.696029	0.444676	1.54827
FBXW8	limma	2.74014	0.0336725	1.54826
METTL21EP	limma	1.29116	0.204737	1.54801
IPMK	limma	5.7338	0.00524351	1.548
LINC01539	limma	1.34173	0.191726	1.54771
CFAP65	limma	1.44401	0.168725	1.54741
TCP11	limma	1.06941	0.273288	1.54737
HEYL	limma	2.16983	0.0656479	1.5452
TUBB1	limma	2.45148	0.0460975	1.54516
ANKRD30BP3	limma	2.46685	0.0453149	1.54507
HSD11B1	limma	2.03636	0.0781235	1.54474
STAU2-AS1	limma	2.2869	0.0565972	1.54316
SCARNA2	limma	1.21392	0.226541	1.54225
ZNF541	limma	1.95189	0.0872908	1.54222
LOC284661	limma	0.679751	0.454412	1.54192
ACSM3	limma	2.02474	0.079484	1.54169
LOC646383	limma	1.018	0.292582	1.53893
LOC283516	limma	0.268863	0.75428	1.53821
TMEM196	limma	1.44961	0.16774	1.53731
FGF1	limma	1.42811	0.172138	1.53718
TPTE2P5	limma	0.917096	0.33092	1.53708
RUNX1-IT1	limma	1.28435	0.206498	1.53645
LOC440704	limma	0.393691	0.648716	1.53634
KIAA2022	limma	0.881816	0.346797	1.53618
KIR2DS4	limma	1.0305	0.288191	1.53565
SYNPR	limma	0.611225	0.493181	1.53448
LINC01091	limma	0.501934	0.566597	1.53417
ACSL5	limma	3.53237	0.0152767	1.53388
SGCA	limma	0.219579	0.79989	1.53334
CARD18	limma	1.4533	0.166992	1.53254
PNOC	limma	0.678609	0.454919	1.53218
SCEL	limma	0.0549071	0.948775	1.53208
PPY2P	limma	0.446517	0.608686	1.53207
LINC00242	limma	0.513174	0.558511	1.53204
ENPP7	limma	1.01653	0.293096	1.53083
LINC00589	limma	0.987193	0.304043	1.53017
LOC100130705	limma	3.20597	0.0208373	1.52906
SLC8A3	limma	1.34235	0.191609	1.52833
ZBED2	limma	0.449553	0.606584	1.528
KCNB1	limma	2.19483	0.0634907	1.52784
HAND2	limma	0.454413	0.602659	1.52702
LINC01268	limma	0.645597	0.472866	1.52687
LILRP2	limma	1.46874	0.16376	1.52673
LOC100130278	limma	0.694139	0.445798	1.52672
CCDC140	limma	1.57212	0.143339	1.52557
LRRC7	limma	1.24031	0.219162	1.52532
VWA1	limma	1.47003	0.163449	1.52489
HOXB1	limma	1.8482	0.0997631	1.52484
LINC00700	limma	0.641132	0.475282	1.52305
LOC101928303	limma	0.858643	0.357924	1.52242
SEPSECS-AS1	limma	0.608479	0.495192	1.52224
IFIT1	limma	1.37151	0.184997	1.5221
CD24	limma	3.62097	0.0143824	1.52135
NRXN1	limma	0.564503	0.522187	1.52079
AOX2P	limma	0.987957	0.30383	1.52059
KRT1	limma	1.24026	0.219162	1.52041
PCDHGA10	limma	1.30593	0.20108	1.51992
SPTA1	limma	1.66091	0.127952	1.51823
ERVH-4	limma	2.33131	0.0533853	1.51816
AMBN	limma	2.21373	0.0621785	1.5178
TTC39A	limma	1.57316	0.143073	1.51719
WFDC21P	limma	1.20759	0.228422	1.51697
SNRPN	limma	1.27567	0.209012	1.5169
LOC100507311	limma	1.30058	0.20253	1.51689
UNC45B	limma	0.557458	0.526829	1.51629
HEMGN	limma	1.13197	0.252032	1.51625
RIC3	limma	1.67706	0.125036	1.51542
DEGS2	limma	0.623604	0.485486	1.51508
TWIST2	limma	2.04719	0.0772224	1.51448
SMIM17	limma	0.913336	0.332864	1.5143
GABRD	limma	0.986518	0.304326	1.51402
LINC01500	limma	0.347038	0.687056	1.51389
PPBPP2	limma	0.772147	0.402335	1.5132
JPH2	limma	0.839394	0.367953	1.51304
UMOD	limma	0.800222	0.38822	1.51287
FMO6P	limma	0.544054	0.535945	1.51258
LINC01191	limma	0.939353	0.322259	1.5118
TTC39C	limma	1.34797	0.190125	1.51133
RUNDC3A-AS1	limma	0.292215	0.734255	1.51089
ZNF33B	limma	3.14125	0.0219867	1.5107
HBBP1	limma	0.601225	0.499545	1.51018
MATN1	limma	1.77661	0.109302	1.51017
PDCD1LG2	limma	2.53459	0.0420242	1.50991
BLNK	limma	0.522268	0.551849	1.50884
IGHV7-81	limma	0.532694	0.544085	1.50825
LOC102724612	limma	0.873447	0.351349	1.50822
C3	limma	1.32764	0.195008	1.5082
DGKK	limma	1.17456	0.239149	1.50785
FAM181A-AS1	limma	1.02615	0.28985	1.50773
LOC100996624	limma	1.34106	0.191833	1.50732
IFNA17	limma	1.32291	0.196258	1.50694
NTF3	limma	1.41041	0.175923	1.5065
TPH2	limma	0.4876	0.57723	1.50601
GDAP1L1	limma	1.22312	0.223823	1.50561
LOC101928716	limma	1.0411	0.283946	1.50424
TSPOAP1	limma	1.36473	0.1863	1.50422
VWC2	limma	0.337629	0.694068	1.5034
ZP2	limma	0.348839	0.685236	1.50287
DOCK4-AS1	limma	0.0921941	0.915888	1.50261
CPEB3	limma	1.44206	0.169159	1.50246
CXXC1P1	limma	1.46591	0.164272	1.50228
OR11A1	limma	0.405131	0.640744	1.50225
LINC01133	limma	0.905004	0.336352	1.50217
MCTP2	limma	1.86056	0.0982744	1.50208
AIM2	limma	1.10576	0.261518	1.50194
KIR2DL2	limma	1.06652	0.274034	1.5018
LGALS3BP	limma	1.52801	0.151774	1.50176
RSU1P2	limma	0.896538	0.340141	1.50151
PLBD1	limma	1.82154	0.103382	1.50127
CCDC144A	limma	0.623061	0.485639	1.50121
HTR3B	limma	0.983608	0.305341	1.50065
ABCG1	limma	2.55562	0.0409983	1.50033
LINC00158	limma	0.952074	0.317228	1.50002
IGFL1	limma	1.13686	0.250546	1.49938
SMR3B	limma	0.394549	0.648264	1.499
ITPKA	limma	0.635149	0.479011	1.49881
DRP2	limma	0.777194	0.399775	1.49852
BHLHE22	limma	1.51161	0.155029	1.49844
FMR1NB	limma	0.466559	0.594035	1.49785
LINC00458	limma	0.94907	0.318068	1.49779
SEMG1	limma	0.735861	0.422067	1.49762
LOC554206	limma	2.01454	0.0805061	1.4972
TLR9	limma	2.20019	0.0630498	1.49705
CBLN2	limma	2.61904	0.0382677	1.4968
CSMD1	limma	0.964961	0.312036	1.49629
TNNI2	limma	0.576943	0.513891	1.49541
KRTAP13-1	limma	1.66961	0.126574	1.49515
BPI	limma	2.4661	0.0453149	1.49471
PNPLA7	limma	1.28303	0.206707	1.49452
GNAO1	limma	1.99409	0.0825078	1.49421
HIPK1-AS1	limma	1.372	0.184997	1.49419
WT1-AS	limma	1.64463	0.130148	1.49402
CFAP57	limma	1.34199	0.19165	1.49319
EFCAB5	limma	0.338542	0.693276	1.49254
CD83	limma	2.58287	0.0397656	1.49219
FUT9	limma	0.318661	0.710935	1.49213
GCNT7	limma	0.390341	0.651437	1.49191
LINC00535	limma	3.91677	0.0122266	1.49142
NKAIN3	limma	1.03726	0.285378	1.49012
LINC01198	limma	0.529026	0.547259	1.48984
NCKAP5	limma	0.450894	0.605551	1.48819
LOC285300	limma	0.590575	0.506026	1.48793
PLEK	limma	2.06831	0.0748808	1.48776
MIR7-3HG	limma	0.525906	0.54907	1.48732
COL6A3	limma	0.80473	0.385922	1.48688
HCP5	limma	0.509757	0.561	1.4868
MGAT3	limma	1.38911	0.180652	1.48658
LINC01541	limma	0.191647	0.82479	1.48655
ASPA	limma	0.496924	0.569763	1.4864
LOC283674	limma	1.4614	0.165281	1.48621
FAM66C	limma	0.826034	0.374709	1.48609
GATS	limma	3.27655	0.0192528	1.48608
LINC00687	limma	0.869425	0.353257	1.48548
FAM19A5	limma	0.384633	0.655989	1.48539
PLEKHB1	limma	0.925227	0.327748	1.48496
LINC01618	limma	0.632859	0.480382	1.48493
P2RX7	limma	1.89931	0.0933778	1.48341
ZAP70	limma	0.409462	0.637238	1.48313
KIR3DL3	limma	1.43587	0.170605	1.48234
ADH1A	limma	0.889976	0.34327	1.48206
GPR68	limma	3.84429	0.0122448	1.48166
CHRNA4	limma	1.5659	0.144388	1.48154
SLC13A4	limma	2.09535	0.0724085	1.48073
PTH	limma	0.207636	0.810629	1.48062
UBXN11	limma	2.41777	0.047983	1.47933
LOC100506498	limma	0.205591	0.812522	1.47896
SH3RF3-AS1	limma	1.29341	0.204478	1.4789
OR2C1	limma	2.85786	0.0295872	1.47875
LOC101929694	limma	3.0658	0.0238108	1.47707
OLFML1	limma	0.652779	0.469349	1.47679
ACMSD	limma	0.929888	0.32558	1.47584
MAATS1	limma	1.09821	0.263643	1.47582
CAPN13	limma	2.46812	0.0453149	1.47581
IFNA21	limma	0.503995	0.565308	1.47567
KCNQ1DN	limma	0.891308	0.342859	1.47555
CCL11	limma	1.32983	0.194648	1.47541
IFNA5	limma	0.729122	0.426117	1.47517
FAM95A	limma	0.365623	0.670515	1.47485
DEFB126	limma	1.50226	0.156786	1.47468
LOC101927870	limma	0.0709841	0.933507	1.47428
C21ORF62	limma	1.19439	0.232252	1.47397
LINC01581	limma	1.11708	0.257726	1.4738
BEST2	limma	2.08695	0.0730487	1.47379
ACTA1	limma	2.29991	0.0556611	1.47379
CXORF58	limma	0.244626	0.775896	1.47363
LOC100131053	limma	0.588504	0.507174	1.47334
RDH8	limma	2.03572	0.078202	1.47257
CYP3A43	limma	3.42924	0.0166236	1.47165
KCCAT333	limma	0.514059	0.557919	1.47146
LOC101926944	limma	0.496053	0.570363	1.47137
KLK8	limma	2.0255	0.0794047	1.47126
ZNF157	limma	0.19808	0.819495	1.4712
LUZP2	limma	2.08899	0.0728649	1.47068
TMEM178B	limma	1.71635	0.118382	1.47056
CRNN	limma	0.812231	0.381703	1.47038
FRMD7	limma	0.438217	0.615209	1.46915
CACNB4	limma	0.872884	0.351534	1.46915
DAPL1	limma	0.825163	0.375044	1.46902
LOC100996902	limma	0.150874	0.861834	1.46877
TMPRSS11E	limma	0.412736	0.634841	1.46859
PRORSD1P	limma	1.30889	0.200232	1.46843
ENTPD3	limma	1.40728	0.176398	1.46784
LINC01431	limma	1.7151	0.11854	1.46752
PRB4	limma	2.46589	0.0453149	1.46749
NUPR1	limma	2.41909	0.0479255	1.46747
ITIH5	limma	0.991243	0.302692	1.46704
HIST1H2BJ	limma	0.28358	0.741488	1.4664
PRSS35	limma	0.452244	0.604433	1.4663
GCNT4	limma	1.29963	0.202808	1.46587
DDX43	limma	0.41692	0.631236	1.46515
LY6D	limma	1.22095	0.224535	1.46502
IL17RB	limma	1.29034	0.204964	1.46481
GALNT13	limma	2.99111	0.0255845	1.46459
RCAN2	limma	2.98674	0.0256386	1.46451
PSG5	limma	0.780619	0.397664	1.46449
ADAMTS15	limma	1.29657	0.203688	1.4644
CDH6	limma	0.708122	0.437377	1.46419
ATXN8OS	limma	1.08965	0.266606	1.46276
CYLC1	limma	2.36164	0.0513266	1.46248
EPYC	limma	0.281553	0.743559	1.46231
OXTR	limma	1.53897	0.149963	1.4618
CPEB2-AS1	limma	0.308948	0.719769	1.46173
SLC25A31	limma	0.301109	0.726114	1.46162
IL19	limma	1.60733	0.136722	1.46145
LOC145678	limma	1.08247	0.269196	1.46124
LINC00626	limma	1.01998	0.29194	1.4611
SNX20	limma	1.54975	0.147745	1.46108
APOL5	limma	1.56296	0.145068	1.46074
SKIDA1	limma	1.5968	0.138787	1.46049
OLFML2B	limma	1.85897	0.0984741	1.46028
BLID	limma	0.999054	0.299775	1.4599
PLCB4	limma	4.01628	0.011727	1.45978
UTS2B	limma	0.917821	0.330722	1.45946
LINC00708	limma	0.358345	0.676422	1.45894
GSAP	limma	4.92493	0.00593014	1.45878
MYB	limma	1.29643	0.203688	1.45872
DPY19L2	limma	0.425943	0.624345	1.45843
FHL5	limma	1.68404	0.123921	1.45744
IZUMO1	limma	0.4692	0.592398	1.45653
MYO18B	limma	1.75174	0.112649	1.4564
HLA-DPB1	limma	1.87272	0.0968556	1.45612
ZNF385D	limma	1.38012	0.182959	1.4559
PCDHA10	limma	0.617589	0.488939	1.45588
KRT78	limma	1.33157	0.194026	1.45578
SYT12	limma	1.78446	0.108242	1.4553
LOC643659	limma	0.170562	0.844744	1.45486
LOC101060553	limma	1.1739	0.239149	1.45456
KRT71	limma	0.97868	0.307254	1.45454
KLK2	limma	1.33419	0.193373	1.45422
LOC101927843	limma	0.466822	0.593846	1.45408
PDZD3	limma	1.32367	0.196158	1.45389
MYH2	limma	0.866113	0.354827	1.45378
IGSF9	limma	0.838803	0.368024	1.4537
KCNU1	limma	0.632798	0.480382	1.4534
MB	limma	1.92935	0.0900192	1.45324
TGM4	limma	0.910143	0.334383	1.45249
MYL1	limma	1.19935	0.230967	1.45238
ZNF853	limma	1.30135	0.202407	1.45226
CHRND	limma	0.875448	0.350318	1.45158
KCNAB1	limma	2.79186	0.0318879	1.45143
CXCL9	limma	1.41195	0.17581	1.45138
EGFL6	limma	2.95516	0.0265009	1.45125
ZNF876P	limma	0.190687	0.825808	1.4511
UPP2	limma	1.42102	0.173884	1.4507
C3ORF56	limma	0.545201	0.535339	1.45068
RAB25	limma	0.53396	0.543093	1.44991
PTPRT	limma	1.14182	0.248914	1.44977
IL21R	limma	0.898888	0.339016	1.44912
LINC00658	limma	1.54817	0.148019	1.44895
PRR19	limma	0.686701	0.450152	1.44876
LOC284632	limma	1.37238	0.184943	1.44816
INSC	limma	0.333483	0.69724	1.44809
IL20RA	limma	0.263627	0.758495	1.44782
LOC101927539	limma	0.73357	0.423418	1.44769
CCDC83	limma	0.190066	0.82671	1.44717
LOC389247	limma	1.4712	0.163138	1.44678
NANOS2	limma	0.713548	0.434451	1.44566
ZRANB2-AS1	limma	0.223249	0.795876	1.44483
MGC32805	limma	0.634299	0.479658	1.44482
LOC286071	limma	0.603663	0.498158	1.44439
EPHX2	limma	0.399791	0.644271	1.44439
NKAIN4	limma	1.15929	0.244206	1.44421
TMCC2	limma	3.95194	0.0119301	1.44404
TMEM27	limma	0.667213	0.460998	1.44328
FUT8-AS1	limma	0.868133	0.35375	1.44292
PKHD1	limma	1.54844	0.148004	1.44243
LINC01115	limma	0.799607	0.388538	1.44213
RRH	limma	0.980346	0.306428	1.44158
NLRP13	limma	1.76171	0.111432	1.44152
GCG	limma	0.316016	0.713217	1.44143
DACT1	limma	0.673558	0.457474	1.4414
LINC00608	limma	0.766383	0.405489	1.44114
LOC613266	limma	0.396936	0.646313	1.44113
IGSF1	limma	1.97804	0.0845038	1.44077
XIRP2	limma	3.29997	0.0188412	1.44019
RNF186	limma	1.45672	0.166294	1.43995
CTF1	limma	1.73437	0.11559	1.43966
LRTM2	limma	0.423015	0.626478	1.43944
BLACAT1	limma	0.434563	0.617554	1.43933
LOC101928702	limma	0.607989	0.495538	1.43882
CECR1	limma	1.40589	0.176767	1.43872
HHIPL1	limma	1.05996	0.276312	1.4387
LOC200830	limma	0.787303	0.394688	1.43855
TIPARP-AS1	limma	1.26535	0.212082	1.4385
AZIN1-AS1	limma	1.22562	0.223273	1.43834
CD38	limma	0.784462	0.395808	1.43825
MRGPRF-AS1	limma	1.89562	0.0938358	1.43816
LOC727820	limma	0.838825	0.368024	1.43814
C1ORF158	limma	0.804425	0.386054	1.43805
LINC01293	limma	0.335123	0.695979	1.438
ARMC3	limma	0.763774	0.406758	1.43753
CNTN6	limma	0.424336	0.62554	1.43684
SNAI3	limma	0.913119	0.332941	1.43635
LOC101929019	limma	0.654968	0.468183	1.43597
CTNNA3	limma	1.02862	0.288785	1.43568
FCAMR	limma	0.886563	0.34497	1.43484
LINC01220	limma	0.116888	0.89471	1.43463
FAM230B	limma	1.64654	0.130068	1.43413
NAG18	limma	0.51386	0.557985	1.43404
LINC00615	limma	0.342211	0.690814	1.43382
MEGF10	limma	0.755637	0.411654	1.43259
BATF3	limma	2.80714	0.031356	1.43247
OR2A4	limma	0.785381	0.395449	1.43238
LOC100128325	limma	1.52242	0.15307	1.43185
LOC730202	limma	1.18311	0.236146	1.43067
LOC101927526	limma	0.817935	0.379155	1.43012
CXCR3	limma	0.888295	0.344223	1.4298
LOC101927196	limma	0.396248	0.646498	1.42966
HTR3C	limma	0.752141	0.413401	1.4291
TBX18	limma	1.49053	0.159006	1.4286
LINC00240	limma	0.763809	0.406758	1.42819
PDCD4	limma	0.401222	0.643281	1.42816
LCN2	limma	0.859543	0.357592	1.42809
NPPC	limma	0.381926	0.658055	1.42639
MIR133A1HG	limma	0.742612	0.418565	1.42635
GAD2	limma	1.41999	0.17414	1.42618
SNRK-AS1	limma	1.98544	0.0835455	1.42593
NELL2	limma	1.43283	0.170992	1.42559
ERICH5	limma	0.416459	0.631684	1.42553
LOC101929180	limma	1.65573	0.128712	1.42541
LOC441081	limma	1.24827	0.216742	1.42508
RARRES1	limma	0.731961	0.424301	1.42504
TTLL6	limma	0.77231	0.402278	1.42501
ZBED9	limma	0.831941	0.371424	1.42492
COL25A1	limma	0.467883	0.593185	1.42481
ANP32D	limma	0.493341	0.572472	1.42469
MYL3	limma	2.39032	0.049444	1.42449
SERPINA3	limma	0.704699	0.439686	1.42445
LOC101929645	limma	0.330669	0.699959	1.42443
LINC00176	limma	1.16811	0.241128	1.42414
GIF	limma	0.711451	0.435798	1.42408
ADGRE3	limma	0.968625	0.310761	1.42402
SLC9A3R2	limma	0.741608	0.419127	1.42372
GABPB1-AS1	limma	1.72491	0.117061	1.42356
LOC643201	limma	0.775172	0.400642	1.4235
TDRD6	limma	0.560662	0.524254	1.42338
HSPA6	limma	1.06565	0.274458	1.42305
CYP3A7-CYP3A51P	limma	0.688741	0.448729	1.42239
LINC00900	limma	1.00597	0.297176	1.42234
KCNH6	limma	2.05037	0.0768536	1.42234
FLG2	limma	0.369744	0.667563	1.42213
AXDND1	limma	0.496446	0.570092	1.42197
FAM230C	limma	0.310074	0.718679	1.42181
LOC400622	limma	0.843752	0.365653	1.42088
OLIG2	limma	1.33202	0.193864	1.42063
LINC01482	limma	3.26261	0.0195333	1.42051
LINC01563	limma	0.930924	0.325306	1.4193
AOC4P	limma	1.48781	0.159335	1.41873
FCGBP	limma	1.1393	0.249645	1.41848
RAB3C	limma	0.465699	0.594656	1.41834
PRO1596	limma	0.739394	0.419921	1.41781
PSG7	limma	0.991061	0.302731	1.41775
OR7E14P	limma	0.803433	0.386421	1.41749
LOC283387	limma	1.82552	0.102852	1.41713
IL5RA	limma	1.45757	0.166093	1.41704
ALPK2	limma	1.25039	0.216188	1.41688
LILRB5	limma	0.624556	0.485053	1.41679
LOC646482	limma	0.920946	0.329629	1.41673
SLC25A47	limma	0.777696	0.399412	1.41636
KIAA1024	limma	0.927075	0.326942	1.41596
VIPR2	limma	0.713317	0.434519	1.41577
EHMT1-IT1	limma	1.30022	0.20263	1.41528
GPIHBP1	limma	0.830639	0.371988	1.41514
TTN-AS1	limma	2.01914	0.0799519	1.41484
PLA2G2F	limma	1.27552	0.209012	1.41461
DHX58	limma	0.592787	0.504477	1.41458
ART3	limma	1.07512	0.271273	1.4136
LINC00870	limma	0.484826	0.579415	1.41356
FOXF2	limma	1.81849	0.103658	1.41354
SEZ6	limma	1.46249	0.164911	1.41324
HIST1H3B	limma	0.554595	0.52873	1.41302
DOCK2	limma	0.226372	0.792512	1.41293
TNNT3	limma	1.21751	0.225575	1.41248
GBP4	limma	2.18778	0.0640934	1.41243
ANKRD65	limma	1.46437	0.164473	1.41236
DCST1	limma	0.727347	0.426798	1.41219
KRTAP9-4	limma	0.427155	0.623418	1.4121
LOC101928139	limma	1.15835	0.244332	1.41161
LINC00673	limma	0.793103	0.391586	1.41052
LINC00556	limma	0.764746	0.406562	1.41034
SHMT1	limma	1.38261	0.182311	1.4097
LOC101928560	limma	1.99045	0.0830042	1.40962
SOD2	limma	4.19411	0.00997165	1.40952
LOC284669	limma	1.10222	0.262578	1.4093
LOC101928850	limma	0.661542	0.464527	1.40912
SIGLEC17P	limma	0.601748	0.49914	1.40893
LOC100126784	limma	1.92846	0.0900553	1.40891
TMEM253	limma	1.52209	0.153149	1.4089
C10ORF113	limma	0.733651	0.423411	1.40858
LINC00889	limma	0.422642	0.62661	1.40802
TIGD6	limma	1.43453	0.170765	1.40723
FZD10-AS1	limma	0.977237	0.30788	1.40697
IL12A	limma	2.53738	0.0420007	1.40697
CT55	limma	0.88005	0.347873	1.40635
ZSWIM2	limma	0.0594072	0.944563	1.40577
OR52D1	limma	1.66923	0.126612	1.40567
CCDC185	limma	0.644308	0.473703	1.40564
CD5	limma	0.870046	0.352933	1.40549
RXRG	limma	0.752768	0.412955	1.40542
MXRA5	limma	1.0591	0.276525	1.40536
CRHR1	limma	1.67876	0.124837	1.40467
LINC00299	limma	2.24479	0.059856	1.40425
RANBP3L	limma	0.332735	0.69796	1.40413
PAX9	limma	0.188996	0.827858	1.4037
CTAGE11P	limma	1.15351	0.245563	1.40366
C17ORF77	limma	0.5004	0.567404	1.40351
ERBB4	limma	0.711695	0.435649	1.40313
ACPP	limma	1.07069	0.272961	1.40301
LOC101927358	limma	0.308714	0.719968	1.40296
KRTAP3-3	limma	0.343019	0.690278	1.40255
LINC00672	limma	1.95002	0.0875237	1.40234
GBP5	limma	0.768877	0.404466	1.40227
C17ORF64	limma	0.499628	0.568114	1.40224
CST8	limma	1.42463	0.172818	1.40221
C6ORF10	limma	0.309732	0.718962	1.40177
LOC101928087	limma	1.4449	0.168625	1.40135
INGX	limma	0.510993	0.560126	1.40122
LOC101927411	limma	0.404936	0.640744	1.40069
RBBP8NL	limma	0.542976	0.536906	1.40067
LRRTM2	limma	1.35072	0.189469	1.40046
MAP10	limma	0.818113	0.379092	1.40025
RD3	limma	0.70357	0.440254	1.40024
KRT85	limma	0.933955	0.32414	1.40022
LOC284379	limma	0.720767	0.43037	1.40022
OSR2	limma	0.872384	0.351803	1.4002
FOXF1	limma	2.0238	0.0796187	1.39998
LOC389895	limma	0.178486	0.837267	1.39965
HIST1H2BN	limma	0.742715	0.41856	1.39947
OR2L2	limma	0.468759	0.592847	1.39921
SOX14	limma	0.267676	0.755168	1.39918
CCR7	limma	0.606418	0.496448	1.39904
PIK3R6	limma	3.54103	0.0152132	1.39902
FAM217A	limma	3.79944	0.0125326	1.39872
TNFAIP3	limma	2.87856	0.0289337	1.39872
LAG3	limma	0.486738	0.577869	1.3979
C1QTNF1	limma	3.60397	0.0145045	1.39707
MRGPRG-AS1	limma	3.14264	0.0219867	1.39686
TONSL-AS1	limma	1.50238	0.156782	1.39608
HS6ST3	limma	0.977411	0.3078	1.39548
TBX10	limma	2.09282	0.0725849	1.39478
ARTN	limma	1.186	0.235192	1.39455
LOC100505841	limma	1.87941	0.0958469	1.39447
MLANA	limma	0.8159	0.380149	1.39423
LOC389641	limma	1.29992	0.202713	1.39398
LOC100505498	limma	1.60573	0.137098	1.39348
IL36A	limma	1.13361	0.251544	1.39297
IQCF5	limma	0.461836	0.597409	1.3928
IDI2	limma	1.0245	0.29035	1.39267
LINC00540	limma	0.985056	0.304737	1.39261
LINC00515	limma	2.34105	0.0529102	1.39251
DDX3Y	limma	1.18591	0.235201	1.39224
MRO	limma	1.04141	0.283918	1.39209
ANXA10	limma	0.665794	0.461781	1.39203
G6PC	limma	1.19054	0.233496	1.39144
ATG9B	limma	1.9605	0.0863915	1.39123
LOC728073	limma	1.0605	0.276136	1.3905
KRT74	limma	1.28828	0.205715	1.39044
LOC285857	limma	0.678019	0.455247	1.39004
DLG2	limma	0.500619	0.567317	1.38977
LOC101929114	limma	1.62072	0.134065	1.38962
SLC7A4	limma	1.99732	0.0821585	1.38915
ACE2	limma	0.836919	0.369057	1.38895
HEY1	limma	4.28483	0.00957799	1.38871
MRVI1	limma	0.696906	0.44426	1.38867
GCC2-AS1	limma	2.67072	0.0359828	1.38861
LVCAT1	limma	0.569352	0.518912	1.38847
LRRC16B	limma	0.648533	0.471267	1.38845
TMEM156	limma	0.389129	0.652434	1.38835
DRD3	limma	0.24469	0.775896	1.38832
PRAC1	limma	0.563308	0.522861	1.3883
SEMA3D	limma	1.43905	0.169769	1.38818
FZD9	limma	1.10043	0.263205	1.38812
RNF43	limma	1.0098	0.295952	1.38765
SMIM24	limma	0.780755	0.397589	1.38757
GHR	limma	2.49639	0.0438906	1.3872
RSPH9	limma	0.875992	0.349969	1.38709
ZMAT1	limma	2.25364	0.059038	1.38683
GRAMD2	limma	0.955434	0.315781	1.38671
ATP12A	limma	1.34342	0.191177	1.38656
IRF4	limma	2.4373	0.0467397	1.38565
C7ORF71	limma	0.758051	0.410427	1.38535
CXCL11	limma	2.1808	0.0647269	1.38502
GLIS3	limma	2.38667	0.0497195	1.3847
ENKUR	limma	1.16362	0.242706	1.38454
MS4A6E	limma	0.610207	0.493847	1.3839
GRIP1	limma	0.958847	0.314808	1.38362
SLC6A5	limma	1.33304	0.193669	1.38344
SLC5A7	limma	0.757076	0.410901	1.38328
TNFRSF11B	limma	2.17231	0.0654396	1.38322
COL6A2	limma	1.36635	0.185944	1.38293
HSPB7	limma	1.80371	0.105741	1.38281
OR51B4	limma	0.19502	0.822173	1.38267
LOC441086	limma	1.66883	0.12669	1.38252
RELB	limma	3.06682	0.0238099	1.3823
LOC146513	limma	0.400279	0.643955	1.382
ACSBG2	limma	1.32428	0.196033	1.38161
C1ORF220	limma	0.366063	0.670223	1.38106
RALGPS1	limma	1.56273	0.145083	1.38086
SLC37A1	limma	1.36969	0.185311	1.38041
OR5H1	limma	0.240987	0.778713	1.38034
LOC101928173	limma	0.773629	0.401475	1.38026
DENND2C	limma	2.36825	0.0507647	1.38023
HCP5B	limma	2.01798	0.0800671	1.37991
PAQR9	limma	0.426959	0.623445	1.37982
LINC01120	limma	1.00853	0.29635	1.37939
CYP24A1	limma	0.492167	0.573614	1.37935
AGR3	limma	0.642537	0.474336	1.37917
TP73	limma	1.10748	0.261112	1.37916
GOLGA6A	limma	2.05573	0.0761595	1.37913
CSF1	limma	3.32972	0.0185055	1.37913
SUSD3	limma	0.671698	0.458347	1.37902
LOC374443	limma	2.59178	0.0393492	1.37878
OR4D2	limma	1.24981	0.2163	1.3786
CEACAM5	limma	3.14216	0.0219867	1.37859
LOC646484	limma	0.496307	0.570174	1.37859
MCF2L2	limma	0.430943	0.620302	1.37821
RHBDL3	limma	1.38341	0.182021	1.37801
LOC400958	limma	0.376397	0.662454	1.37729
WBSCR17	limma	0.711486	0.435798	1.37727
OR2J3	limma	0.276976	0.747332	1.37727
GGTLC2	limma	1.44653	0.168366	1.37719
NKD2	limma	1.23444	0.221065	1.37718
OTOP2	limma	1.17399	0.239149	1.37708
TAAR1	limma	0.399192	0.644802	1.37689
PCAT4	limma	3.86745	0.0122266	1.37632
MYO1G	limma	1.53589	0.150401	1.37602
NLRP10	limma	1.2804	0.207681	1.37597
PRNT	limma	0.686031	0.450605	1.3758
DNAI2	limma	0.713064	0.434659	1.37565
MIR4755	limma	0.822855	0.376491	1.37562
GBP1P1	limma	0.548364	0.532531	1.37525
AADACP1	limma	0.668222	0.460529	1.37515
KRT35	limma	0.628433	0.482782	1.37506
LINC01428	limma	1.43485	0.170765	1.37463
EDNRB-AS1	limma	0.693334	0.44624	1.37462
FMN2	limma	0.515314	0.556955	1.37435
KAZALD1	limma	0.982831	0.305642	1.37423
LINC01530	limma	1.06356	0.275203	1.37396
MYH13	limma	0.983657	0.305341	1.37391
C9ORF50	limma	0.953309	0.3169	1.37382
FAM222A-AS1	limma	0.762653	0.407386	1.3737
KIF21B	limma	0.891207	0.342859	1.37368
RDH16	limma	0.878362	0.34867	1.3734
LOC101928973	limma	1.11457	0.258652	1.37268
TEX28	limma	0.779546	0.398166	1.37257
HIST1H3E	limma	1.12274	0.255611	1.37235
LIPF	limma	1.15346	0.245563	1.37168
ABCB4	limma	0.634677	0.479324	1.37164
AMER2	limma	0.199962	0.817776	1.37154
PAG1	limma	0.0984891	0.910749	1.37138
LOC729732	limma	0.457194	0.600804	1.37133
SLC5A4	limma	0.744129	0.417721	1.37101
ACOXL	limma	1.6639	0.127445	1.37089
LINC01118	limma	0.852153	0.361509	1.37072
CRISP2	limma	0.29391	0.732958	1.37062
FGF3	limma	0.276671	0.747658	1.37047
C5ORF56	limma	1.27246	0.209914	1.37032
C17ORF50	limma	1.15909	0.244216	1.3703
RRN3P1	limma	0.717744	0.432277	1.37013
SLC27A6	limma	0.43659	0.616103	1.36976
SMPD3	limma	1.19548	0.232081	1.36962
LOC101928343	limma	1.4348	0.170765	1.36945
CD8B	limma	0.899187	0.338909	1.36941
PER3	limma	2.26196	0.0582799	1.36934
MNDA	limma	0.375492	0.663403	1.36886
GABRB2	limma	0.590441	0.506085	1.36847
EFCAB13	limma	0.450351	0.606053	1.3683
LOC101927876	limma	0.889489	0.343457	1.36812
FAM69A	limma	3.97089	0.0119301	1.36811
LINC00668	limma	1.43439	0.170782	1.36805
ZNF484	limma	1.7237	0.117195	1.36781
BRE-AS1	limma	1.11165	0.25951	1.3673
SPP1	limma	0.831143	0.371794	1.36728
UCN3	limma	3.17543	0.0213722	1.36718
KRT75	limma	1.3869	0.181093	1.36711
PAX7	limma	0.889951	0.34327	1.36697
IGKC	limma	0.966561	0.311362	1.36692
CXCR1	limma	1.54315	0.149078	1.36687
RAB6A	limma	0.521948	0.552156	1.36665
LOC100507654	limma	1.07808	0.270387	1.36625
LOC101928845	limma	0.708696	0.437018	1.36625
ABCA12	limma	0.467283	0.593689	1.36611
MC4R	limma	1.428	0.17214	1.36609
LOC100288310	limma	0.76732	0.404993	1.36603
LINC01144	limma	0.8322	0.371386	1.3659
GRIA1	limma	0.491648	0.573915	1.3659
SCGB3A1	limma	0.935001	0.323742	1.36557
MAS1	limma	1.3533	0.188943	1.36541
GEM	limma	4.68634	0.00738863	1.36522
PROZ	limma	0.915065	0.332019	1.36519
KLHL1	limma	0.915797	0.331689	1.36432
DPEP1	limma	0.820436	0.377674	1.36429
LOC100132319	limma	1.22846	0.222454	1.36423
GRIN3B	limma	0.908042	0.334979	1.36414
ATP6V1B1	limma	0.681248	0.453499	1.36399
FOXE3	limma	0.56418	0.52233	1.36396
MISP	limma	1.99935	0.0820213	1.36391
ARHGEF38	limma	0.910732	0.334224	1.36357
TMCO5A	limma	1.91521	0.0912765	1.36344
SND1-IT1	limma	2.14785	0.067621	1.3633
GCSAML	limma	0.314368	0.714452	1.36285
ERICH6	limma	0.918403	0.330584	1.36254
MSC-AS1	limma	0.196759	0.820758	1.36235
IRX5	limma	0.579877	0.512257	1.36221
PPP1R14D	limma	2.91401	0.0276109	1.36186
GPR65	limma	1.11084	0.259854	1.36172
REG4	limma	1.49024	0.159006	1.36161
DNAH17-AS1	limma	1.23352	0.221079	1.36148
CCDC116	limma	1.42919	0.171863	1.3613
DEFB123	limma	0.386945	0.654153	1.3613
LOC100506411	limma	0.713827	0.434266	1.36114
MYH7	limma	0.740447	0.419628	1.3604
LOC100507534	limma	0.327095	0.703115	1.36012
MS4A8	limma	0.93175	0.325001	1.35989
LINC00521	limma	0.658929	0.466358	1.35988
LINC00663	limma	0.751619	0.413623	1.35978
DCAF12L2	limma	0.579103	0.512606	1.3595
LRRN4	limma	0.865352	0.355133	1.3594
CLEC12A	limma	0.679962	0.454371	1.35917
CPA6	limma	0.0399519	0.963422	1.35895
LAIR2	limma	1.07373	0.271815	1.35891
LOC101928851	limma	0.585858	0.508671	1.35877
DLGAP2-AS1	limma	0.511851	0.559378	1.35877
CECR9	limma	0.601538	0.499283	1.35869
LOC101928505	limma	0.985532	0.304643	1.35859
PAN3-AS1	limma	1.73025	0.116135	1.35805
IFNL1	limma	1.17245	0.239559	1.35778
DPT	limma	0.675432	0.456477	1.35777
LOC221814	limma	1.09849	0.263545	1.35755
BTN2A3P	limma	1.55474	0.146687	1.35742
C3P1	limma	0.839261	0.367953	1.35739
MOGAT3	limma	0.609228	0.494669	1.35727
LINC01104	limma	0.12097	0.891101	1.35725
ZNF280A	limma	1.13002	0.252778	1.35725
THY1	limma	1.32341	0.196162	1.35719
GS1-279B7.1	limma	0.756127	0.411372	1.35705
HNF4G	limma	0.353291	0.680742	1.35653
SLC8A2	limma	0.73995	0.419721	1.35638
GALNTL5	limma	0.379608	0.660145	1.35605
CDKN2B	limma	3.94437	0.0119301	1.35603
C1QA	limma	0.739954	0.419721	1.35589
CCL23	limma	0.419521	0.629495	1.35547
SERPINA2	limma	0.631846	0.480918	1.3553
PRR15L	limma	1.06272	0.275203	1.35519
TEX38	limma	0.982841	0.305642	1.35518
ARG1	limma	0.637662	0.477696	1.35514
CCDC177	limma	1.15447	0.245374	1.35513
LOC101929279	limma	0.947859	0.318658	1.35501
IFIT2	limma	2.20707	0.0625705	1.35496
LINC01101	limma	0.990083	0.302906	1.3549
CXCL2	limma	2.77759	0.0323464	1.35466
SPAG17	limma	0.366326	0.670034	1.35442
SOAT2	limma	0.617702	0.488909	1.35437
THEM5	limma	0.623034	0.485639	1.35421
DSP	limma	0.665839	0.461781	1.35414
DPP6	limma	1.22983	0.222019	1.35375
ATP10A	limma	1.40187	0.177593	1.35363
DNAH6	limma	0.85063	0.361985	1.3535
LRG1	limma	0.918878	0.330404	1.3535
TFAP2A	limma	2.51353	0.0430322	1.3534
MURC	limma	2.59422	0.0392199	1.35326
NCF4	limma	1.80262	0.10589	1.3532
CAPZA3	limma	0.263031	0.758829	1.35277
WNK4	limma	0.894821	0.341175	1.35237
DSC1	limma	0.159137	0.854611	1.35222
DMRT1	limma	0.491152	0.574171	1.35206
ST8SIA6-AS1	limma	0.937091	0.322755	1.35163
SPATA31E1	limma	0.222816	0.796274	1.35157
CEBPA	limma	1.07651	0.270852	1.35152
LOC100128993	limma	0.249184	0.77108	1.35139
CALY	limma	0.533666	0.543245	1.35108
NT5C1A	limma	1.22039	0.224663	1.35035
TMCO2	limma	0.841474	0.366934	1.35027
PROX1	limma	2.88458	0.0287507	1.35011
PRDM1	limma	3.84965	0.0122448	1.34954
TDRD12	limma	0.258256	0.762742	1.3492
IL17A	limma	0.520136	0.553439	1.34896
IGFN1	limma	1.00964	0.295978	1.34884
LOC102724156	limma	0.391455	0.650531	1.34863
VIT	limma	3.63013	0.0143824	1.34823
LAMA2	limma	0.951081	0.317608	1.34806
LOC440117	limma	0.718444	0.431915	1.34792
PRSS33	limma	1.09755	0.26383	1.34711
KLB	limma	1.52475	0.152442	1.34708
FAM71B	limma	1.55607	0.14645	1.34688
AGRP	limma	1.03016	0.288191	1.34681
GAGE3	limma	0.74496	0.417721	1.3464
PAGE4	limma	0.887983	0.344336	1.34637
DYRK1B	limma	2.70369	0.0348243	1.34623
ONECUT2	limma	0.754781	0.411845	1.34585
LINC01087	limma	0.606563	0.496396	1.34564
HMGN2P46	limma	0.540435	0.539068	1.34558
PRAP1	limma	0.911732	0.333663	1.34544
LOC100288175	limma	0.885855	0.345398	1.34534
GGTA1P	limma	0.849393	0.362543	1.34531
HERC2P3	limma	0.32218	0.707811	1.34491
RXFP2	limma	1.22023	0.224664	1.34475
PNPLA3	limma	1.94691	0.0879723	1.34459
EDA	limma	1.46859	0.16376	1.34458
LBP	limma	1.86669	0.0974335	1.34425
HCG27	limma	0.528454	0.547536	1.34382
SMIM10L2A	limma	0.319357	0.710223	1.3438
LOC400568	limma	1.18937	0.233996	1.34346
IL18	limma	0.613529	0.491874	1.34305
DTX4	limma	2.17776	0.064955	1.34303
LINC00942	limma	1.20916	0.227926	1.34283
NMNAT2	limma	1.63453	0.131881	1.34265
CLRN1-AS1	limma	0.642954	0.474121	1.34262
CHRDL1	limma	0.537064	0.540845	1.34236
SERPINB9P1	limma	0.988687	0.303578	1.34231
SASH3	limma	2.69353	0.0351348	1.34224
OR1J4	limma	0.629445	0.48266	1.34171
LINC00920	limma	2.23515	0.0606216	1.34165
USP30-AS1	limma	1.06294	0.275203	1.34105
LINC00226	limma	0.179143	0.836807	1.34043
SLC47A2	limma	1.00685	0.296871	1.34036
LINC01304	limma	1.13843	0.249958	1.34032
PAK6	limma	1.57137	0.143401	1.34031
ATP6V1C2	limma	0.938818	0.322271	1.34027
CSTA	limma	0.585793	0.508671	1.33997
ESRRG	limma	0.505687	0.563906	1.33992
CA13	limma	4.07866	0.010965	1.33963
C10ORF71-AS1	limma	0.580146	0.512025	1.33959
CASC16	limma	1.43771	0.170177	1.3394
CELSR3	limma	4.82438	0.00666256	1.33913
IFIH1	limma	2.97201	0.0260346	1.33897
LOC147791	limma	1.93458	0.0893291	1.33878
G0S2	limma	1.09604	0.264449	1.33863
FGF9	limma	0.851746	0.361509	1.33852
LOC100506374	limma	0.9427	0.320588	1.33848
OR12D3	limma	0.542977	0.536906	1.33843
WNT4	limma	0.570134	0.518373	1.33823
GHET1	limma	0.878721	0.348584	1.33816
RNF17	limma	0.538135	0.540215	1.33813
KCNIP2-AS1	limma	1.1086	0.260733	1.33776
ADAMTS19	limma	0.140405	0.872546	1.33768
SIGLECL1	limma	0.733051	0.423803	1.33755
A2M	limma	2.45422	0.0459543	1.33748
EDN2	limma	0.734364	0.422993	1.33742
HPCAL4	limma	0.80732	0.384739	1.33669
LOC729870	limma	1.35782	0.1878	1.33653
CYS1	limma	0.42273	0.62661	1.3365
LOC101929709	limma	3.59148	0.0146396	1.33648
HPD	limma	0.281678	0.743397	1.33603
CCL8	limma	1.23422	0.221065	1.33595
FLVCR2	limma	1.36677	0.185944	1.33592
SNORA74A	limma	0.367302	0.669493	1.33578
PRG2	limma	1.25986	0.21348	1.33556
KREMEN1	limma	0.583581	0.50982	1.33544
MBD3L1	limma	0.716674	0.432807	1.335
C12ORF74	limma	0.346012	0.687981	1.33499
GJB4	limma	1.3496	0.189768	1.33497
SDC2	limma	1.56515	0.144526	1.33482
SULT1C4	limma	3.02258	0.0247012	1.33475
TM4SF4	limma	0.846989	0.363618	1.33474
FREM2	limma	0.284886	0.740335	1.33473
BTNL3	limma	3.647	0.0143161	1.33441
CHRNE	limma	1.30182	0.202225	1.33441
CCL4	limma	0.559953	0.52464	1.33439
MLLT10P1	limma	0.680762	0.453873	1.33436
ATP1B2	limma	1.28759	0.205942	1.334
ZMYND15	limma	0.566717	0.520653	1.33391
CFAP157	limma	3.20582	0.0208373	1.33366
TLR8-AS1	limma	0.646524	0.472455	1.33352
ANGPT4	limma	0.625106	0.484858	1.33346
CSN2	limma	1.22794	0.222537	1.33315
LOC286059	limma	0.764125	0.406742	1.33313
LL22NC03-75H12.2	limma	1.57819	0.142132	1.33301
SLC26A6	limma	1.13835	0.249958	1.33288
LOC643085	limma	0.518567	0.554332	1.33273
ZIC3	limma	0.345649	0.688228	1.33209
ATP1A3	limma	0.529901	0.546307	1.33194
LOC100506107	limma	0.50206	0.566583	1.33139
LOC101927460	limma	0.715228	0.433593	1.3312
LOC100131763	limma	0.648406	0.471267	1.3307
TRIM40	limma	0.349776	0.684322	1.33054
MIR670HG	limma	1.26966	0.210673	1.33014
HIVEP2	limma	4.13739	0.0102806	1.33008
LOC100499489	limma	2.25287	0.0591066	1.32995
LOC414300	limma	0.608591	0.495192	1.32973
FHOD3	limma	0.241464	0.778598	1.32969
TDRD1	limma	0.418913	0.629941	1.32941
LSAMP-AS1	limma	0.982102	0.305684	1.32917
KRT33A	limma	0.287296	0.738204	1.32914
CYP2A7	limma	1.96395	0.0859414	1.32902
RIT2	limma	0.253884	0.766706	1.32888
PARD6G-AS1	limma	3.24997	0.0199704	1.3287
LOC100499194	limma	0.520804	0.553017	1.32861
RAB39A	limma	2.31399	0.0545699	1.32844
MOG	limma	1.21714	0.225613	1.32832
MAPRE3	limma	0.714823	0.433901	1.32814
CCL27	limma	0.292638	0.733953	1.32779
LOC101929528	limma	0.286213	0.739248	1.32775
WFDC11	limma	0.458844	0.599785	1.32709
PPP1R17	limma	1.49015	0.159006	1.32691
GJA10	limma	1.00843	0.29635	1.32677
IHH	limma	1.2489	0.216593	1.32669
NIPSNAP3B	limma	1.63067	0.132535	1.32669
MYH7B	limma	0.205842	0.812522	1.32631
RGS7	limma	0.74867	0.41534	1.32619
PYCARD-AS1	limma	0.856163	0.359205	1.32615
PDE1A	limma	0.592863	0.504477	1.32597
TFAP2E	limma	1.6623	0.127689	1.32551
INSRR	limma	0.727456	0.426798	1.32541
LOC101928031	limma	0.321857	0.708182	1.32509
PARP14	limma	2.88357	0.0287602	1.32505
KLKB1	limma	0.501181	0.567032	1.32493
ASXL3	limma	1.36006	0.18751	1.32467
CXCL8	limma	4.78725	0.00689511	1.32464
ENTPD2	limma	0.340607	0.691696	1.3246
GRIK1	limma	1.64487	0.130148	1.32449
LOC100507073	limma	0.649257	0.471086	1.32446
HHIPL2	limma	1.58435	0.140967	1.32442
CDC42BPG	limma	0.764478	0.406663	1.32416
HTR3A	limma	1.92577	0.0902482	1.32411
FAM169B	limma	0.769733	0.404013	1.32392
PSG1	limma	0.972453	0.309082	1.32386
CATIP-AS1	limma	3.12478	0.0222728	1.32381
FBXO10	limma	1.6475	0.130068	1.32356
LOC100507388	limma	0.417221	0.631154	1.32335
LOC101927410	limma	0.631762	0.480962	1.32298
EBF2	limma	0.236091	0.783515	1.32285
LOC102724030	limma	0.380619	0.65917	1.32274
LL22NC03-63E9.3	limma	0.77309	0.401771	1.32267
ATP2A3	limma	0.648373	0.471267	1.32259
AP1S3	limma	0.528776	0.547475	1.32245
GBP3	limma	1.86307	0.0979217	1.32237
SLC26A9	limma	0.606062	0.49655	1.32232
PANX2	limma	0.687637	0.449374	1.32194
LOC100130744	limma	0.599308	0.500767	1.32162
LINC01126	limma	1.37652	0.184014	1.32144
LRRC10B	limma	0.502181	0.566475	1.3214
SLC24A2	limma	0.734319	0.422993	1.3214
KRTAP11-1	limma	0.757889	0.410459	1.32138
PWRN1	limma	0.505566	0.564013	1.32133
MIR4500HG	limma	0.242413	0.777834	1.32128
LOC101928748	limma	2.36975	0.0506401	1.3211
CLIP1-AS1	limma	0.481641	0.581272	1.32107
CFC1	limma	0.439077	0.614448	1.32062
CCDC144NL-AS1	limma	1.25762	0.213865	1.32024
C9ORF173	limma	1.34746	0.190151	1.32013
CER1	limma	2.28003	0.0570944	1.31977
MME	limma	0.84279	0.366281	1.31937
CASC11	limma	0.643596	0.47388	1.31906
SERPINC1	limma	0.725549	0.427864	1.31905
KCNK2	limma	0.343	0.690278	1.31883
KRTAP1-1	limma	0.909648	0.334422	1.31825
UBL4B	limma	0.881017	0.347194	1.31809
LINC01252	limma	0.869696	0.353173	1.31775
LOC101927278	limma	0.872017	0.351965	1.31773
S100A3	limma	1.22031	0.224663	1.31737
LINC00161	limma	0.55488	0.528584	1.31736
MYLK2	limma	1.61875	0.13435	1.31723
ELAVL2	limma	0.749737	0.414569	1.31723
ZSCAN10	limma	2.75934	0.0331424	1.31674
JAKMIP2	limma	0.522172	0.551921	1.31667
ACOT12	limma	0.277828	0.746716	1.31658
FMO9P	limma	0.206739	0.811579	1.3165
PDZRN4	limma	0.910581	0.334224	1.31647
MIR181A2HG	limma	0.900965	0.338332	1.31639
EFNB1	limma	1.38827	0.180774	1.31629
LCN6	limma	1.19411	0.23236	1.31618
CITED4	limma	2.51275	0.0430713	1.31609
SPAG6	limma	0.476076	0.586294	1.31607
LDHAL6A	limma	0.416436	0.631684	1.31605
RGS8	limma	0.26195	0.759655	1.31597
FER1L6-AS1	limma	0.808465	0.384004	1.31566
KCTD19	limma	0.444329	0.610136	1.31538
HLA-DPA1	limma	1.92445	0.0904178	1.31504
LOC101928403	limma	1.99966	0.0820104	1.31498
RGR	limma	1.13463	0.251261	1.31481
DSC3	limma	0.983437	0.305347	1.31475
LINC00565	limma	1.73218	0.115963	1.31466
TAS2R4	limma	0.773056	0.401771	1.31463
FAM47B	limma	0.667983	0.460711	1.31455
ITGA1	limma	1.8153	0.104109	1.3145
LRIT1	limma	0.190799	0.825677	1.31446
CCDC173	limma	0.184838	0.83144	1.31439
SPIB	limma	0.938844	0.322271	1.31434
PCDHGA3	limma	2.4465	0.0463129	1.31376
DIAPH3-AS1	limma	0.847594	0.363366	1.31348
LOC101927499	limma	0.518926	0.554302	1.31348
CEBPD	limma	4.34901	0.008934	1.31301
LINC01555	limma	0.392995	0.649321	1.31288
APOB	limma	0.560078	0.52464	1.31269
CD74	limma	1.04402	0.28281	1.31266
MAGEC2	limma	0.729914	0.425683	1.31247
TRPC6	limma	0.262147	0.759655	1.31244
EBF3	limma	1.01212	0.294901	1.31225
TTLL2	limma	0.527596	0.547875	1.31219
LOC101926963	limma	1.69096	0.122847	1.31206
DNAH1	limma	0.683186	0.452274	1.31171
DDI1	limma	0.657377	0.467008	1.31131
C10ORF62	limma	1.73892	0.114703	1.31122
HSD3B2	limma	0.313772	0.714998	1.31109
DISC1	limma	1.31752	0.197551	1.31104
CES3	limma	2.63995	0.0374189	1.311
KDM5D	limma	0.954612	0.31615	1.31093
PCDHB5	limma	1.49407	0.158274	1.31035
FOXL2	limma	0.63139	0.481118	1.3103
CAV3	limma	1.46706	0.164145	1.30968
JAKMIP3	limma	0.301212	0.726069	1.30959
NFIX	limma	2.16393	0.0660321	1.3093
HIGD1B	limma	0.922115	0.329053	1.30922
FLRT1	limma	1.72623	0.116883	1.30908
CCDC155	limma	0.883481	0.346213	1.30876
CDH4	limma	0.441074	0.612641	1.30869
CFC1B	limma	0.313413	0.715133	1.30814
SLCO5A1	limma	0.865154	0.355204	1.3081
HPSE2	limma	0.230938	0.7887	1.30797
CXCL16	limma	3.56537	0.0149776	1.30793
CCDC42	limma	0.697886	0.443834	1.30761
FLJ35934	limma	1.65684	0.128529	1.30759
LOC100505774	limma	0.763694	0.406786	1.30741
GAS2L2	limma	1.55558	0.146496	1.30709
RBM47	limma	0.875243	0.350393	1.30704
CCL22	limma	1.09573	0.264556	1.30699
SPTB	limma	1.19852	0.231286	1.30679
PABPC5	limma	0.252177	0.768256	1.30678
DCLK3	limma	0.496011	0.570363	1.30678
LOC388942	limma	0.488165	0.576625	1.30673
IQCD	limma	1.006	0.297176	1.30666
MFSD9	limma	0.894692	0.341198	1.30659
IFIT3	limma	3.50769	0.0154447	1.30657
LINC01004	limma	0.635855	0.478668	1.30634
C2ORF15	limma	0.0630257	0.940788	1.3063
MSMB	limma	0.243477	0.776703	1.30627
RAP1GAP2	limma	0.402476	0.642428	1.30602
AGTR1	limma	1.20645	0.228777	1.30578
LINC01007	limma	1.23502	0.221005	1.30557
HMX1	limma	1.17661	0.238315	1.30546
SEZ6L	limma	1.18102	0.236885	1.30516
SPAG11A	limma	0.563973	0.522385	1.30512
METTL7B	limma	0.814692	0.380837	1.30492
C12ORF77	limma	0.357722	0.677086	1.30477
LOC102724312	limma	1.29293	0.204613	1.30462
DLGAP1-AS2	limma	2.94408	0.0267103	1.30458
RNF212	limma	1.12996	0.252778	1.30438
ADAMTS9-AS2	limma	1.69478	0.122095	1.30408
KCTD11	limma	3.23881	0.0201406	1.30406
VRTN	limma	0.770844	0.403215	1.30395
LIM2	limma	1.36672	0.185944	1.30386
JAM2	limma	2.33979	0.052936	1.30373
ADGRD1	limma	0.114308	0.896478	1.30364
RNF157	limma	0.982037	0.305684	1.3035
LOC100130357	limma	0.796438	0.389889	1.30336
SLC7A2	limma	4.36799	0.00882947	1.30329
LINC01121	limma	0.637408	0.477902	1.303
KCNJ11	limma	0.377538	0.661634	1.30299
C3ORF80	limma	0.252771	0.767663	1.30273
CNKSR3	limma	3.15571	0.0216663	1.30266
TLL2	limma	0.547853	0.532913	1.30235
C2	limma	1.47588	0.162066	1.30233
LOC729291	limma	1.01407	0.293998	1.30178
LOC100129935	limma	0.663322	0.463302	1.30169
KCNH4	limma	1.01246	0.294802	1.30149
SYNPO2	limma	0.194551	0.822228	1.30141
EDNRA	limma	0.938118	0.322434	1.30128
RHOU	limma	0.681143	0.453523	1.30126
PRSS55	limma	0.701471	0.441667	1.30119
MYRFL	limma	0.35609	0.678801	1.30114
NPSR1-AS1	limma	1.60226	0.137656	1.30098
APOBEC3G	limma	1.41732	0.174733	1.30062
COL22A1	limma	0.588044	0.507517	1.30042
LAMTOR5-AS1	limma	1.57785	0.142176	1.30029
TMEM217	limma	3.32438	0.0185664	1.30025
RBMY3AP	limma	0.757411	0.410723	1.2998
SERPINB7	limma	0.483031	0.580508	1.29979
LOC100130078	limma	1.14579	0.247735	1.29958
LYPD6B	limma	0.585307	0.508867	1.29939
PRO2949	limma	1.01106	0.295314	1.29936
LOC149703	limma	0.700347	0.442379	1.29931
PPM1H	limma	1.34345	0.191177	1.29908
MAP3K15	limma	0.56333	0.522861	1.29906
SSTR2	limma	2.93525	0.02698	1.29893
SLC44A3	limma	1.17552	0.238789	1.29864
MYH11	limma	1.07557	0.271085	1.2984
LOC388882	limma	0.587939	0.507523	1.29821
ITGA7	limma	0.536728	0.541105	1.29798
C1ORF100	limma	0.498678	0.56866	1.29784
GDA	limma	1.28876	0.205549	1.29767
TEX11	limma	0.859046	0.35773	1.29758
LSMEM1	limma	0.92355	0.328232	1.29755
ABLIM2	limma	0.451952	0.604536	1.29745
LOC101927770	limma	0.991685	0.30256	1.29715
ARHGAP42	limma	1.07114	0.272757	1.29696
STMN4	limma	0.80515	0.385735	1.29694
ANO9	limma	1.78731	0.107987	1.29677
IL36B	limma	0.16864	0.846575	1.29672
GH2	limma	0.531561	0.544913	1.29666
SERPINA1	limma	1.09111	0.265926	1.29628
MAGEB2	limma	1.51831	0.153835	1.29613
IL1R1	limma	2.94518	0.026704	1.29601
FSTL4	limma	0.81648	0.379902	1.29596
LYVE1	limma	1.17389	0.239149	1.2959
FSD2	limma	1.43388	0.170826	1.29582
MAP3K7CL	limma	1.91684	0.0911782	1.29575
FOS	limma	0.463444	0.596535	1.29561
CYP27B1	limma	2.11341	0.0708645	1.29556
TMEM125	limma	1.2305	0.221893	1.29548
TBL1Y	limma	0.675293	0.456532	1.29525
AMFR	limma	1.51526	0.154431	1.295
VSNL1	limma	1.39011	0.180473	1.29496
S100A8	limma	0.586094	0.508578	1.29452
ARMC2	limma	0.340288	0.691875	1.29434
LINC00330	limma	0.539749	0.539722	1.29433
LOC100506047	limma	1.03889	0.284864	1.29429
OPRPN	limma	1.07888	0.270145	1.29412
PFKFB2	limma	1.39495	0.179363	1.29411
CDC14A	limma	1.22442	0.223526	1.29409
MKX	limma	0.138642	0.874508	1.29408
PXDNL	limma	0.178627	0.837241	1.29391
BCL2A1	limma	0.811899	0.381855	1.29379
PHKG1	limma	1.04933	0.280673	1.29379
UCA1	limma	1.60467	0.137188	1.2936
C9ORF57	limma	0.410892	0.636212	1.29357
USF1	limma	0.868819	0.35357	1.29352
SNORA65	limma	0.918893	0.330404	1.29343
ADGRB3	limma	0.37065	0.666886	1.29331
EPB41L4A-AS2	limma	1.38179	0.182577	1.29307
OAS2	limma	2.06453	0.0752129	1.29277
SEC14L4	limma	0.930046	0.325549	1.29272
HNF4A	limma	1.19641	0.231748	1.29248
CYP4F29P	limma	0.950457	0.317662	1.29192
NOCT	limma	2.37643	0.0502164	1.29176
OR2L1P	limma	1.05651	0.27751	1.29169
LOC101927330	limma	0.398877	0.64498	1.29118
BPIFB4	limma	0.694558	0.44556	1.29093
LOC400965	limma	0.139911	0.873087	1.29088
GAL3ST1	limma	0.234966	0.784664	1.29076
HELZ2	limma	1.07872	0.2702	1.29058
PDE9A	limma	0.47441	0.587691	1.29056
ATF3	limma	3.91028	0.0122266	1.29052
LOC643549	limma	0.701192	0.441897	1.29033
MPP7	limma	0.58098	0.511465	1.29017
HHAT	limma	1.66948	0.126576	1.28928
HSPA1L	limma	1.16491	0.242241	1.28928
TMEM190	limma	0.764367	0.406672	1.28926
ID4	limma	0.379244	0.66034	1.28907
PALM2	limma	0.10597	0.90334	1.28898
C4ORF17	limma	0.982276	0.305684	1.28891
PTN	limma	0.795448	0.390267	1.2888
RNASE7	limma	0.382544	0.657578	1.2888
LINC01206	limma	0.919035	0.330404	1.28854
UBE2DNL	limma	0.330736	0.699902	1.28848
NLRP12	limma	2.53597	0.0420242	1.28844
MMP10	limma	3.97635	0.0119301	1.28841
LAMB3	limma	1.1046	0.261909	1.28839
PLA2R1	limma	3.14906	0.0218174	1.28798
ZNF333	limma	2.28684	0.0565972	1.28783
SOX21-AS1	limma	0.115922	0.895287	1.28758
LOC441025	limma	0.448345	0.607391	1.28747
CYTIP	limma	0.465118	0.594966	1.28741
LINC00630	limma	1.0833	0.268981	1.28739
TTTY7	limma	0.645366	0.472866	1.28738
VAC14-AS1	limma	0.35858	0.676158	1.28723
KIF5C	limma	1.1953	0.232119	1.28696
TNFRSF13B	limma	1.14393	0.248273	1.28692
CLIC2	limma	3.52687	0.0152767	1.28658
IRF8	limma	3.54763	0.0150885	1.28618
TSHB	limma	1.36995	0.185308	1.28609
SMAD1-AS2	limma	0.319551	0.710181	1.28589
C10ORF71	limma	1.09844	0.263545	1.28554
CLECL1	limma	0.436282	0.616306	1.28548
LSAMP	limma	0.576531	0.514224	1.28543
TEX26	limma	0.412739	0.634841	1.2853
PGBD4	limma	1.61478	0.135127	1.28517
LPP-AS2	limma	1.27348	0.209673	1.28477
TUBA4B	limma	1.67484	0.125459	1.28477
ZNF804B	limma	0.104828	0.904374	1.28473
CRMP1	limma	1.5669	0.144244	1.28463
STAC2	limma	1.97684	0.0845776	1.28444
VN1R5	limma	0.854044	0.360553	1.28436
MMP7	limma	0.958971	0.314766	1.28352
IL20	limma	0.74114	0.419417	1.28351
APOL3	limma	2.63913	0.0374189	1.28342
BIK	limma	0.747944	0.415781	1.28339
IL2RG	limma	1.58963	0.140017	1.28266
SMCR5	limma	0.791948	0.392256	1.28247
EFHD1	limma	1.14654	0.247634	1.28241
LOC100131541	limma	2.12171	0.0700787	1.28227
KIAA1614-AS1	limma	1.75919	0.111879	1.28226
TEX29	limma	0.212679	0.805752	1.28225
ITIH2	limma	1.15148	0.246139	1.28215
LOC101929505	limma	0.63892	0.476894	1.28209
NR4A2	limma	0.813645	0.381339	1.28191
MCF2L	limma	0.518601	0.554332	1.28185
ZSCAN1	limma	0.860046	0.357314	1.28147
SCN1A	limma	0.381678	0.65825	1.2814
PDZD2	limma	2.2089	0.0625211	1.28103
CYP2E1	limma	0.591266	0.505611	1.28099
RHO	limma	1.84668	0.0998263	1.28078
LOC100506929	limma	1.82434	0.103026	1.28076
SLC14A2	limma	0.810999	0.382509	1.28073
ANKRD19P	limma	0.329179	0.70149	1.28063
PFN4	limma	1.05844	0.276675	1.2803
COLEC10	limma	0.938843	0.322271	1.28015
CLLU1	limma	0.725206	0.427939	1.28013
LCK	limma	0.668687	0.460275	1.28007
RAB11FIP1	limma	1.64319	0.130188	1.2798
CYLD	limma	3.61462	0.0144831	1.27974
GPR22	limma	0.208335	0.810051	1.27968
CD1C	limma	0.567733	0.520023	1.27961
LRRC73	limma	1.1167	0.257822	1.27954
ACCS	limma	1.36071	0.187432	1.27952
FLJ31715	limma	1.33671	0.19287	1.2793
C2ORF80	limma	0.346106	0.687967	1.27929
ZBTB20-AS1	limma	0.792287	0.392043	1.27918
CKM	limma	0.334735	0.696042	1.27888
MYEOV	limma	1.75802	0.112001	1.27873
MGC2889	limma	0.320891	0.709134	1.27861
GRID1-AS1	limma	0.396658	0.64638	1.27821
LOC340357	limma	0.484755	0.579415	1.27784
KLHL10	limma	1.29179	0.204641	1.2778
EMB	limma	0.530299	0.546097	1.27777
MGC15885	limma	1.08437	0.268666	1.27772
PACRG-AS2	limma	0.182375	0.833947	1.27769
2004-09-01	limma	1.02133	0.291304	1.27766
BCAS1	limma	0.95449	0.316171	1.27749
[truncated: 17,335 more rows]
